# Supplementary material for: Predicting Brazilian Court Decisions
Source: PeerJ Comput Sci. 2022 Mar 25;8:e904. doi: 10.7717/peerj-cs.904 (PMC9044329; doi:10.7717/peerj-cs.904)
Supplement: Supplemental Information 2 — Ementa (summary) decisions from the Tribunal de Justiça de Alagoas, the State Supreme Court of Alagoas (Brazil), and their metadata. The file format is CSV and its separator (delimiter) is “<=>”. [file peerj-cs-08-904-s002.zip]

Archive with 3 entries (2 files):
- dataset.csv
- __MACOSX/
- __MACOSX/._dataset.csv
