# Supplementary material for: Predicting Brazilian Court Decisions
Source: PeerJ Comput Sci. 2022 Mar 25;8:e904. doi: 10.7717/peerj-cs.904 (PMC9044329; doi:10.7717/peerj-cs.904)
Supplement: Supplemental Information 2 — Ementa (summary) decisions from the Tribunal de Justiça de Alagoas, the State Supreme Court of Alagoas (Brazil), and their metadata. The file format is CSV and its separator (delimiter) is “<=>”. [file peerj-cs-08-904-s002.zip › dataset.csv]

ementa_filepath<=>process_number<=>process_type<=>orgao_julgador<=>publish_date<=>judgment_date<=>judge_relator<=>ementa_text<=>decisions<=>decision_description<=>decision_text<=>decision_label<=>decision_unanimity_text<=>decision_unanimity
2284.html<=>0703777-48.2017.8.02.0058<=>-<=>3ª Câmara Cível<=>15/03/2019<=>-<=>Des. Celyrio Adamastor Tenório Accioly<=>DIREITO PROCESSUAL CIVIL E ADMINISTRATIVO. APELAÇÃO CÍVEL. AÇÃO ORDINÁRIA. MILITAR. ALEGAÇÃO DE NULIDADE DO ATO ADMINISTRATIVO DE CLASSIFICAÇÃO DO APELADO NO CURSO DE FORMAÇÃO COMPLEMENTAR DE PRAÇAS (CFCP/2011 - TURMA C). IMPOSSIBILIDADE. PRAZO PRESCRICIONAL QUINQUENAL. PRESCRIÇ…
4772.html<=>0000327-13.2014.8.02.0069<=>-<=>Câmara Criminal<=>07/02/2019<=>-<=>Des. Washington Luiz D. Freitas<=>APELAÇÃO CRIMINAL. PENAL. PROCESSO PENAL. ROUBO MAJORADO PELO CONCURSO DE AGENTES. DOSIMETRIA. CULPABILIDADE. DELITO COMETIDO NO PERÍODO NOTURNO. CIRCUNSTÂNCIA DESFAVORÁVEL. COMPORTAMENTO DA VÍTIMA. VALORAÇÃO NEGATIVA AFASTADA. CIRCUNSTÂNCIAS DO CRIME. CONCURSO DE AGENTES. BIS IN IDEM.…
516.html<=>0067626-56.2010.8.02.0001<=>-<=>2ª Câmara Cível<=>21/03/2019<=>-<=>Desa. Elisabeth Carvalho Nascimento<=>APELAÇÃO CÍVEL. AÇÃO DE BUSCA E APREENSÃO. ALIENAÇÃO FIDUCIÁRIA. INTELIGÊNCIA DO ART. 3º, § 2º DO DECRETO-LEI 911/69. NECESSIDADE DO PAGAMENTO INTEGRAL DA DÍVIDA, INCLUINDO AS PARCELAS VENCIDAS E VINCENDAS. PRECEDENTES DO STJ. RECURSO REPETITIVO RESP 1418593/MS. RETORNO DOS AUTOS AO…
7531.html<=>0700041-80.2014.8.02.0202<=>-<=>3ª Câmara Cível<=>13/03/2019<=>-<=>Des. Celyrio Adamastor Tenório Accioly<=>APELAÇÃO CÍVEL. AÇÃO DE INDENIZAÇÃO POR DANOS MATERIAIS E MORAIS. FALHA NA PRESTAÇÃO DO SERVIÇO. PROPRIETÁRIO DE UM CRIATÓRIO DE PEIXES QUE ADQUIRIU RAÇÃO AVARIADA. CONDENAÇÃO EM DANOS MATERIAIS NA MODALIDADE LUCROS CESSANTES E DANOS EMERGENTES, ALÉM DOS DANOS MORAIS. PRELIMINAR…
340.html<=>0721846-42.2016.8.02.0001<=>-<=>1ª Câmara Cível<=>06/02/2019<=>-<=>Des. Fábio José Bittencourt Araújo<=>DIREITO ADMINISTRATIVO. URV. APELAÇÃO CÍVEL EM AÇÃO ORDINÁRIA QUE VISA À OBTENÇÃO DE RECOMPOSIÇÃO REMUNERATÓRIA NA ORDEM DE 11,98% (ONZE VÍRGULA NOVENTA E OITO POR CENTO) EM DECORRÊNCIA DAS PERDAS SOFRIDAS EM VIRTUDE DA CONVERSÃO SALARIAL EM UNIDADE REAL DE VALOR URV. SENTENÇA DE IMP…
2894.html<=>0805034-62.2018.8.02.0000<=>-<=>2ª Câmara Cível<=>15/02/2019<=>-<=>Des. Pedro Augusto Mendonça de Araújo<=>AGRAVO DE INSTRUMENTO. DIREITO CIVIL E PROCESSUAL CIVIL. DECISÃO AGRAVADA QUE DEFERIU A BUSCA E APREENSÃO DO BEM. REQUISITOS DEVIDAMENTE PREENCHIDOS. ALEGAÇÃO DE NULIDADE DOS ATOS PROCESSUAIS, UMA VEZ QUE NÃO PODERIA O PROCESSO PRINCIPAL ESTAR TRAMITANDO EM SEGREDO DE JUSTIÇA. RE…
7591.html<=>0000625-17.2013.8.02.0044<=>-<=>1ª Câmara Cível<=>27/02/2019<=>-<=>Des. Otávio Leão Praxedes<=>APELAÇÃO CÍVEL. DIREITO CONSTITUCIONAL E PROCESSUAL CIVIL. AÇÃO COMINATÓRIA. FORNECIMENTO DE TRATAMENTO MÉDICO CIRÚRGICO. SENTENÇA QUE DEIXOU DE FIXAR HONORÁRIOS DE SUCUMBÊNCIA. PLEITO DE FIXAÇÃO DOS HONORÁRIOS. RECONHECIMENTO DO DIREITO DA DEFENSORIA PÚBLICA À PERCEPÇÃO DESTA VERBA DE SUCUM…
9216.html<=>0003323-67.2009.8.02.0001<=>-<=>3ª Câmara Cível<=>13/03/2019<=>-<=>Des. Celyrio Adamastor Tenório Accioly<=>DIREITO ADMINISTRATIVO. APELAÇÃO DA SMTT. INFRAÇÃO DE TRÂNSITO. PRESUNÇÃO RELATIVA DE LEGITIMIDADE. PROVAS NÃO EFETIVAMENTE REFUTADAS QUE SÃO APTAS A DESCONSTITUIR A PRESUNÇÃO DO ATO ADMINISTRATIVO. MANUTENÇÃO DA SENTENÇA. RECURSO CONHECIDO E NÃO PROVIDO. UNANIMIDADE. APELAÇÃO D…
4460.html<=>0003246-78.2013.8.02.0046<=>-<=>2ª Câmara Cível<=>19/03/2019<=>-<=>Des. Pedro Augusto Mendonça de Araújo<=>APELAÇÃO CÍVEL. AÇÃO DE ADIMPLEMENTO CONTRATUAL C/C COBRANÇA. SENTENÇA QUE CONCEDEU O PLEITO AUTORAL. TESE DO RECORRENTE: ACOLHIDA. A CONTAGEM DO PRAZO PRESCRICIONAL SE INICIA DA DATA DA SUBSCRIÇÃO DEFICITÁRIA DAS AÇÕES. APLICAÇÃO DOS PRAZOS VINTENÁRIO OU DECENAL. ARTIGOS 205 E 2…
6693.html<=>0021211-54.2006.8.02.0001<=>-<=>2ª Câmara Cível<=>19/03/2019<=>-<=>Des. Klever Rêgo Loureiro<=>APELAÇÃO CÍVEL. AÇÃO ORDINÁRIA. CONCURSO PÚBLICO. PRELIMINAR DE ILEGITIMIDADE PASSIVA DO ESTADO. SENTENÇA QUE DETERMINOU A POSSE DO AUTOR. CONVOCAÇÃO PARA POSSE FEITA POR MEIO DE PUBLICAÇÃO NO DOE. ENVIO DE TELEGRAMAS AOS CANDIDATOS PARA TOMAREM POSSE. NECESSIDADE DE PROMOVER TRATAMENTO ISON…
929.html<=>0500167-55.2009.8.02.0052<=>-<=>Câmara Criminal<=>14/03/2019<=>-<=>Des. João Luiz Azevedo Lessa<=>PENAL. PROCESSUAL PENAL. APELAÇÃO CRIMINAL. HOMICÍDIO SIMPLES. PRELIMINAR DE NULIDADE REJEITADA. AUSÊNCIA DOS REQUISITOS DA LEGÍTIMA DEFESA. DOSIMETRIA. AFASTADA A VALORAÇÃO NEGATIVA DOS MOTIVOS DO CRIME, CONSOANTE ENTENDIMENTO DO JURADOS. NOVO CÁLCULO DA PENA. RECURSO PARCIALMENTE PROVIDO…
2728.html<=>0806097-25.2018.8.02.0000<=>-<=>3ª Câmara Cível<=>01/03/2019<=>-<=>Des. Domingos de Araújo Lima Neto<=>AGRAVO DE INSTRUMENTO. AÇÃO REVISIONAL DE CONTRATOS DE EMPRÉSTIMO COM PEDIDO LIMINAR. ABUSIVIDADE E ILEGALIDADE DAS CLÁUSULAS CONTRATUAIS. DEPÓSITO JUDICIAL MENSAL NO VALOR INCONTROVERSO INDEFERIDO. PLANILHA DE CÁLCULOS ACOSTADA NA INICIAL. MANUTENÇÃO DO VEÍCULO NA POSSE DO AUTOR. NÃ…
6160.html<=>0710156-50.2015.8.02.0001<=>-<=>3ª Câmara Cível<=>17/12/2018<=>-<=>Des. Alcides Gusmão da Silva<=>EMBARGOS DE DECLARAÇÃO EM APELAÇÃO CÍVEL. OMISSÕES. INEXISTÊNCIA. INCONFORMISMO DA PARTE COM O JULGAMENTO. REDISCUSSÃO DA MATÉRIA. IMPOSSIBILIDADE. INTUITO PROTELATÓRIO CONSTATADO NA HIPÓTESE. FIXAÇÃO DE MULTA NO PERCENTUAL DE 2% (DOIS POR CENTO) SOBRE O VALOR ATUALIZADO DA CAUSA. ACLARAT…
7488.html<=>0806196-92.2018.8.02.0000<=>-<=>3ª Câmara Cível<=>26/02/2019<=>-<=>Des. Domingos de Araújo Lima Neto<=>AGRAVO DE INSTRUMENTO. AÇÃO DECLARATÓRIA DE INEXISTÊNCIA DE DÉBITO COM PEDIDO DE LIMINAR C/C OBRIGAÇÃO DE FAZER E INDENIZAÇÃO POR DANOS MORAIS E MATERIAIS. SUSPENSÃO DOS DESCONTOS REALIZADOS NA FOLHA DE PAGAMENTO DA AGRAVADA. AUSÊNCIA DE DEMONSTRAÇÃO DE LEGITIMIDADE DOS DESCONTOS. PR…
2630.html<=>0730869-17.2013.8.02.0001<=>-<=>1ª Câmara Cível<=>06/02/2019<=>-<=>Des. Fábio José Bittencourt Araújo<=>APELAÇÕES CÍVEIS. AÇÃO DE DESAPROPRIAÇÃO POR UTILIDADE PÚBLICA. SENTENÇA QUE JULGOU PARCIALMENTE PROCEDENTE A PRETENSÃO AUTORAL. PROVA PERICIAL. PEDIDO DE ESCLARECIMENTOS FEITO PELO EXPROPRIADO. MANIFESTAÇÃO DO PERITO JUDICIAL MAJORANDO O VALOR SUGERIDO A TÍTULO DE INDENIZAÇÃO. AUSÊ…
9478.html<=>0805581-05.2018.8.02.0000<=>-<=>Câmara Criminal<=>11/03/2019<=>-<=>Des. Sebastião Costa Filho<=>HABEAS CORPUS. PENAL. PROCESSUAL PENAL. TRÁFICO DE DROGAS. ASSOCIAÇÃO PARA O TRÁFICO. CORRUPÇÃO DE MENORES. PRISÃO PREVENTIVA. QUESTIONADA A PRESENÇA DOS SEUS REQUISITOS AUTORIZADORES. MEDIDA REVOGADA PELA PRÓPRIA AUTORIDADE COATORA. PARCIAL PREJUDICIALIDADE. PEDIDO DE TRANCAMENTO DA AÇÃO P…
122.html<=>0806459-27.2018.8.02.0000<=>-<=>Câmara Criminal<=>14/02/2019<=>-<=>Des. Washington Luiz D. Freitas<=>PROCESSUAL PENAL. HABEAS CORPUS. RECEPTAÇÃO. ALEGAÇÃO DE CONSTRANGIMENTO ILEGAL EM RAZÃO DE EXCESSO DE PRAZO NA PRISÃO PREVENTIVA. EXISTÊNCIA DE DECISÃO INTERLOCUTÓRIA CONCEDENDO A LIBERDADE PROVISÓRIA. PERDA SUPERVENIENTE DO INTERESSE DE AGIR. WRIT JULGADO PREJUDICADO. 1- Evidenciado, …
6612.html<=>0803564-30.2017.8.02.0000<=>-<=>2ª Câmara Cível<=>08/02/2019<=>-<=>Des. Klever Rêgo Loureiro<=>AGRAVO DE INSTRUMENTO. AÇÃO DE RESCISÃO CONTRATUAL C/C INDENIZAÇÃO POR DANOS MATERIAIS E MORAIS. ANTECIPAÇÃO DE TUTELA DEFERIDA EM PRIMEIRA INSTÂNCIA. SUSTAÇÃO DOS EFEITOS DE PROTESTO. PECULIARIDADES DO CASO CONCRETO. POSSIBILIDADE. DECISUM HOSTILIZADO MANTIDO INCÓLUME. RECURSO CONHECIDO E N…
8259.html<=>0802236-31.2018.8.02.0000<=>-<=>3ª Câmara Cível<=>13/03/2019<=>-<=>Des. Celyrio Adamastor Tenório Accioly<=>AGRAVO DE INSTRUMENTO. AÇÃO DECLARATÓRIA DE INEXISTÊNCIA DE DÉBITO C/C INDENIZAÇÃO POR DANOS MORAIS. SERVIÇOS DE DISTRIBUIÇÃO DE ENERGIA ELÉTRICA. DÉBITO RELATIVO AO MÊS DE SETEMBRO DE 2016. DECISÃO AGRAVADA QUE INDEFERIU O PEDIDO DE TUTELA DE URGÊNCIA E IMPÔS A ADOÇÃO DE RITO E…
8604.html<=>0727241-83.2014.8.02.0001<=>-<=>1ª Câmara Cível<=>18/02/2019<=>-<=>Des. Tutmés Airan de Albuquerque Melo<=>APELAÇÃO CÍVEL. AÇÃO COM PEDIDO DE INDENIZAÇÃO POR DANOS MORAIS. ATRASO EM VOO. NÃO OFERECIMENTO DE HOSPEDAGEM E DE ALIMENTAÇÃO. BAGAGENS ENTREGUES COM ATRASO. FALHA NA PRESTAÇÃO DO SERVIÇO. REGRAS ESTABELECIDAS NA RESOLUÇÃO 141/2010 DA ANAC. DANO MORAL. CONFIGURAÇÃO. VALOR ARBIT…
8347.html<=>0806633-36.2018.8.02.0000<=>-<=>Câmara Criminal<=>22/03/2019<=>-<=>Des. José Carlos Malta Marques<=>HABEAS CORPUS. HOMICÍDIO QUALIFICADO. ALEGAÇÃO DE EXCESSO DE PRAZO PARA A FORMAÇÃO DA CULPA. NÃO VERIFICAÇÃO. INSTRUÇÃO CONCLUÍDA. EXCESSO DE PRAZO SUPERADO. SÚMULA Nº 52 DO STJ. CONSTRANGIMENTO ILEGAL NÃO EVIDENCIADO. RESTRIÇÃO DA LIBERDADE MANTIDA. ORDEM DENEGADA. UNÂNIME.<=>None<=>HA…
215.html<=>0805720-54.2018.8.02.0000<=>-<=>Tribunal Pleno<=>21/02/2019<=>-<=>Des. Washington Luiz D. Freitas<=>MANDADO DE SEGURANÇA EM MATÉRIA CRIMINAL. APREENSÃO DE VALORES PELOS JUÍZES DA 17ª VARA CRIMINAL DE MACEIÓ. RESIDÊNCIA DIVERSA DO ACUSADO. ARGUIÇÃO DE QUE O QUANTUM APREENDIDO NÃO SERIA DE PROPRIEDADE DO RÉU. NÃO VERIFICAÇÃO. LOCAL DA APREENSÃO ELENCADO COMO SENDO UM DOS ENDEREÇOS DO INV…
4545.html<=>0710716-21.2017.8.02.0001<=>-<=>Câmara Criminal<=>14/02/2019<=>-<=>Des. Washington Luiz D. Freitas<=>PENAL. PROCESSUAL PENAL. RECURSO EM SENTIDO ESTRITO. HOMICÍDIO. DECISÃO DE REJEIÇÃO DA DENÚNCIA POR INÉPCIA E FALTA DE JUSTA CAUSA. ALEGAÇÃO DE QUE OS ELEMENTOS COLHIDOS NOS AUTOS SERIAM SUFICIENTES PARA A IMPUTAÇÃO EM DESFAVOR DOS RECORRIDOS. DECISÃO MANTIDA. AUSÊNCIA DE INDÍCIOS MÍNI…
9473.html<=>0806884-54.2018.8.02.0000<=>-<=>Câmara Criminal<=>11/03/2019<=>-<=>Des. Sebastião Costa Filho<=>PENAL. HABEAS CORPUS. ACUSAÇÃO DE PRÁTICA DE CRIME DE TRÁFICO DE DROGAS COM EMPREGO DE ARMA DE FOGO. GRAVIDADE CONCRETA. ALEGAÇÃO DE EXCESSO DE PRAZO. INOCORRÊNCIA. TRÂMITE REGULAR. ATRASO TOLERÁVEL. AUDIÊNCIA JÁ DESIGNADA PARA DATA PRÓXIMA. ORDEM CONHECIDA E DENEGADA. I - Conforme examinad…
5512.html<=>0801948-20.2017.8.02.0000<=>-<=>2ª Câmara Cível<=>01/04/2019<=>-<=>Des. Klever Rêgo Loureiro<=>AGRAVO DE INSTRUMENTO. CAUTELAR ANTECEDENTE. BLOQUEIO DE VALOR EM CONTA BANCÁRIA PELO BACENJUD. POSSIBILIDADE. PARTE AGRAVANTE NÃO DEMONSTROU OS REQUISITOS NECESSÁRIOS PARA A SUSPENSÃO DA LIMINAR CONCEDIDA. ART. 300, CPC. 1. A questão em análise reclama dilação probatória, haja vista não ser…
5562.html<=>0806641-13.2018.8.02.0000<=>-<=>3ª Câmara Cível<=>01/03/2019<=>-<=>Des. Domingos de Araújo Lima Neto<=>AGRAVO DE INSTRUMENTO. AÇÃO DECLARATÓRIA DE INEXISTÊNCIA DE DÉBITO C/C INDENIZAÇÃO POR DANOS MORAIS COM PEDIDO LIMINAR. SUSPENSÃO DOS DESCONTOS REALIZADOS NA FOLHA DE PAGAMENTO DO RECORRIDO. AUSÊNCIA DE DEMONSTRAÇÃO DE LEGITIMIDADE DOS DESCONTOS. PRESENÇA DE FUMUS BONI IURIS E PERICU…
8300.html<=>0725584-38.2016.8.02.0001<=>-<=>1ª Câmara Cível<=>06/02/2019<=>-<=>Des. Fábio José Bittencourt Araújo<=>DIREITO CIVIL E DO CONSUMIDOR. APELAÇÃO INTERPOSTA NO BOJO DE AÇÃO INTENTADA COM O FIM DE DISCUTIR CONTRATO DE CARTÃO DE CRÉDITO CONSIGNADO. ALEGAÇÃO DE QUE O BANCO RÉU NÃO TERIA CUMPRIDO DE MANEIRA CLARA O SEU DEVER DE INFORMAÇÃO, CONDUZINDO A PARTE AUTORA À PRESUNÇÃO DE QUE O NEGÓ…
599.html<=>0000235-53.2013.8.02.0042<=>-<=>3ª Câmara Cível<=>22/02/2019<=>-<=>Des. Alcides Gusmão da Silva<=>APELAÇÃO CÍVEL. AÇÃO DE INDENIZAÇÃO. AUSÊNCIA DE COMPROVAÇÃO DA REGULARIDADE DA CONTRATAÇÃO DE EMPRÉSTIMO. PARTE HIPOSSUFICIENTE. INVERSÃO DO ÔNUS DA PROVA NOS TERMOS DO ART. 373, II, CPC E DO ART. 6º, VIII, LEI 8.078/90. RESPONSABILIDADE CIVIL OBJETIVA. INTELIGÊNCIA DO ART. 14, DA LEI CON…
5107.html<=>0700627-03.2015.8.02.0067<=>-<=>Câmara Criminal<=>14/03/2019<=>-<=>Des. José Carlos Malta Marques<=>APELAÇÃO. FURTO PRIVILEGIADO TENTADO. PLEITO DE ABSOLVIÇÃO. ALEGAÇÃO DE CRIME IMPOSSÍVEL. NÃO VERIFICAÇÃO. TESE DE ATIPICIDADE DA CONDUTA. APLICAÇÃO DO PRINCÍPIO DA INSIGNIFICÂNCIA. IMPOSSIBILIDADE. RECURSO CONHECIDO E NÃO PROVIDO.<=>None<=>APELAÇÃO. FURTO PRIVILEGIADO TENTADO. PLEITO D…
9181.html<=>0800563-03.2018.8.02.0000<=>-<=>2ª Câmara Cível<=>25/03/2019<=>-<=>Des. Klever Rêgo Loureiro<=>AGRAVO DE INSTRUMENTO. AÇÃO DECLARATÓRIA DE INEXISTÊNCIA DE DÉBITO C/C DANOS MORAIS E MATERIAIS COM PEDIDO DE TUTELA ANTECIPADA. SUSPENSÃO DE DESCONTOS REALIZADOS NA FOLHA DE PAGAMENTO. APLICAÇÃO DE MULTA DIÁRIA EM CASO DE DESCUMPRIMENTO. CARÁTER COERCITIVO. GARANTIA DE EFICÁCIA DAS DECISÕES…
310.html<=>0805245-98.2018.8.02.0000<=>-<=>Câmara Criminal<=>17/12/2018<=>-<=>Des. João Luiz Azevedo Lessa<=>PENAL. PROCESSO PENAL. TRÁFICO DE DROGAS. HABEAS CORPUS. PRISÃO PREVENTIVA. ALEGAÇÕES DE AUSÊNCIA DOS PRESSUPOSTOS DA PRISÃO PREVENTIVA E CARÊNCIA NA FUNDAMENTAÇÃO DA DECISÃO JUDICIAL SEGREGATÓRIA. MATÉRIA ANALISADA E DECIDIDA NOS AUTOS DO HABEAS CORPUS Nº 0801183-15.2018.8.02.0000. REITER…
4309.html<=>0074020-79.2010.8.02.0001<=>-<=>1ª Câmara Cível<=>20/02/2019<=>-<=>Des. Fábio José Bittencourt Araújo<=>DIREITO DO CONSUMIDOR. APELAÇÃO INTERPOSTA EM SEDE DE AÇÃO DE REVISÃO DE CONTRATO BANCÁRIO COM LEASING DE VEÍCULO. PARTE RÉ QUE PRETENDE A IMPROCEDÊNCIA DOS PEDIDOS AUTORAIS RELATIVOS À COBRANÇA DE VALORES A TÍTULO DE TARIFA DE ABERTURA DE CRÉDITO (TAC), TARIFA DE EMISSÃO DE CARNÊ (…
7277.html<=>0806407-31.2018.8.02.0000<=>-<=>2ª Câmara Cível<=>18/03/2019<=>-<=>Desa. Elisabeth Carvalho Nascimento<=>DIREITO DO CONSUMIDOR. AGRAVO DE INSTRUMENTO. DESCONTOS EM FOLHA DE PAGAMENTO. CARTÃO DE CRÉDITO CONSIGNADO. INDÍCIOS DE VENDA CASADA. PRÁTICA DA MODALIDADE PROIBIDA PELO ART. 39, I, DO CDC. FORTES INDICAÇÕES DE FALTA DE INFORMAÇÕES PRECISAS ACERCA DA CONVENÇÃO. SUSPENSÃO DOS DESCO…
3094.html<=>0705142-11.2015.8.02.0058<=>-<=>1ª Câmara Cível<=>06/02/2019<=>-<=>Des. Fábio José Bittencourt Araújo<=>DIREITO ADMINISTRATIVO. URV. APELAÇÃO CÍVEL EM AÇÃO ORDINÁRIA QUE VISA À OBTENÇÃO DE RECOMPOSIÇÃO REMUNERATÓRIA NA ORDEM DE 11,98% (ONZE VÍRGULA NOVENTA E OITO POR CENTO) EM DECORRÊNCIA DAS PERDAS SOFRIDAS EM VIRTUDE DA CONVERSÃO SALARIAL EM UNIDADE REAL DE VALOR URV. SENTENÇA DE IM…
7932.html<=>0733912-54.2016.8.02.0001<=>-<=>3ª Câmara Cível<=>19/02/2019<=>-<=>Des. Domingos de Araújo Lima Neto<=>APELAÇÃO CÍVEL. DIREITO ADMINISTRATIVO. SERVIDOR PÚBLICO DO ESTADO DE ALAGOAS. AGENTE PENITENCIÁRIO. GRATIFICAÇÃO DE AÇÃO POLICIAL GAP. IMPLANTAÇÃO DE REMUNERAÇÃO POR SUBSÍDIO. PARCELA ÚNICA. EXPRESSA DISPOSIÇÃO LEGAL QUE EXCLUI O RECEBIMENTO DE GRATIFICAÇÕES, COM EXCEÇÃO DA GRATIFIC…
8230.html<=>0500015-17.2019.8.02.0000<=>-<=>2ª Câmara Cível<=>26/03/2019<=>-<=>Desa. Elisabeth Carvalho Nascimento<=>CONFLITO NEGATIVO DE COMPETÊNCIA. SOCIEDADE DE ECONOMIA MISTA VINCULADA AO ESTADO DE ALAGOAS. INEXISTÊNCIA DE INTERESSE DA FAZENDA PÚBLICA ESTADUAL. NATUREZA DE DIREITO PRIVADO. CONFLITO CONHECIDO, RECONHECENDO-SE QUE O JUÍZO DE DIREITO DA 11ª VARA CÍVEL DA CAPITAL (SUSCITANTE) TEM…
3099.html<=>0706922-83.2015.8.02.0058<=>-<=>1ª Câmara Cível<=>06/02/2019<=>-<=>Des. Fábio José Bittencourt Araújo<=>DIREITO ADMINISTRATIVO. URV. APELAÇÃO CÍVEL EM AÇÃO ORDINÁRIA QUE VISA À OBTENÇÃO DE RECOMPOSIÇÃO REMUNERATÓRIA NA ORDEM DE 11,98% (ONZE VÍRGULA NOVENTA E OITO POR CENTO) EM DECORRÊNCIA DAS PERDAS SOFRIDAS EM VIRTUDE DA CONVERSÃO SALARIAL EM UNIDADE REAL DE VALOR URV. SENTENÇA DE IM…
222.html<=>0806186-48.2018.8.02.0000<=>-<=>Câmara Criminal<=>24/01/2019<=>-<=>Des. José Carlos Malta Marques<=>HABEAS CORPUS. RECEPTAÇÃO. ADULTERAÇÃO DE SINAL IDENTIFICADOR DE VEÍCULO AUTOMOTOR. ALEGADO EXCESSO DE PRAZO. REVOGAÇÃO DA PRISÃO PELA AUTORIDADE DITA COATORA. WRIT PREJUDICADO. ORDEM CONHECIDA E JULGADA PREJUDICADA.<=>None<=>HABEAS CORPUS. RECEPTAÇÃO. ADULTERAÇÃO DE SINAL IDENTIFICADOR …
8294.html<=>0803768-40.2018.8.02.0000<=>-<=>1ª Câmara Cível<=>06/02/2019<=>-<=>Des. Fábio José Bittencourt Araújo<=>EMBARGOS DE DECLARAÇÃO EM AGRAVO DE INSTRUMENTO. ACÓRDÃO QUE DEU PROVIMENTO AO RECURSO, A FIM DE REFORMAR A DECISÃO AGRAVADA, DE MODO A CONCEDER OS BENEFÍCIOS DA ASSISTÊNCIA JUDICIÁRIA GRATUITA À PARTE AGRAVANTE, COM FULCRO NO ART. 98 DO CPC/2015. ALEGAÇÃO DE QUE O ACÓRDÃO VERGASTAD…
5441.html<=>0096022-14.2008.8.02.0001<=>-<=>1ª Câmara Cível<=>27/03/2019<=>-<=>Des. Fábio José Bittencourt Araújo<=>APELAÇÃO CÍVEL EM AÇÃO ORDINÁRIA. SENTENÇA QUE JULGOU PARCIALMENTE PROCEDENTE O PEDIDO FORMULADO NA INICIAL, DEFERINDO A ANULAÇÃO DAS MULTAS ORIUNDAS DE DIVERSOS AUTOS DE INFRAÇÃO ALUDIDOS NA EXORDIAL, TODOS REFERENTES AO VEÍCULO DE PLACA MUO9865, DENEGANDO, POR OUTRO LADO, O PLEITO…
8204.html<=>0000036-05.2017.8.02.0070<=>-<=>Câmara Criminal<=>07/02/2019<=>-<=>Des. João Luiz Azevedo Lessa<=>PENAL. APELAÇÃO CRIMINAL. TRÁFICO DE DROGAS E PORTE DE MUNIÇÃO DE USO RESTRITO. PLEITO DE REFORMA DA DOSIMETRIA DA PENA. ACOLHIMENTO EM PARTE. AFASTADA A VALORAÇÃO NEGATIVA DA CULPABILIDADE, DA CONDUTA SOCIAL E DAS CIRCUNSTÂNCIAS DO CRIME. RECURSO PARCIALMENTE PROVIDO. REDIMENSIONAMENTO D…
1908.html<=>0717404-33.2016.8.02.0001<=>-<=>Câmara Criminal<=>07/02/2019<=>-<=>Des. Washington Luiz D. Freitas<=>PENAL E PROCESSO PENAL. APELAÇÃO CRIMINAL. CALÚNIA E INJÚRIA. AÇÃO PENAL PRIVADA. PROCURAÇÃO SEM ESPECIFICAR O FATO CRIMINOSO. IRREGULARIDADE QUE NÃO PODE MAIS SER SANADA DIANTE DO DECURSO DO PRAZO DECADENCIAL. 1 Os crimes de ação penal privada exigem, conforme art. 44 do Código de Pro…
9675.html<=>0719536-63.2016.8.02.0001<=>-<=>3ª Câmara Cível<=>17/12/2018<=>-<=>Des. Celyrio Adamastor Tenório Accioly<=>APELAÇÃO CÍVEL. SERVIDORA PÚBLICA MUNICIPAL DE MACEIÓ. MAGISTÉRIO. UNIDADE REAL DE VALOR (URV). DIFERENÇA DA CONVERSÃO DA REMUNERAÇÃO EM URV. PRELIMINAR CONTRARRECURSAL. PEDIDO DE REVOGAÇÃO DOS BENEFÍCIOS DA JUSTIÇA GRATUITA. AUSÊNCIA DE NOVOS ELEMENTOS CAPAZES DE DEMONSTRAR A A…
6821.html<=>0800362-68.2018.8.02.9002<=>-<=>Câmara Criminal<=>18/03/2019<=>-<=>Des. Sebastião Costa Filho<=>HABEAS CORPUS. PENAL. PROCESSO PENAL. HOMICÍDIO QUALIFICADO. MOTIVO TORPE E UTILIZAÇÃO DE RECURSO QUE IMPOSSIBILITOU A DEFESA DO OFENDIDO. PRISÃO PREVENTIVA. QUESTIONADA A PRESENÇA DE INDÍCIOS SUFICIENTES DE AUTORIA DELITIVA. INDÍCIOS EXISTENTES. DENÚNCIA MINISTERIAL QUE PREENCHE OS REQUISI…
2175.html<=>0804049-93.2018.8.02.0000<=>-<=>Tribunal Pleno<=>26/02/2019<=>-<=>Des. Alcides Gusmão da Silva<=>MANDADO DE SEGURANÇA. CONCURSO PÚBLICO. CARGO DE ANALISTA JUDICIÁRIO - OFICIAL DE JUSTIÇA AVALIADOR DESTE TRIBUNAL DE JUSTIÇA. PRELIMINAR DE AUSÊNCIA DE DIREITO LÍQUIDO E CERTO QUE SE CONFUNDE COM O MÉRITO. AFASTADA. INCOMPATIBILIDADE DA QUESTÃO DISCURSIVA COM O CONTEÚDO PREVISTO NO EDITAL…
1953.html<=>0804943-69.2018.8.02.0000<=>-<=>1ª Câmara Cível<=>07/02/2019<=>-<=>Des. Paulo Barros da Silva Lima<=>DIREITO PROCESSUAL CIVIL. AGRAVO DE INSTRUMENTO. CUMPRIMENTO DE SENTENÇA. IMPUGNAÇÃO ACOLHIDA PARCIALMENTE. EXCLUSÃO DO VALOR COBRADO EM EXCESSO. HONORÁRIOS SUCUMBENCIAIS DEVIDOS. INTELIGÊNCIA DO ART. 85, § 1º, DO CPC. RESTITUIÇÃO EM DOBRO DO VALOR COBRADO A MAIOR. INCIDÊNCIA DO ART. 9…
6599.html<=>0800725-61.2019.8.02.0000<=>-<=>1ª Câmara Cível<=>27/03/2019<=>-<=>Des. Fábio José Bittencourt Araújo<=>DIREITO DO CONSUMIDOR. AGRAVO DE INSTRUMENTO EM AÇÃO INTENTADA COM O FIM DE DISCUTIR CONTRATO DE CARTÃO DE CRÉDITO CONSIGNADO. PLEITO DE REFORMA DA DECISÃO INTERLOCUTÓRIA QUE DEFERIU MEDIDAS ANTECIPATÓRIAS DOS EFEITOS DA TUTELA REQUERIDAS PELA AGRAVADA, RELATIVAS À SUSPENSÃO DOS DES…
8071.html<=>0700223-63.2015.8.02.0030<=>-<=>3ª Câmara Cível<=>18/03/2019<=>-<=>Des. Domingos de Araújo Lima Neto<=>APELAÇÃO CÍVEL. AÇÃO DE INDENIZATÓRIA. INAPLICABILIDADE DO CÓDIGO DE DEFESA DO CONSUMIDOR. PROVA DOS AUTOS QUE PERMITE O JULGAMENTO DO FEITO. ALEGAÇÃO DE COMETIMENTO DE DANO AMBIENTAL PELA CHESF. REDUÇÃO DA VAZÃO DO RIO SÃO FRANCISCO QUE DIMINUIU A PISCOSIDADE. INEXISTÊNCIA DE NEXO D…
9392.html<=>0806056-58.2018.8.02.0000<=>-<=>Câmara Criminal<=>07/02/2019<=>-<=>Des. João Luiz Azevedo Lessa<=>PROCESSO PENAL. HABEAS CORPUS. PRISÃO PREVENTIVA. ESTUPRO DE VULNERÁVEL (ART. 217-A DO CÓDIGO PENAL). ALEGADA AUSÊNCIA DOS PRESSUPOSTOS AUTORIZADORES DA PRISÃO PREVENTIVA E BONS ANTECEDENTES EM FAVOR DO PACIENTE. INSUBSISTÊNCIA. ENCARCERAMENTO CAUTELAR JUSTIFICADO, ALÉM DA COMPROVADA MATE…
1863.html<=>0694320-39.1915.8.02.0002<=>-<=>Tribunal Pleno<=>18/12/2018<=>-<=>Des. João Luiz Azevedo Lessa<=>PENAL. PROCESSUAL PENAL. EMBARGOS DE DECLARAÇÃO CONTRA ACÓRDÃO UNÂNIME DO TRIBUNAL PLENO QUE JULGOU IMPROCEDENTE A ACUSAÇÃO MINISTERIAL. ALEGAÇÃO DE OMISSÃO E CONTRADIÇÃO. ACÓRDÃO QUE APRECIOU EXAUSTIVAMENTE AS PROVAS PRODUZIDAS NOS AUTOS, CONCLUINDO, DE FORMA DEVIDAMENTE FUNDAMENTADA, PEL…
7914.html<=>0700683-79.2011.8.02.0001<=>-<=>2ª Câmara Cível<=>22/03/2019<=>-<=>Des. Pedro Augusto Mendonça de Araújo<=>PROCESSO CIVIL. EMBARGOS DE DECLARAÇÃO EM EMBARGOS DE DECLARAÇÃO EM APELAÇÃO CÍVEL. AÇÃO REVISIONAL DE CONTRATO. ACÓRDÃO QUE REJEITOU OS EMBARGOS DE DECLARAÇÃO OPOSTOS PELO ORA EMBARGANTE, POR NÃO VISLUMBRAR A EXISTÊNCIA DO ALEGADO VÍCIO DA OMISSÃO QUANTO À PACTUAÇÃO EXPRESSA DE …
1676.html<=>0804481-15.2018.8.02.0000<=>-<=>2ª Câmara Cível<=>01/04/2019<=>-<=>Des. Klever Rêgo Loureiro<=>AGRAVO DE INSTRUMENTO. AÇÃO DECLARATÓRIA DE NULIDADE C/C REVISÃO DE CONTRATO DE CONSUMO C/C DANO MORAL C/C REPETIÇÃO DE INDÉBITO C/ PEDIDO DE TUTELA ANTECIPADA. SUSPENSÃO DE DESCONTOS REALIZADOS NA FOLHA DE PAGAMENTO. APLICAÇÃO DE MULTA DIÁRIA EM CASO DE DESCUMPRIMENTO. CARÁTER COERCITIVO. G…
8799.html<=>0806184-78.2018.8.02.0000<=>-<=>Câmara Criminal<=>30/01/2019<=>-<=>Des. João Luiz Azevedo Lessa<=>PENAL. PROCESSUAL PENAL. ROUBO MAJORADO. HABEAS CORPUS. PRISÃO PREVENTIVA. PEDIDO DE LIBERDADE DO PACIENTE. ALEGAÇÃO DE EXCESSO DE PRAZO PARA O INÍCIO DA INSTRUÇÃO PROCESSUAL. INACOLHIMENTO. INEXISTÊNCIA DE DESÍDIA EVIDENTE DO ÓRGÃO JULGADOR. MARCHA PROCESSUAL DENTRO DA RAZOABILIDADE. AUD…
6172.html<=>0716945-94.2017.8.02.0001<=>-<=>3ª Câmara Cível<=>27/03/2019<=>-<=>Des. Alcides Gusmão da Silva<=>EMBARGOS DE DECLARAÇÃO EM APELAÇÃO CÍVEL. ALEGAÇÃO DE CONTRADIÇÃO. VÍCIO INEXISTENTE. PROPOSIÇÕES INCONCILIÁVEIS NÃO VERIFICADAS. ESCLARECIMENTOS NECESSÁRIOS QUANTO A POSTERGAÇÃO PARA FASE DE LIQUIDAÇÃO A FIM DE VERIFICAR OS VALORES PAGOS, ESTORNADOS E/ OU SALDO DEVEDOR EMBARGOS CONHECIDO…
4555.html<=>0500280-53.2018.8.02.0000<=>-<=>Câmara Criminal<=>21/02/2019<=>-<=>Des. Washington Luiz D. Freitas<=>PROCESSO PENAL. CONFLITO NEGATIVO DE COMPETÊNCIA. VARA CRIMINAL RESIDUAL E JUIZADO DA VIOLÊNCIA DOMÉSTICA CONTRA A MULHER. GENITORA VÍTIMA DE AGRESSÕES PRATICADAS PELA FILHA. VULNERABILIDADE DEMONSTRADA. IRRELEVÂNCIA DO GÊNERO DO SUJEITO ATIVO PARA A APLICAÇÃO DA LEGISLAÇÃO ESPECIAL. P…
4006.html<=>0804803-35.2018.8.02.0000<=>-<=>2ª Câmara Cível<=>11/02/2019<=>-<=>Desa. Elisabeth Carvalho Nascimento<=>AGRAVO DE INSTRUMENTO. JUNTADA DE CONTRATO PELO BANCO. ASSINATURA DA CONSUMIDORA CONCORDANDO COM O DESCONTO DE VALOR MÍNIMO DA FATURA. INDÍCIOS DE VENDA CASADA E POSSÍVEL VIOLAÇÃO DO DEVER DE INFORMAÇÃO NO CASO DOS AUTOS. MULTA DIÁRIA FIXADA COM RAZOABILIDADE. ART. 537, § 1º, DO CP…
8586.html<=>0025205-85.2009.8.02.0001<=>-<=>2ª Câmara Cível<=>15/02/2019<=>-<=>Des. Pedro Augusto Mendonça de Araújo<=>DIREITO CIVIL. RESPONSABILIDADE CIVIL. AÇÃO DE INDENIZAÇÃO POR DANOS MORAIS, MATERIAIS E ESTÉTICOS. SENTENÇA QUE JULGOU IMPROCEDENTE O PLEITO AUTORAL. APELAÇÃO CÍVEL. TESES DE MÉRITO: I) DA RESPONSABILIDADE CIVIL OBJETIVA DE AMBOS OS RÉUS INEXISTÊNCIA DE FATO EXCLUSIVO DE TERCEIR…
3926.html<=>0034774-13.2009.8.02.0001<=>-<=>Câmara Criminal<=>28/02/2019<=>-<=>Des. Washington Luiz D. Freitas<=>APELAÇÃO CRIMINAL. PENAL. PROCESSO PENAL. TENTATIVA DE HOMICÍDIO. DUPLO HOMICÍDIO QUALIFICADO, SENDO UM EM ERRO DE EXECUÇÃO. EXTINÇÃO DA PUNIBILIDADE DE JAILSON AUGUSTO DOS SANTOS. DELITO TENTADO. PRINCÍPIO CONSTITUCIONAL DA SOBERANIA DOS VEREDITOS. CONDENAÇÃO MANTIDA. CIRCUNSTÂNCIAS J…
6062.html<=>0805567-21.2018.8.02.0000<=>-<=>3ª Câmara Cível<=>11/02/2019<=>-<=>Des. Domingos de Araújo Lima Neto<=>AGRAVO DE INSTRUMENTO. DIREITO CONSTITUCIONAL. DIREITO FUNDAMENTAL À VIDA E À SAÚDE. AÇÃO COMINATÓRIA COM PEDIDO DE TUTELA ANTECIPADA. FORNECIMENTO DE PROCEDIMENTO CIRÚRGICO. PARECER DA CÂMARA TÉCNICA DE SAÚDE CTS DESTE TRIBUNAL. RESPONSABILIDADE SOLIDÁRIA PREVISTA NA CONSTITUIÇÃO. C…
1030.html<=>0804544-40.2018.8.02.0000<=>-<=>2ª Câmara Cível<=>20/03/2019<=>-<=>Desa. Elisabeth Carvalho Nascimento<=>EMBARGOS DE DECLARAÇÃO EM APELAÇÃO CÍVEL. ALEGAÇÃO DE OMISSÃO NÃO ACOLHIDA. TENTATIVA DE REDISCUSSÃO DA MATÉRIA POR MEIO DOS ACLARATÓRIOS. VIA INADEQUADA, FIM DIVERSO DAS HIPÓTESES PREVISTAS NO ARTIGO 1.022 DO CPC/2015. PREQUESTIONAMENTO INCABÍVEL QUANDO NÃO CONFIGURADO QUAISQUER D…
9561.html<=>0700258-23.2015.8.02.0030<=>-<=>1ª Câmara Cível<=>27/02/2019<=>-<=>Des. Fábio José Bittencourt Araújo<=>CIVIL. PROCESSUAL CIVIL. APELAÇÃO CÍVEL CONTRA SENTENÇA CUJO TEOR JULGOU IMPROCEDENTE A PRETENSÃO AUTORAL, CONDENANDO O AUTOR AO PAGAMENTO DAS CUSTAS PROCESSUAIS E DOS HONORÁRIOS ADVOCATÍCIOS, ESTES ARBITRADOS EM 15% (QUINZE POR CENTO) SOBRE O VALOR DA CAUSA. O REFERIDO DECISUM, CON…
7151.html<=>0710329-11.2014.8.02.0001<=>-<=>2ª Câmara Cível<=>19/03/2019<=>-<=>Des. Klever Rêgo Loureiro<=>APELAÇÃO CÍVEL. AÇÃO REVISIONAL DE CONTRATO. ACORDO EXTRAJUDICIAL CELEBRADO ENTRE AS PARTES. INEXISTÊNCIA DE VÍCIOS. ART. 487, INCISO III, ALÍNEA B, DO CÓDIGO DE PROCESSO CIVIL. ACORDO HOMOLOGADO. JULGAMENTO PREJUDICADO DO RECURSO. ART. 932, INCISO III, DO CPC. RECURSO NÃO CONHECIDO. DECISÃO…
9629.html<=>0703859-50.2015.8.02.0058<=>-<=>1ª Câmara Cível<=>20/02/2019<=>-<=>Des. Otávio Leão Praxedes<=>EMBARGOS DE DECLARAÇÃO EM APELAÇÃO CÍVEL. ALEGAÇÃO DE EXISTÊNCIA DE CONTRADIÇÃO. NÃO OCORRÊNCIA DO VÍCIO APONTADO. INEXISTÊNCIA DE CONTRADIÇÃO INTERNA. MERO INCONFORMISMO DA PARTE EMBARGANTE. EMBARGOS MANIFESTAMENTE PROTELATÓRIOS. APLICAÇÃO DA MULTA PREVISTA NO ART. 1.026, § 2º, DO CPC. EMBA…
6456.html<=>0731408-46.2014.8.02.0001<=>-<=>3ª Câmara Cível<=>19/12/2018<=>-<=>Des. Celyrio Adamastor Tenório Accioly<=>DIREITO PROCESSUAL CIVIL. EMBARGOS DE DECLARAÇÃO EM APELAÇÃO CÍVEL. CONCURSO PÚBLICO. ALEGAÇÃO DE OMISSÃO ACERCA DOS TERMOS INICIAIS DE APLICAÇÃO DA CORREÇÃO MONETÁRIA E DOS JUROS DE MORA SOBRE OS HONORÁRIOS ADVOCATÍCIOS. TESE ACOLHIDA, PARA FINS DE FAZER CONSTAR QUE DEVE INCIDI…
3843.html<=>0700266-37.2015.8.02.0050<=>-<=>Câmara Criminal<=>21/03/2019<=>-<=>Des. João Luiz Azevedo Lessa<=>ESTATUTO DA CRIANÇA E DO ADOLESCENTE. APELAÇÃO. ATO INFRACIONAL ANÁLOGO AO CRIME DE ESTUPRO. EXISTÊNCIA DE PROVAS APTAS A ENSEJAR A PROCEDÊNCIA DA REPRESENTAÇÃO. RELEVÂNCIA DA PALAVRA DA VÍTIMA NOS DELITOS DE CUNHO SEXUAL. HARMONIA COM OS DEPOIMENTOS DAS TESTEMUNHAS. PEDIDO DE SUBSTITUIÇÃ…
1159.html<=>0049466-80.2010.8.02.0001<=>-<=>3ª Câmara Cível<=>22/03/2019<=>-<=>Des. Alcides Gusmão da Silva<=>APELAÇÃO CÍVEL. AÇÃO DE INDENIZAÇÃO POR DANOS MATERIAIS E MORAIS C/C PEDIDO DE TUTELA ANTECIPADA E INVERSÃO DO ÔNUS DA PROVA. AUSÊNCIA DE COMPROVAÇÃO DA REGULARIDADE DA CONTRATAÇÃO DE FINANCIAMENTO DE VEÍCULOS. PARTE HIPOSSUFICIENTE. INVERSÃO DO ÔNUS DA PROVA NOS TERMOS DO ART. 373, II, N…
4329.html<=>0000718-62.2013.8.02.0049<=>-<=>Câmara Criminal<=>28/03/2019<=>-<=>Des. João Luiz Azevedo Lessa<=>PENAL. APELAÇÃO CRIMINAL. FURTO QUALIFICADO. PLEITO DE REFORMA DA DOSIMETRIA DA PENA. ACOLHIMENTO EM PARTE. AFASTADA A VALORAÇÃO NEGATIVA DA CONDUTA SOCIAL. PENA DEFINITIVA REDUZIDA. CONSEQUENTE MODIFICAÇÃO DA PENA DE MULTA E DO REGIME DE CUMPRIMENTO DA PENA. RECURSO PARCIALMENTE PROVIDO.…
9397.html<=>0700409-98.2016.8.02.0047<=>-<=>Câmara Criminal<=>07/02/2019<=>-<=>Des. Washington Luiz D. Freitas<=>RECURSO EM SENTIDO ESTRITO. PENAL. PROCESSUAL PENAL. PENAL. DECISÃO DE PRONÚNCIA. HOMICÍDIO QUALIFICADO. NULIDADE DA PRONÚNCIA POR AUSÊNCIA DE CORRELAÇÃO COM A DENÚNCIA. ERRO MATERIAL RECONHECIDO PELO JUÍZO DE PRIMEIRO GRAU. PREJUDICADA. INÉPCIA DA DENÚNCIA AFASTADA. AUDIÊNCIA POR VIDE…
9100.html<=>0702407-68.2016.8.02.0058<=>-<=>2ª Câmara Cível<=>15/02/2019<=>-<=>Desa. Elisabeth Carvalho Nascimento<=>APELAÇÃO CÍVEL. AÇÃO COMINATÓRIA. SAÚDE. ANTECIPAÇÃO DA TUTELA DEFERIDA. SENTENÇA DE PRIMEIRO GRAU QUE CONFIRMOU A ANTECIPAÇÃO DA TUTELA E CONDENOU A FAZENDA PÚBLICA MUNICIPAL EM HONORÁRIOS SUCUMBENCIAIS. IRRESIGNAÇÃO QUANTO À CONDENAÇÃO EM HONORÁRIOS EM FAVOR DA DEFENSORIA PÚBLICA…
2640.html<=>0800552-71.2018.8.02.0000<=>-<=>2ª Câmara Cível<=>15/02/2019<=>-<=>Desa. Elisabeth Carvalho Nascimento<=>EMBARGOS DE DECLARAÇÃO EM APELAÇÃO CÍVEL. LIMITES DO ARTIGO 1.022, DO CÓDIGO DE PROCESSO CIVIL, O QUAL PREVÊ A OPOSIÇÃO DOS EMBARGOS APENAS NAS HIPÓTESES DE OMISSÃO, CONTRADIÇÃO, OBSCURIDADE E ERRO MATERIAL. INEXISTÊNCIA DE QUALQUER VÍCIO. PRETENSÃO DE REDISCUSSÃO DA MATÉRIA. IMPOS…
9669.html<=>0806762-41.2018.8.02.0000<=>-<=>Câmara Criminal<=>30/01/2019<=>-<=>Des. João Luiz Azevedo Lessa<=>PENAL. PROCESSO PENAL. ROUBO. TRÁFICO DE DROGAS. PORTE ILEGAL DE ARMA DE FOGO. HABEAS CORPUS. PRISÃO PREVENTIVA. ALEGAÇÕES DE CARÊNCIA NA FUNDAMENTAÇÃO DA DECISÃO JUDICIAL SEGREGATÓRIA. IMPROCEDÊNCIA. DECISÃO JUDICIAL QUE APONTA A NECESSIDADE DE MANTER O PACIENTE PROVISORIAMENTE CUSTODIAD…
3713.html<=>0001207-15.2012.8.02.0056<=>-<=>3ª Câmara Cível<=>24/01/2019<=>-<=>Des. Celyrio Adamastor Tenório Accioly<=>REMESSA NECESSÁRIA. AÇÃO COMINATÓRIA CUMULADA COM PEDIDO DE TUTELA PROVISÓRIA DE URGÊNCIA. DIREITO À SAÚDE. FORNECIMENTO DE EXAME. HIPÓTESE DE CABIMENTO DO PRESENTE REEXAME. SENTENÇA ILÍQUIDA. Art. 496 DO CPC/2015. REEXAME CONHECIDO. SENTENÇA DE PRIMEIRO GRAU MANTIDA. UNANIMIDAD…
5021.html<=>0002131-33.2010.8.02.0044<=>-<=>3ª Câmara Cível<=>18/02/2019<=>-<=>Des. Alcides Gusmão da Silva<=>EMBARGOS DE DECLARAÇÃO EM APELAÇÃO CÍVEL. ALEGAÇÃO DE CONTRADIÇÃO DO JULGADO COM ENTENDIMENTOS DA CORTE SUPERIOR. VÍCIO NÃO VERIFICADO. SUPORTA CONTRADIÇÃO EXTERNA. MERO INCONFORMISMO DO EMBARGANTE COM O JULGAMENTO. INTUITO PROTELATÓRIO CONSTATADO NA HIPÓTESE. FIXAÇÃO DE MULTA NO PERCENTU…
3122.html<=>0700016-83.2017.8.02.0001<=>-<=>1ª Câmara Cível<=>06/02/2019<=>-<=>Des. Fábio José Bittencourt Araújo<=>CIVIL. RESPONSABILIDADE CIVIL. APELAÇÃO CÍVEL. AÇÃO ORDINÁRIA C/C TUTELA DE URGÊNCIA. PLANO DE SAÚDE. INCIDÊNCIA DO CDC. SÚMULA 608 DO STJ. SENTENÇA QUE JULGOU PROCEDENTE A PRETENSÃO AUTORAL, CONDENANDO A OPERADORA RÉ AO PAGAMENTO DE: A) R$ 5.000,00 (CINCO MIL REAIS) A TÍTULO DE PER…
2968.html<=>0806434-14.2018.8.02.0000<=>-<=>3ª Câmara Cível<=>11/02/2019<=>-<=>Des. Domingos de Araújo Lima Neto<=>AGRAVO DE INSTRUMENTO. AÇÃO DECLARATÓRIA DE INEXISTÊNCIA DE DÉBITO COM PEDIDO DE LIMINAR C/C OBRIGAÇÃO DE FAZER E INDENIZAÇÃO POR DANOS MORAIS E MATERIAIS. SUSPENSÃO DOS DESCONTOS REALIZADOS NA FOLHA DE PAGAMENTO DA AGRAVADA. AUSÊNCIA DE DEMONSTRAÇÃO DE LEGITIMIDADE DOS DESCONTOS. PR…
6705.html<=>0701621-26.2017.8.02.0046<=>-<=>3ª Câmara Cível<=>08/03/2019<=>-<=>Des. Celyrio Adamastor Tenório Accioly<=>EMBARGOS DE DECLARAÇÃO EM APELAÇÃO CÍVEL. OMISSÃO. INEXISTÊNCIA. DESNECESSIDADE DE MANIFESTAÇÃO OBRIGATÓRIA SOBRE CADA PONTO LEVANTADO. INCONFORMISMO DA PARTE COM O JULGAMENTO. REDISCUSSÃO DA MATÉRIA. PRETENSÃO DE OBTER NOVA ANÁLISE DO CASO. IMPOSSIBILIDADE. INTUITO PROTELATÓRIO…
2001.html<=>0806880-17.2018.8.02.0000<=>-<=>Câmara Criminal<=>28/03/2019<=>-<=>Des. Washington Luiz D. Freitas<=>PENAL E PROCESSO PENAL. HABEAS CORPUS. LATROCÍNIO. LITISPENDÊNCIA. ARGUMENTOS ANALISADOS EM WRIT CONEXO. AÇÃO CONSTITUCIONAL PREJUDICADA, SEM JULGAMENTO DO MÉRITO. 1 Necessário pontuar que a legalidade e a necessidade da prisão preventiva de Lucas Eduardo da Silva foi afirmada por este…
8141.html<=>0728913-58.2016.8.02.0001<=>-<=>1ª Câmara Cível<=>20/02/2019<=>-<=>Des. Fábio José Bittencourt Araújo<=>EMBARGOS DE DECLARAÇÃO EM EMBARGOS DE DECLARAÇÃO EM APELAÇÃO CÍVEL. ALEGAÇÃO DE OBSCURIDADE QUANTO À APRECIAÇÃO DA CARGA HORÁRIA EXIGIDA NO GRADUAL APRIMORAMENTO DA QUALIFICAÇÃO PROFISSIONAL. NÃO CONFIGURAÇÃO DE OBSCURIDADE, PORQUANTO O DISPOSITIVO E A FUNDAMENTAÇÃO DA DECISÃO JUDIC…
736.html<=>0804164-17.2018.8.02.0000<=>-<=>1ª Câmara Cível<=>14/12/2018<=>-<=>Desembargador Fernando Tourinho de Omena Souza<=>AGRAVO DE INSTRUMENTO. AGRAVO DE INSTRUMENTO. CÓDIGO DE DEFESA DO CONSUMIDOR. CONCESSÃO DE CARRO RESERVA. VEÍCULO QUE APRESENTOU VÍCIOS. ANÁLISE DO ATO JUDICIAL IMPUGNADO JÁ PROMOVIDO POR ESTA 1ª CÂMARA NO AUTOS DO AGRAVO DE INSTRUMENTO Nº 084269-91. 01 Considerando que a…
8397.html<=>0800118-48.2019.8.02.0000<=>-<=>Câmara Criminal<=>01/03/2019<=>-<=>Des. José Carlos Malta Marques<=>HABEAS CORPUS. FURTO QUALIFICADO. PEDIDO DE REVOGAÇÃO DA PRISÃO PREVENTIVA. LIBERDADE PROVISÓRIA CONCEDIDA PELO JUIZ A QUO. PERDA SUPERVENIENTE DO OBJETO. INTELIGÊNCIA DO ART. 659 DO CPP. ORDEM CONHECIDA E PREJUDICADA. UNÂNIME.<=>None<=>HABEAS CORPUS. FURTO QUALIFICADO. PEDIDO DE REVOGA…
1063.html<=>0800138-39.2019.8.02.0000<=>-<=>Câmara Criminal<=>25/03/2019<=>-<=>Des. Washington Luiz D. Freitas<=>PENAL E PROCESSO PENAL. HABEAS CORPUS. ROUBO MAJORADO. CONCURSO DE PESSOAS. PREENCHIMENTO DOS REQUISITOS NECESSÁRIOS PARA O DECRETO PRISIONAL. GARANTIA DA ORDEM PÚBLICA. CONSTRANGIMENTO ILEGAL NÃO EVIDENCIADO. ORDEM DENEGADA. 1 A gravidade do fato cuja prática é imputada ao paciente (t…
4209.html<=>0714087-61.2015.8.02.0001<=>-<=>3ª Câmara Cível<=>14/12/2018<=>-<=>Des. Alcides Gusmão da Silva<=>APELAÇÃO CÍVEL. SENTENÇA DE HOMOLOGAÇÃO DE ACORDO EXTRAJUDICIAL. AUSÊNCIA DE INTERPOSIÇÃO DE RECURSO PELAS PARTES. SUPERVENIÊNCIA DE NOVA SENTENÇA DECLARANDO A DECADÊNCIA DO DIREITO PLEITEADO. DECISUM INEXISTENTE. EXAURIMENTO DA ATIVIDADE JURISDICIONAL DO JUÍZO DE PRIMEIRO GRAU COM A PROL…
6640.html<=>0034677-13.2009.8.02.0001<=>-<=>2ª Câmara Cível<=>26/03/2019<=>-<=>Desa. Elisabeth Carvalho Nascimento<=>APELAÇÃO CÍVEL. AÇÃO ANULATÓRIA DE ATO ADMINISTRATIVO. LICENCIAMENTO EX OFFICIO DE MILITAR, A BEM DA DISCIPLINA. OBSERVÂNCIA DA INDEPENDÊNCIA ENTRE AS INSTÂNCIAS. CONTRADITÓRIO E AMPLA DEFESA RESPEITADOS. PARECER VINCULATIVO NOS TERMOS DO ART. 68, I, DA LEI Nº 5.346/1992 E DO ART. …
1420.html<=>0716582-15.2014.8.02.0001<=>-<=>3ª Câmara Cível<=>11/03/2019<=>-<=>Des. Alcides Gusmão da Silva<=>EMBARGOS DE DECLARAÇÃO EM APELAÇÃO CÍVEL. ALEGAÇÃO DE OMISSÃO. INOCORRÊNCIA. VÍCIOS DO ART. 1022 CPC/15 NÃO VISLUMBRADOS. PRETENSÃO DE REDISCUTIR A MATÉRIA. IMPOSSIBILIDADE NESTA VIA RECURSAL. INTUITO PROTELATÓRIO CONSTATADO NA HIPÓTESE. APLICAÇÃO DE MULTA 2% (DOIS POR CENTO) SOBRE O VALO…
9956.html<=>0804754-91.2018.8.02.0000<=>-<=>3ª Câmara Cível<=>15/02/2019<=>-<=>Des. Alcides Gusmão da Silva<=>AGRAVO DE INSTRUMENTO. AÇÃO DE COBRANÇA DE HONORÁRIOS ADVOCATÍCIOS CONTRATUAIS. VERBA FUNDEB (ANTIGO FUNDEF). COMPETÊNCIA DA JUSTIÇA ESTADUAL PARA JULGAMENTO. VINCULAÇÃO CONSTITUCIONAL DA VERBA. IMPRESCINDÍVEL A SUA APLICAÇÃO TOTAL PARA O DESENVOLVIMENTO E MANUTENÇÃO DO ENSINO, EFETIVANDO…
3192.html<=>0806565-86.2018.8.02.0000<=>-<=>Câmara Criminal<=>27/03/2019<=>-<=>Des. Sebastião Costa Filho<=>PENAL. PROCESSO PENAL. HABEAS CORPUS. PACIENTES ACUSADOS DE TENTATIVA DE HOMICÍDIO QUALIFICADO. ALEGAÇÃO DE INIDONEIDADE DA FUNDAMENTAÇÃO DO DECRETO DE PRISÃO. AUSÊNCIA DE CONSTRANGIMENTO ILEGAL. DECISÃO DO JUÍZO DE ORIGEM DEMONSTRA A NECESSIDADE DA PRISÃO, COMO GARANTIA DA ORDEM PÚBLICA. M…
2241.html<=>0701224-55.2017.8.02.0049<=>-<=>3ª Câmara Cível<=>03/04/2019<=>-<=>Des. Domingos de Araújo Lima Neto<=>EMBARGOS DE DECLARAÇÃO. AÇÃO DE INTERDIÇÃO. ALEGAÇÃO DE CONTRADIÇÃO NO JULGADO. INEXISTÊNCIA DE VÍCIO. ENFRENTAMENTO TODOS OS PONTOS DISCUTIDOS, DE FORMA CLARA E COERENTE. OMISSÃO NO JULGADO CONFIGURADA. NO DECISUM NÃO RESTOU CLARO QUAL O MOMENTO EXATO EM QUE O MINISTÉRIO PÚBLICO DEV…
6696.html<=>0700218-39.2017.8.02.0202<=>-<=>2ª Câmara Cível<=>19/03/2019<=>-<=>Des. Pedro Augusto Mendonça de Araújo<=>DIREITO ADMINISTRATIVO E CONSTITUCIONAL. APELAÇÃO CÍVEL. ACUMULAÇÃO DE PROVENTOS DECORRENTES DE APOSENTADORIA NO REGIME GERAL DE PREVIDÊNCIA SOCIAL COM REMUNERAÇÃO DE CARGO PÚBLICO. POSSIBILIDADE. PRECEDENTES DO STF. NULIDADE DO ATO DE EXONERAÇÃO - DECRETO nº 07/2017. REINTEGRAÇÃ…
8622.html<=>0700463-13.2015.8.02.0043<=>-<=>1ª Câmara Cível<=>27/03/2019<=>-<=>Des. Fábio José Bittencourt Araújo<=>CONSTITUCIONAL E ADMINISTRATIVO. REEXAME NECESSÁRIO. AÇÃO DE COBRANÇA C/C PEDIDO DE ANTECIPAÇÃO DA TUTELA. SENTENÇA QUE DECLAROU INCIDENTALMENTE A INCONSTITUCIONALIDADE DO ART. 1º, DA LEI MUNICIPAL N.º 973/2009, BEM COMO JULGOU PROCEDENTE A PRETENSÃO AUTORAL, DETERMINANDO O RETORNO …
6636.html<=>0010374-08.2004.8.02.0001<=>-<=>3ª Câmara Cível<=>26/03/2019<=>-<=>Des. Domingos de Araújo Lima Neto<=>APELAÇÃO CÍVEL. EXECUÇÃO FISCAL. POSSIBILIDADE DE O JULGADOR, DE OFÍCIO, DECLARAR A PRESCRIÇÃO DOS CRÉDITOS TRIBUTÁRIOS. MATÉRIA DE ORDEM PÚBLICA. DATA DA PROPOSITURA DA AÇÃO COMO TERMO CONSUMATIVO. CRÉDITOS TRIBUTÁRIOS. PRESCRIÇÃO CONFIGURADA. OMISSÃO DO AGENTE ADMINISTRATIVO NO EXE…
4829.html<=>0705078-46.2013.8.02.0001<=>-<=>2ª Câmara Cível<=>22/03/2019<=>-<=>Des. Pedro Augusto Mendonça de Araújo<=>DIREITO PROCESSUAL CIVIL. EMBARGOS À EXECUÇÃO. SENTENÇA PELA PROCEDÊNCIA PARCIAL. APELAÇÃO CÍVEL. ALEGAÇÃO DE EXCESSO DA EXECUÇÃO. CONTRATO DE PRESTAÇÃO DE SERVIÇOS ADVOCATÍCIOS. INEXISTÊNCIA DE OPOSIÇÃO DA RUBRICA DO DEVEDOR NA PRIMEIRA FOLHA DO CONTRATO. DIVERGÊNCIA QUANTO AO V…
3379.html<=>0024098-45.2005.8.02.0001<=>-<=>2ª Câmara Cível<=>22/02/2019<=>-<=>Desa. Elisabeth Carvalho Nascimento<=>EMBARGOS DE DECLARAÇÃO EM APELAÇÃO CÍVEL. OMISSÃO. IRRESIGNAÇÃO QUANTO AOS HONORÁRIOS ADVOCATÍCIOS ARBITRADOS. VALOR DA CAUSA MUITO BAIXO. INTELIGÊNCIA DO ART. 85, § 8º, CPC. MAJORAÇÃO QUE SE IMPÕE. HONORÁRIOS FIXADOS EM R$ 1.000,00 (MIL REAIS). EMBARGOS CONHECIDOS E ACOLHIDOS. DEC…
3827.html<=>0701028-20.2016.8.02.0082<=>-<=>Câmara Criminal<=>22/03/2019<=>-<=>Des. Washington Luiz D. Freitas<=>PENAL. PROCESSUAL PENAL. RECURSO EM SENTIDO ESTRITO. CRIME CONTRA A HONRA. CALÚNIA. COMPARTILHAMENTO DE NOTÍCIA ALEGADAMENTE FALSA EM REDE SOCIAL. IRRESIGNAÇÃO QUANTO À SENTENÇA QUE DECLAROU EXTINTA A PUNIBILIDADE DO QUERELADO, POR NÃO TER O QUERELANTE DEMANDADO CONTRA TODOS QUE VEICUL…
9840.html<=>0726241-48.2014.8.02.0001<=>-<=>3ª Câmara Cível<=>19/02/2019<=>-<=>Des. Domingos de Araújo Lima Neto<=>APELAÇÃO CÍVEL. DIREITO CONSTITUCIONAL. MODIFICAÇÃO DA BASE DE CÁLCULO DO ADICIONAL DE INSALUBRIDADE. UNIVERSIDADE DE CIÊNCIAS DA SAÚDE DE ALAGOAS UNCISAL. SERVIDORA PÚBLICA ESTADUAL. ADICIONAL DE INSALUBRIDADE. INCONSTITUCIONALIDADE AFASTADA. COMPATIBILIDADE DO RECEBIMENTO DO SUBSÍD…
1972.html<=>0805214-78.2018.8.02.0000<=>-<=>3ª Câmara Cível<=>27/03/2019<=>-<=>Des. Alcides Gusmão da Silva<=>EMBARGOS DE DECLARAÇÃO. ACÓRDÃO QUE DEU PROVIMENTO AO AGRAVO DE INSTRUMENTO INTERPOSTO PELO ENTÃO EMBARGADO POR ENTENDER QUE A NEGOCIAÇÃO A RESPEITO DO VEÍCULO ADQUIRIDO SE DEU EM MOMENTO ANTERIOR A ANOTAÇÃO DO GRAVAME, INEXISTINDO MÁ-FÉ. ALEGAÇÃO DE OMISSÃO. VÍCIO INEXISTENTES. ASPECTOS …
6163.html<=>0031952-80.2011.8.02.0001<=>-<=>2ª Câmara Cível<=>29/03/2019<=>-<=>Des. Pedro Augusto Mendonça de Araújo<=>DIREITO CIVIL. AÇÃO DE COBRANÇA DE SEGURO OBRIGATÓRIO DPVAT. APELAÇÃO CÍVEL. "Validade da utilização de tabela do CNSP para se estabelecer a proporcionalidade da indenização ao grau de invalidez, na hipótese de sinistro anterior a 16/12/2008, data da entrada em vigor da Medida Pr…
3922.html<=>0724542-90.2012.8.02.0001<=>-<=>Câmara Criminal<=>28/02/2019<=>-<=>Des. Washington Luiz D. Freitas<=>PENAL E PROCESSUAL PENAL. APELAÇÃO CRIMINAL. HOMICÍDIO QUALIFICADO. PRELIMINARES. JUNTADA DO INTERROGATÓRIO DO RÉU APÓS A APRESENTAÇÃO DO RECURSO. DEFESA DEVIDAMENTE INTIMADA PARA APRESENTAR NOVO APELO OU RATIFICAR O EXISTENTE. DECURSO DO PRAZO SEM MANIFESTAÇÃO. AUSÊNCIA DE PREJUÍZO PA…
1509.html<=>0000073-10.2011.8.02.0016<=>-<=>1ª Câmara Cível<=>14/12/2018<=>-<=>Des. Tutmés Airan de Albuquerque Melo<=>EMBARGOS DE DECLARAÇÃO EM APELAÇÃO CÍVEL. ALEGAÇÃO DE OMISSÃO E CONTRADIÇÃO DO ACÓRDÃO EMBARGADO. AÇÃO DE SERVIDORA PÚBLICA MUNICIPAL CONTRATADA TEMPORARIAMENTE. PEDIDO DE RECONHECIMENTO DE DIREITO A VERBAS TRABALHISTAS E INDENIZAÇÃO POR DANOS MORAIS E MATERIAIS DECORRENTES DE AC…
1995.html<=>0087609-12.2008.8.02.0001<=>-<=>2ª Câmara Cível<=>22/03/2019<=>-<=>Des. Pedro Augusto Mendonça de Araújo<=>DIREITO CIVIL E PROCESSUAL CIVIL. CONTRATOS. CÉDULA DE CRÉDITO BANCÁRIO. CONTRATO DE FINANCIAMENTO PARA AQUISIÇÃO DE BENS, GARANTIDO POR ALIENAÇÃO FIDUCIÁRIA. AÇÃO DE BUSCA E APREENSÃO DE VEÍCULO. INADIMPLÊNCIA. LIMINAR CONCEDIDA. ART. 2.º, § 2.º E ART. 3.º DO DECRETO-LEI N.º 911…
591.html<=>0707965-32.2015.8.02.0001<=>-<=>2ª Câmara Cível<=>22/02/2019<=>-<=>Desa. Elisabeth Carvalho Nascimento<=>APELAÇÃO CÍVEL. SERVIDOR PÚBLICO. ADICIONAL DE INSALUBRIDADE. PAGAMENTO DO ADICIONAL DE INSALUBRIDADE CONCILIÁVEL COM O REGIME DE SUBSÍDIO MÍNIMO DA CATEGORIA. MATÉRIA DECIDIDA EM INCIDENTE DE UNIFORMIZAÇÃO DE JURISPRUDÊNCIA N.º 0500356-82.2015.8.02.0000. AFASTADA A TESE DE VIOLAÇÃO…
2616.html<=>0806044-44.2018.8.02.0000<=>-<=>2ª Câmara Cível<=>22/02/2019<=>-<=>Desa. Elisabeth Carvalho Nascimento<=>AGRAVO DE INSTRUMENTO. AUSÊNCIA DE DOCUMENTOS ÚTEIS, NOS MOLDES DO ART. 1.017, III, DO CPC. INDEFERIDA A MEDIDA DE URGÊNCIA ANTE A IMPOSSIBILIDADE DE PONDERAÇÃO ACERCA DA ANTECIPAÇÃO DE TUTELA RECURSAL PRETENDIDA. PROVA DO DIREITO ALEGADO QUE SE NÃO CARACTERIZADA COMO PEÇA OBRIGATÓ…
2580.html<=>0803737-20.2018.8.02.0000<=>-<=>1ª Câmara Cível<=>14/12/2018<=>-<=>Desembargador Fernando Tourinho de Omena Souza<=>AGRAVO DE INSTRUMENTO. CÓDIGO DE DEFESA DO CONSUMIDOR. EMPRÉSTIMO. DESCONTOS REALIZADOS. AUSÊNCIA DE REDUÇÃO DO SALDO DEVEDOR. NECESSIDADE DE SUSPENSÃO. APLICAÇÃO DE MULTA POR DESCONTO REALIZADO. 01 - Observa-se a verosimilhança das alegações da parte consumidora, notada…
8738.html<=>0802308-18.2018.8.02.0000<=>-<=>2ª Câmara Cível<=>01/04/2019<=>-<=>Des. Klever Rêgo Loureiro<=>AGRAVO DE INSTRUMENTO. CUMPRIMENTO DE SENTENÇA. REPRESENTAÇÃO DO ESPÓLIO. ADMINISTRAÇÃO PROVISÓRIA. LEGITIMIDADE DA VIÚVA ATÉ QUE SEJA ABERTA A SUCESSÃO. IMPOSSIBILIDADE DE REDISCUSSÃO DE MATÉRIAS ALCANÇADAS PELA COISA JULGADA. CORREÇÃO MONETÁRIA. RECOMPOSIÇÃO DO VALOR DA MOEDA. 1. O cônjuge…
4214.html<=>0011068-98.2009.8.02.0001<=>-<=>2ª Câmara Cível<=>21/03/2019<=>-<=>Desa. Elisabeth Carvalho Nascimento<=>APELAÇÃO CÍVEL. AÇÃO DE DESAPROPRIAÇÃO C/C PEDIDO DE IMISSÃO NA POSSE. ÁREA DE UTILIDADE PÚBLICA. CONCESSÃO DOS BENEFÍCIOS DA JUSTIÇA GRATUITA. DECLARAÇÃO DE HIPOSSUFICIÊNCIA SUFICIENTE PARA O DEFERIMENTO. PRESUNÇÃO JURIS TANTUM. INTELIGÊNCIA DO ART. 99 § 3º, DO CPC/15. JUSTIÇA GRA…
7178.html<=>0005673-17.2010.8.02.0058<=>-<=>2ª Câmara Cível<=>22/02/2019<=>-<=>Desa. Elisabeth Carvalho Nascimento<=>APELAÇÃO CÍVEL. AÇÃO COMINATÓRIA. FORNECIMENTO DE MEDICAMENTO. ANTECIPAÇÃO DA TUTELA DEFERIDA. SENTENÇA DE PRIMEIRO GRAU QUE CONFIRMOU A ANTECIPAÇÃO DA TUTELA E CONDENOU A FAZENDA PÚBLICA MUNICIPAL EM HONORÁRIOS SUCUMBENCIAIS PRELIMINAR DE ILEGITIMIDADE PASSIVA. REJEITADA. PRELIMIN…
8251.html<=>0804558-58.2017.8.02.0000<=>-<=>3ª Câmara Cível<=>13/03/2019<=>-<=>Des. Celyrio Adamastor Tenório Accioly<=>DIREITO PROCESSUAL CIVIL. AGRAVO DE INSTRUMENTO. AÇÃO DE REVISÃO DE CONTRATO. PRESTAÇÃO DE SERVIÇO PARA HOSPITAL. DEMONSTRAÇÃO DOS REQUISITOS PARA CONCESSÃO DA MEDIDA EM PRIMEIRO GRAU. DETERMINAÇÃO PARA QUE A PARTIR DA PRESENTE DECISÃO, O SERVIÇO SEJA PRESTADO OBSERVANDO O ADIMP…
9871.html<=>0709517-32.2015.8.02.0001<=>-<=>3ª Câmara Cível<=>18/03/2019<=>-<=>Des. Celyrio Adamastor Tenório Accioly<=>APELAÇÃO CÍVEL. DIREITO ADMINISTRATIVO. SERVIDOR PÚBLICO. CARREIRA DOS PROFISSIONAIS DE APOIO À SAÚDE DO ESTADO DE ALAGOAS. LEI ESTADUAL N.º 6.964/2008. PROGRESSÃO POR NOVA HABILITAÇÃO/TITULAÇÃO. CONCESSÃO DA PROGRESSÃO E COBRANÇA DE VALORES RETROATIVOS. SENTENÇA PROCEDENTE. APE…
2902.html<=>0000672-35.2011.8.02.0052<=>-<=>2ª Câmara Cível<=>01/04/2019<=>-<=>Des. Klever Rêgo Loureiro<=>APELAÇÃO CÍVEL. AÇÃO INDENIZATÓRIA POR DANOS MORAIS E MATERIAIS. SENTENÇA QUE JULGOU IMPROCEDENTE A PRETENSÃO AUTORAL. CULPA EXCLUSIVA DA VÍTIMA OU DE TERCEIROS. DANO MORAL NÃO CONFIGURADO. RECURSO CONHECIDO E NÃO PROVIDO. DECISÃO UNÂNIME.<=>None<=>APELAÇÃO CÍVEL. AÇÃO INDENIZATÓRIA POR DANO…
2990.html<=>0704034-89.2013.8.02.0001<=>-<=>2ª Câmara Cível<=>15/02/2019<=>-<=>Des. Klever Rêgo Loureiro<=>APELAÇÃO CÍVEL. AÇÃO CIVIL PÚBLICA. RECURSO INTERPOSTO FORA DO PRAZO LEGAL E EM FACE DE SENTENÇA PUBLICADA NA VIGÊNCIA DO CPC/73. INTEMPESTIVIDADE FLAGRANTE. RECURSO NÃO CONHECIDO. UNÂNIME.<=>None<=>APELAÇÃO CÍVEL. AÇÃO CIVIL PÚBLICA. RECURSO INTERPOSTO FORA DO PRAZO LEGAL E EM FACE DE SENTE…
3871.html<=>0806602-16.2018.8.02.0000<=>-<=>3ª Câmara Cível<=>26/03/2019<=>-<=>Des. Domingos de Araújo Lima Neto<=>AGRAVO DE INSTRUMENTO. DIREITO DO CONSUMIDOR. PLANO DE SAÚDE E PRESTAÇÃO DE SERVIÇOS DE HOME CARE. CLÁUSULA QUE EXCLUI A COBERTURA DO SERVIÇO. CARÁTER ABUSIVO. PREVALÊNCIA DO DIREITO À SAÚDE E DIREITO À VIDA. MANUTENÇÃO DA DECISÃO DE PRIMEIRO GRAU. PROVAS DOCUMENTAIS DOS AUTOS QUE SE…
6751.html<=>0806223-75.2018.8.02.0000<=>-<=>Câmara Criminal<=>14/03/2019<=>-<=>Des. João Luiz Azevedo Lessa<=>PENAL. PROCESSUAL PENAL. HABEAS CORPUS. TRÁFICO DE DROGAS. PRETENDIDA A CONCESSÃO DE ORDEM LIBERATÓRIA. IMPOSSIBILIDADE. ALEGAÇÃO DE CONSTRANGIMENTO ILEGAL POR EXCESSO DE PRAZO NA FORMAÇÃO DA CULPA. NECESSIDADE DE EXPEDIÇÃO DE CARTAS PRECATÓRIAS. ATRASO JUSTIFICÁVEL. AUDIÊNCIA DESIGNADA P…
1018.html<=>0806818-74.2018.8.02.0000<=>-<=>Câmara Criminal<=>07/02/2019<=>-<=>Des. João Luiz Azevedo Lessa<=>HABEAS CORPUS. PENAL. PROCESSO PENAL. PORTE ILEGAL DE ARMA DE FOGO DE USO RESTRITO. PRISÃO PREVENTIVA. ALEGADO EXCESSO DE PRAZO NA FORMAÇÃO DA CULPA. SUPOSTO ATRASO JUSTIFICÁVEL. DECISÃO JUDICIAL QUE APONTA A NECESSIDADE DE MANTER O PACIENTE PROVISORIAMENTE CUSTODIADO. CONTUMÁCIA DELITIVA…
5120.html<=>0704490-39.2013.8.02.0001<=>-<=>3ª Câmara Cível<=>09/02/2019<=>-<=>Des. Celyrio Adamastor Tenório Accioly<=>RECURSO DE APELAÇÃO. EMBARGOS À EXECUÇÃO. ALEGAÇÃO DE EXCESSO DE EXECUÇÃO. TERMO INICIAL DE INCIDÊNCIA DOS JUROS A PARTIR DA CITAÇÃO. SUPOSTO ERRO NA DATA APRESENTADA. AUSÊNCIA DE COMPROVAÇÃO DE TERMO DIVERSO PELA APELANTE. MANUTENÇÃO DO TERMO UTILIZADO NO CÁLCULO APRESENTADO. A…
771.html<=>0803547-57.2018.8.02.0000<=>-<=>2ª Câmara Cível<=>20/03/2019<=>-<=>Desa. Elisabeth Carvalho Nascimento<=>EMBARGOS DE DECLARAÇÃO EM APELAÇÃO CÍVEL. ALEGAÇÃO DE CONTRADIÇÃO NÃO ACOLHIDA. MATÉRIA CLARAMENTE ABRANGIDA NO JULGADO. TENTATIVA DE REDISCUSSÃO DA MATÉRIA POR MEIO DOS ACLARATÓRIOS. VIA INADEQUADA, FIM DIVERSO DAS HIPÓTESES PREVISTAS NO ARTIGO 1.022, DO CPC/2015. ACÓRDÃO MANTIDO N…
6792.html<=>0705041-53.2012.8.02.0001<=>-<=>2ª Câmara Cível<=>21/03/2019<=>-<=>Desa. Elisabeth Carvalho Nascimento<=>APELAÇÃO CÍVEL. SERVIDOR PÚBLICO. ADICIONAL DE PERICULOSIDADE. SENTENÇA QUE CONFIRMOU A DECISÃO INTERLOCUTÓRIA QUE ANTECEDEU OS EFEITOS DA TUTELA, DETERMINANDO A IMPLANTAÇÃO DO ADICIONAL DE PERICULOSIDADE COM BASE NO SUBSÍDIO DO AUTOR. OBSERVÂNCIA À LEI DE Nº 7.817/2016 A PARTIR DE…
2417.html<=>0804134-79.2018.8.02.0000<=>-<=>Câmara Criminal<=>24/01/2019<=>-<=>Des. José Carlos Malta Marques<=>HABEAS CORPUS. ROUBO MAJORADO. PEDIDO DE REVOGAÇÃO DA PRISÃO PREVENTIVA. EXCESSO DE PRAZO. AUSÊNCIA DE FUNDAMENTAÇÃO IDÔNEA. DECRETO REVOGADO PELO JUIZ A QUO. PERDA SUPERVENIENTE DO OBJETO. ART. 659 DO CPP. ORDEM PREJUDICADA. UNÂNIME.<=>None<=>HABEAS CORPUS. ROUBO MAJORADO. PEDIDO DE RE…
7306.html<=>0705569-19.2014.8.02.0001<=>-<=>2ª Câmara Cível<=>21/03/2019<=>-<=>Desa. Elisabeth Carvalho Nascimento<=>APELAÇÃO CÍVEL. AÇÃO DECLARATÓRIA DE INEXISTÊNCIA DE DÉBITO C/C OBRIGAÇÃO DE FAZER E INDENIZAÇÃO POR DANOS MATERIAIS E MORAIS. PREJUDICIAL DE MÉRITO: PRESCRIÇÃO TRIENAL. PREVISÃO DO ART. 206, § 3º, V, DO CC/02. AFASTADA. APLICAÇÃO DO CÓDIGO DE DEFESA DO CONSUMIDOR. PRESCRIÇÃO QUINQ…
7547.html<=>0805423-47.2018.8.02.0000<=>-<=>2ª Câmara Cível<=>21/03/2019<=>-<=>Des. Pedro Augusto Mendonça de Araújo<=>AGRAVO DE INSTRUMENTO. AÇÃO ANULATÓRIA DE ATO ADMINISTRATIVO C/C PEDIDO DE TUTELA ANTECIPATÓRIA DE URGÊNCIA PEDIDO DE REFORMA DA DECISÃO QUE DETERMINOU A SUSPENSÃO DOS EFEITOS DO CONTRATO FIRMADO ENTRE O MUNICÍPIO DE CHÃ PRETA/AL E O ESCRITÓRIO DE ADVOCACIA CASTRO E DANTAS, DEVEN…
2189.html<=>0805798-48.2018.8.02.0000<=>-<=>Câmara Criminal<=>17/12/2018<=>-<=>Des. Washington Luiz D. Freitas<=>PENAL E PROCESSO PENAL. HABEAS CORPUS. HOMICÍDIO QUALIFICADO. ALEGAÇÃO DE EXCESSO DE PRAZO PARA O ENCERRAMENTO DA INSTRUÇÃO CRIMINAL, VISTO QUE O PACIENTE ESTARIA PRESO HÁ 02 (DOIS) ANOS E 04 (QUATRO) MESES. NÃO VISLUMBRADO. PACIENTE QUE SE EVADIU DO DISTRITO DA CULPA APÓS O FATO DELIT…
8426.html<=>0712428-17.2015.8.02.0001<=>-<=>2ª Câmara Cível<=>08/02/2019<=>-<=>Des. Klever Rêgo Loureiro<=>APELAÇÃO CÍVEL. FUNCIONÁRIO PÚBLICO ESTADUAL. ADICIONAL INSALUBRIDADE. COMPATIBILIDADE DE SEU RECEBIMENTO COM A PERCEPÇÃO DE SUBSÍDIO. BASE DE CÁLCULO. SUBSÍDIO MÍNIMO DA CATEGORIA. DECISÃO DO PLENO DESTE TRIBUNAL DE JUSTIÇA EM SEDE DE UNIFORMIZAÇÃO DE JURISPRUDÊNCIA. JUROS E CORREÇÃO MONETÁ…
1028.html<=>0726567-71.2015.8.02.0001<=>-<=>2ª Câmara Cível<=>20/03/2019<=>-<=>Desa. Elisabeth Carvalho Nascimento<=>PROCESSUAL CIVIL. EMBARGOS DE DECLARAÇÃO EM AGRAVO DE INSTRUMENTO. NÍTIDA TENTATIVA DE REDISCUSSÃO DA MATÉRIA POR MEIO DOS ACLARATÓRIOS. VIA INADEQUADA, FIM DIVERSO DAS HIPÓTESES PREVISTAS NO ARTIGO 1.022 DO CPC/2015. PREQUESTIONAMENTO INCABÍVEL QUANDO NÃO CONFIGURADO QUAISQUER DOS…
2803.html<=>0702761-41.2014.8.02.0001<=>-<=>1ª Câmara Cível<=>13/02/2019<=>-<=>Des. Fábio José Bittencourt Araújo<=>DIREITO DO CONSUMIDOR. APELAÇÃO INTERPOSTA EM SEDE DE AÇÃO DE REVISÃO DE CONTRATO BANCÁRIO COM ALIENAÇÃO FIDUCIÁRIA EM GARANTIA. PARTE AUTORA QUE PRETENDE O RECONHECIMENTO DA PROCEDÊNCIA DOS PEDIDOS INICIAIS DE REVISÃO DO CONTRATO QUANTO AOS JUROS REMUNERATÓRIOS E À COBRANÇA DELES M…
33.html<=>0806729-51.2018.8.02.0000<=>-<=>Câmara Criminal<=>29/03/2019<=>-<=>Des. Sebastião Costa Filho<=>PENAL. PROCESSO PENAL. HABEAS CORPUS. PACIENTE ACUSADO DE ROUBO MAJORADO. ALEGAÇÃO DE AUSÊNCIA DE PERIGO À ORDEM PÚBLICA. DECISÃO DO JUÍZO DE ORIGEM DEMONSTRA A NECESSIDADE DA PRISÃO COMO GARANTIA DA ORDEM PÚBLICA. GRAVIDADE DA CONDUTA E POSSIBILIDADE DE REITERAÇÃO DELITIVA. ORDEM CONHECIDA E…
4733.html<=>0700366-52.2015.8.02.0030<=>-<=>1ª Câmara Cível<=>14/12/2018<=>-<=>Des. Tutmés Airan de Albuquerque Melo<=>CONSTITUCIONAL. ADMINISTRATIVO. APELAÇÃO CÍVEL. SERVIDOR PÚBLICO ESTADUAL. ADICIONAL DE INSALUBRIDADE. COMPATIBILIDADE DO RECEBIMENTO DO BENEFÍCIO COM O REGIME DE SUBSÍDIO. DIREITO SOCIAL DOS TRABALHADORES URBANOS E RURAIS EXTENSÍVEL AOS SERVIDORES PÚBLICOS. MUDANÇA DE ENTENDIMEN…
3213.html<=>0800486-57.2019.8.02.0000<=>-<=>Câmara Criminal<=>27/03/2019<=>-<=>Des. Sebastião Costa Filho<=>HABEAS CORPUS. TRÁFICO DE DROGAS E PORTE IRREGULAR DE MUNIÇÃO. ALEGAÇÃO DE AUSÊNCIA DE FUNDAMENTAÇÃO IDÔNEA DO DECRETO PRISIONAL. NÃO CONSTATAÇÃO. GRAVIDADE DO CRIME, APTA A DEMONSTRAR A PERICULOSIDADE REAL DO PACIENTE. CUSTÓDIA CAUTELAR NECESSÁRIA PARA GARANTIA DA ORDEM PÚBLICA. VARIEDADE …
7063.html<=>0000392-77.2014.8.02.0046<=>-<=>1ª Câmara Cível<=>20/02/2019<=>-<=>Des. Otávio Leão Praxedes<=>EMBARGOS DE DECLARAÇÃO EM APELAÇÃO CÍVEL. CONTRATO DE PARTICIPAÇÃO FINANCEIRA PARA AQUISIÇÃO DE AÇÕES DE COMPANHIA DE TELEFONIA. ALEGAÇÃO DE OMISSÃO E DE CONTRADIÇÃO. INEXISTÊNCIA. MERO INCONFORMISMO DOS EMBARGANTES. IMPOSSIBILIDADE DE REDISCUSSÃO DA MATÉRIA. RECURSO COM O INTUITO MANIFESTAM…
4234.html<=>0714938-03.2015.8.02.0001<=>-<=>2ª Câmara Cível<=>26/03/2019<=>-<=>Desa. Elisabeth Carvalho Nascimento<=>APELAÇÃO CIVIL EM EMBARGOS A EXECUÇÃO. ALEGAÇÃO DE EXCESSO NA EXECUÇÃO. TERMO INICIAL DE JUROS DE MORA. CÁLCULO DA CONTADORIA JUDICIAL EM DISSONÂNCIA COM OS TERMOS DETERMINADOS NA SENTENÇA. EXCESSO NA EXECUÇÃO ACOLHIDO. DETERMINAÇÃO DE NOVOS CÁLCULOS. RECURSO CONHECIDO E PROVIDO.<=…
2542.html<=>0805856-51.2018.8.02.0000<=>-<=>1ª Câmara Cível<=>06/02/2019<=>-<=>Des. Fábio José Bittencourt Araújo<=>DIREITO EMPRESARIAL. PROCESSUAL CIVIL. AGRAVO DE INSTRUMENTO INTERPOSTO CONTRA DECISÃO QUE DETERMINOU A PERMANÊNCIA DO BLOQUEIO REALIZADO NAS CONTAS DA EMPRESA RECORRENTE, EM RECUPERAÇÃO JUDICIAL, DURANTE O PRAZO DE SUSPENSÃO PREVISTO NO ART. 6º DA LEI 11.101/05, PRORROGADO PELO JUÍ…
3860.html<=>0001344-25.2011.8.02.0058<=>-<=>3ª Câmara Cível<=>26/03/2019<=>-<=>Des. Domingos de Araújo Lima Neto<=>APELAÇÃO CÍVEL. AÇÃO DE COBRANÇA DO SEGURO DPVAT. TESES DE ILEGITIMIDADE PASSIVA E FALTA DE INTERESSE DA PARTE RECORRIDA AFASTADAS. ALEGAÇÃO DE PRESCRIÇÃO. AFASTADA. AJUIZAMENTO DE AÇÃO ANTERIOR. INTERRUPÇÃO DO PRAZO PRESCRICIONAL. ARTIGO 240, § 1º, DO CÓDIGO DE PROCESSO CIVIL. JUROS…
4605.html<=>0805229-47.2018.8.02.0000<=>-<=>Câmara Criminal<=>30/01/2019<=>-<=>Des. João Luiz Azevedo Lessa<=>PENAL. PROCESSUAL PENAL. HABEAS CORPUS. TENTATIVA DE HOMICÍDIO QUALIFICADO POR MOTIVO FÚTIL E RECURSO QUE DIFICULTOU A DEFESA DA VÍTIMA. PRETENSÃO DA LIBERDADE. CONCESSÃO DE LIBERDADE NA ORIGEM. PERDA DO OBJETO. MATÉRIA PREJUDICADA. UNANIMIDADE.<=>None<=>PENAL. PROCESSUAL PENAL. HABEAS CO…
970.html<=>0800153-08.2019.8.02.0000<=>-<=>Câmara Criminal<=>18/03/2019<=>-<=>Des. Sebastião Costa Filho<=>HABEAS CORPUS. PENAL. PROCESSO PENAL. TRÁFICO ILÍCITO DE ENTORPECENTES. PRISÃO PREVENTIVA. SUSCITADA A EXISTÊNCIA DE EXCESSO DE PRAZO PARA CONCLUSÃO DA INSTRUÇÃO PROCESSUAL. AUDIÊNCIA PENDENTE DESIGNADA PARA DATA CERTA E RELATIVAMENTE PRÓXIMA. TEMPO DE CUSTÓDIA CAUTELAR AINDA COMPATÍVEL E PR…
6150.html<=>0000387-69.2009.8.02.0001<=>-<=>3ª Câmara Cível<=>19/12/2018<=>-<=>Des. Celyrio Adamastor Tenório Accioly<=>APELAÇÃO CÍVEL. AÇÃO CIVIL PÚBLICA. PLEITO DE ABERTURA DE LEITOS DE UNIDADE DE TERAPIA INTENSIVA (UTI) EM HOSPITAL ESCOLA GERENCIADO POR UNIVERSIDADE ESTADUAL. ALEGAÇÃO DE ILEGITIMIDADE PASSIVA AD CAUSAM DO ESTADO DE ALAGOAS. AFASTADA. RECONHECIMENTO DA RESPONSABILIDADE DO ENTE …
2461.html<=>0053122-16.2008.8.02.0001<=>-<=>3ª Câmara Cível<=>03/04/2019<=>-<=>Des. Domingos de Araújo Lima Neto<=>APELAÇÃO CÍVEL. RESPONSABILIDADE CIVIL DA AUTO AVIAÇÃO NOSSA SENHORA DA PIEDADE LTDA. IMPRUDÊNCIA DO CONDUTOR DO ÔNIBUS. MORTE DE MENOR. RESPONSABILIDADE OBJETIVA. DANO MORAL IN RE IPSA. PRECEDENTES. MANUTENÇÃO. ARBITRAMENTO RAZOÁVEL E PROPORCIONAL AO DANO SUPORTADO. JUROS DE MORA E …
4135.html<=>0705900-93.2017.8.02.0001<=>-<=>Câmara Criminal<=>01/02/2019<=>-<=>Des. José Carlos Malta Marques<=>PENAL. PROCESSUAL PENAL. TRÁFICO ILÍCITO DE ENTORPECENTES. ASSOCIAÇÃO PARA O TRÁFICO. RECURSO EM SENTIDO ESTRITO CONTRA O RELAXAMENTO DA PRISÃO DOMICILIAR COM USO DE TORNOZELEIRA ELETRÔNICA. IRRESIGNAÇÃO DO ÓRGÃO ACUSADOR. PLEITO DE RESTAURAÇÃO DA MEDIDA CONSTRITIVA DA LIBERDADE. LAPSO …
3614.html<=>0804780-89.2018.8.02.0000<=>-<=>3ª Câmara Cível<=>18/12/2018<=>-<=>Des. Celyrio Adamastor Tenório Accioly<=>AGRAVO DE INSTRUMENTO. RELAÇÃO DE CONSUMO. EMPRÉSTIMO CONSIGNADO NA MODALIDADE CARTÃO DE CRÉDITO. TUTELA DE URGÊNCIA. DECISÃO QUE DETERMINOU A SUSPENSÃO DOS DESCONTOS EM FOLHA DE PAGAMENTO E ABSTENÇÃO DE NEGATIVAÇÃO. INSURGÊNCIA RECURSAL BASEADA NA LEGALIDADE DA CONTRATAÇÃO. ALE…
1447.html<=>0726733-40.2014.8.02.0001<=>-<=>2ª Câmara Cível<=>15/03/2019<=>-<=>Des. Pedro Augusto Mendonça de Araújo<=>DIREITO CONSUMIDOR. PROCESSUAL CIVIL. VÍCIOS NO PRODUTO. VEÍCULO ZERO KM. INÚMERAS IDAS A CONCESSIONÁRIA. DEFEITO CONSTATADO DENTRO DO PRAZO LEGAL. AUSÊNCIA DE COMPROVAÇÃO DE MÁ UTILIZAÇÃO DO BEM PELA APELADA. INVERSÃO DO ÔNUS DA PROVA. AS APELANTES NÃO SE DESINCUMBIRAM DO SEU ÔN…
1848.html<=>0802695-33.2018.8.02.0000<=>-<=>2ª Câmara Cível<=>15/02/2019<=>-<=>Des. Klever Rêgo Loureiro<=>AGRAVO DE INSTRUMENTO. AÇÃO DECLARATÓRIA DE NULIDADE DE NEGÓCIO JURÍDICO C/C DANOS MORAIS C/ PEDIDO DE TUTELA ANTECIPADA. SUSPENSÃO DE DESCONTOS REALIZADOS NA FOLHA DE PAGAMENTO. APLICAÇÃO DE MULTA DIÁRIA EM CASO DE DESCUMPRIMENTO. CARÁTER COERCITIVO. GARANTIA DE EFICÁCIA DAS DECISÕES JUDICI…
6840.html<=>0805122-03.2018.8.02.0000<=>-<=>Câmara Criminal<=>14/02/2019<=>-<=>Des. José Carlos Malta Marques<=>HABEAS CORPUS. TRÁFICO DE DROGAS, ASSOCIAÇÃO PARA O TRÁFICO E ORGANIZAÇÃO CRIMINOSA. ARGUIÇÃO DE NULIDADE DO DECRETO PRISIONAL POR ILEGALIDADE DAS INTERCEPTAÇÕES TELEFÔNICAS E IMPEDIMENTO DE UM DOS MAGISTRADOS PROLATORES. NÃO VERIFICAÇÃO. AUSÊNCIA DE PROVA DAS ALEGAÇÕES. IMPOSSIBILIDADE…
7420.html<=>0700520-68.2017.8.02.0202<=>-<=>2ª Câmara Cível<=>29/01/2019<=>-<=>Desa. Elisabeth Carvalho Nascimento<=>APELAÇÃO CÍVEL EM AÇÃO DE COBRANÇA. SENTENÇA QUE DETERMINOU O PAGAMENTO DOS SUBSÍDIOS NÃO PAGOS AO AUTOR. ALEGAÇÃO DO ENTE MUNICIPAL NO SENTIDO DE QUE O DUODÉCIMO DEIXOU DE SER REPASSADO À CÂMARA DE VEREADORES COM BASE EM COMPENSAÇÃO FINANCEIRA POR REPASSES ANTERIORES FEITOS A MAIO…
7186.html<=>0700536-09.2016.8.02.0056<=>-<=>2ª Câmara Cível<=>21/02/2019<=>-<=>Des. Klever Rêgo Loureiro<=>APELAÇÃO CÍVEL. AÇÃO COMINATÓRIA. FORNECIMENTO DE MEDICAMENTO. DIREITO À SAÚDE. PREVISÃO CONSTITUCIONAL. FORNECIMENTO DE MEDICAMENTOS. OBRIGAÇÃO DO MUNICÍPIO. DIREITOS FUNDAMENTAIS À VIDA E À SAÚDE. DIREITOS SUBJETIVOS INALIENÁVEIS, CONSAGRADOS NA CF/88, CUJO PRIMADO HÁ DE SUPERAR QUAISQUER …
7788.html<=>0029548-27.2009.8.02.0001<=>-<=>1ª Câmara Cível<=>13/02/2019<=>-<=>Des. Fábio José Bittencourt Araújo<=>CONSUMIDOR. APELAÇÃO CÍVEL. AÇÃO DE RESOLUÇÃO CONTRATUAL C/C INDENIZAÇÃO POR DANOS E PEDIDO DE TUTELA ANTECIPADA. SENTENÇA QUE CONDENOU A EMPRESA RÉ AO PAGAMENTO DE INDENIZAÇÃO POR DANOS MATERIAIS NO IMPORTE DE R$ 528,36 (QUINHENTOS E VINTE E OITO REAIS E TRINTA E SEIS CENTAVOS), BE…
4289.html<=>0719500-84.2017.8.02.0001<=>-<=>1ª Câmara Cível<=>28/02/2019<=>-<=>Des. Otávio Leão Praxedes<=>APELAÇÃO CÍVEL. AÇÃO DE BUSCA E APREENSÃO. EXTINÇÃO SEM RESOLUÇÃO DO MÉRITO. ART. 485, IV, DO CPC. INÉRCIA DO AUTOR EM PROMOVER A CITAÇÃO DO RÉU. AUSÊNCIA DE PRESSUPOSTO DE CONSTITUIÇÃO E DE DESENVOLVIMENTO VÁLIDO E REGULAR DO PROCESSO. ATUAÇÃO DILIGENTE DO JUIZ NA BUSCA DE UMA CÉLERE E JUST…
9963.html<=>0733377-28.2016.8.02.0001<=>-<=>3ª Câmara Cível<=>09/02/2019<=>-<=>Des. Celyrio Adamastor Tenório Accioly<=>EMBARGOS DE DECLARAÇÃO EM APELAÇÃO CÍVEL. OMISSÃO E CONTRADIÇÃO. INEXISTÊNCIA. INCONFORMISMO DA PARTE COM O JULGAMENTO. REDISCUSSÃO DA MATÉRIA. IMPOSSIBILIDADE. INTUITO PROTELATÓRIO. APLICAÇÃO DE MULTA. EMBARGOS DE DECLARAÇÃO CONHECIDOS E REJEITADOS.<=>None<=>EMBARGOS DE DECLARA…
556.html<=>0806291-25.2018.8.02.0000<=>-<=>Câmara Criminal<=>27/03/2019<=>-<=>Des. Sebastião Costa Filho<=>HABEAS CORPUS. PENAL. PROCESSO PENAL. TENTATIVA DE HOMICÍDIO. PRISÃO PREVENTIVA. QUESTIONADA A PRESENÇA DOS SEUS REQUISITOS AUTORIZADORES. PREENCHIMENTO. ÉDITO PRISIONAL BEM FUNDAMENTADO E COM AMPLO ARRIMO NOS AUTOS. MANIFESTA PERICULOSIDADE NO SUPOSTO MODO DE AGIR DO PACIENTE, EVIDENCIADA P…
7723.html<=>0804211-88.2018.8.02.0000<=>-<=>2ª Câmara Cível<=>29/03/2019<=>-<=>Des. Pedro Augusto Mendonça de Araújo<=>AGRAVO DE INSTRUMENTO. DIREITO CIVIL E PROCESSUAL CIVIL. DECISÃO INTERLOCUTÓRIA QUE, NOS AUTOS DA AÇÃO DE DESPEJO, DETERMINOU A IMISSÃO NA POSSE DA ORA RECORRIDA. INADIMPLÊNCIA DO LOCATÁRIO RECONHECIDA PELO MESMO EM SEDE DE AUDIÊNCIA. LEI DO INQUILINATO Nº 8.245/91. COMPROVAÇÃO D…
5151.html<=>0709257-57.2012.8.02.0001<=>-<=>3ª Câmara Cível<=>26/02/2019<=>-<=>Des. Domingos de Araújo Lima Neto<=>APELAÇÃO CÍVEL. DIREITO PROCESSUAL CIVIL. AÇÃO DE COBRANÇA. SERVIDOR PÚBLICO DO MUNICÍPIO DE MACEIÓ. ABANDONO DA AÇÃO. EXTINÇÃO SEM RESOLUÇÃO DE MÉRITO. AUSÊNCIA DE CONDENAÇÃO EM HONORÁRIOS ADVOCATÍCIOS SUCUMBENCIAIS. APLICAÇÃO DO ART. 485, III e § 2º DO CPC. RECURSO CONHECIDO E PROV…
827.html<=>0003980-72.2010.8.02.0001<=>-<=>2ª Câmara Cível<=>22/02/2019<=>-<=>Des. Pedro Augusto Mendonça de Araújo<=>DIREITO TRIBUTÁRIO. CONSTITUCIONAL E PROCESSUAL CIVIL. MANDADO DE SEGURANÇA. SENTENÇA PELA CONCESSÃO DA ORDEM MANDAMENTAL. APELAÇÃO CÍVEL. I) REGULARIDADE DA COBRANÇA DO DIFERENCIAL DE ALÍQUOTA QUANDO A EMPRESA SE DECLARA CONTRIBUINTE DO ICMS NA AQUISIÇÃO DE BENS EM OPERAÇÕES INTE…
1156.html<=>0700356-86.2018.8.02.0067<=>-<=>Câmara Criminal<=>22/03/2019<=>-<=>Des. Washington Luiz D. Freitas<=>PENAL E PROCESSUAL PENAL. APELAÇÃO CRIMINAL. ROUBO MAJORADO. CAUSAS DE AUMENTO DE PENA. CONCURSO DE PESSOAS. EMPREGO DE ARMA DE FOGO. INCIDÊNCIA DE AUMENTO DE PENA POR DUAS VEZES. ARTIGO 68 PARÁGRAFO ÚNICO DO CÓDIGO PENAL. INCIDÊNCIA DE APENAS UMA CAUSA. FACULDADE DO JUÍZO. APELO CONHE…
9123.html<=>0000749-79.2013.8.02.0050<=>-<=>3ª Câmara Cível<=>27/03/2019<=>-<=>Des. Domingos de Araújo Lima Neto<=>APELAÇÕES CÍVEIS. COBRANÇA DE VERBAS REMUNERATÓRIAS. SERVIDORES PÚBLICOS. APELAÇÃO CÍVEL INTERPOSTA PELO MUNICÍPIO DE PORTO CALVO. ALEGAÇÃO DE AUSÊNCIA DE PROVAS. NÃO ACOLHIDA. DISCUSSÃO ACERCA DO ÔNUS DA PROVA DE FATO NEGATIVO. SENTENÇA QUE SE APRESENTA EM CONFORMIDADE COM A REGRA D…
8609.html<=>0700425-37.2016.8.02.0052<=>-<=>3ª Câmara Cível<=>18/02/2019<=>-<=>Des. Alcides Gusmão da Silva<=>APELAÇÃO CÍVEL. DIREITO PROCESSUAL CIVIL. AÇÃO ORDINÁRIA ANULATÓRIA DE DÉBITO C/C DANOS MORAIS. DESCONTOS EFETUADOS EM BENEFÍCIO PREVIDENCIÁRIO. ALEGAÇÃO DE EMPRÉSTIMOS NÃO CONTRATADOS. PROVA PERICIAL. IMPRESCINDÍVEL. REALIZAÇÃO DE EXAME GRAFOTÉCNICO. CABIMENTO. CERCEAMENTO DE DEFESA. NUL…
1628.html<=>0703950-54.2014.8.02.0001<=>-<=>3ª Câmara Cível<=>26/03/2019<=>-<=>Des. Domingos de Araújo Lima Neto<=>APELAÇÃO CÍVEL. SENTENÇA QUE DETERMINOU AO MUNICÍPIO DE MACEIÓ A EFETIVAÇÃO DA PROGRESSÃO FUNCIONAL DE SERVIDOR PÚBLICO. SERVIDOR DA REDE PÚBLICA MUNICIPAL, OCUPANTE DO CARGO DE "PROFESSOR DO ENSINO FUNDAMENTAL ENSINO RELIGIOSO". COMPROVADA ESPECIALIZAÇÃO EM ENSINO RELIGIOSO. REQUISI…
6927.html<=>0806159-65.2018.8.02.0000<=>-<=>3ª Câmara Cível<=>26/02/2019<=>-<=>Des. Domingos de Araújo Lima Neto<=>AGRAVO DE INSTRUMENTO. AÇÃO ANULATÓRIA DE ATO ADMINISTRATIVO. JUSTIÇA GRATUITA. PREENCHIMENTO DOS REQUISITOS. CONCESSÃO DESTE PEDIDO. SUSPENSÃO DO ATO ADMINISTRATIVO QUE DETERMINOU EM SUA DEMISSÃO. MANUTENÇÃO. FALSIFICAÇÃO DE DOCUMENTOS. JUSTA CAUSA. RECURSO CONHECIDO E PARCIALMENTE …
3696.html<=>0804640-55.2018.8.02.0000<=>-<=>Câmara Criminal<=>14/12/2018<=>-<=>Des. Sebastião Costa Filho<=>HABEAS CORPUS. PENAL. PROCESSO PENAL. TRÁFICO DE DROGAS. PRISÃO PREVENTIVA. REQUISITOS AUTORIZADORES. PREENCHIMENTO. ÉDITO PRISIONAL BEM FUNDAMENTADO, COM ARRIMO NOS AUTOS. CUSTÓDIA CAUTELAR NECESSÁRIA PARA A GARANTIA DA ORDEM PÚBLICA, DIANTE DA PERICULOSIDADE QUE É ATRIBUÍDA À PACIENTE. GR…
4789.html<=>0700521-07.2015.8.02.0046<=>-<=>2ª Câmara Cível<=>19/03/2019<=>-<=>Des. Pedro Augusto Mendonça de Araújo<=>PROCESSO CIVIL. APELAÇÃO CÍVEL EM AÇÃO DE ANULAÇÃO DE TESTAMENTO. SENTENÇA PELA EXTINÇÃO DO PROCESSO, NOS TERMOS DO ARTIGOS 19 E 267, IV, DO CPC, DIANTE DO DESATENDIMENTO A DETERMINAÇÃO DE RECOLHIMENTO DAS CUSTAS COMPLEMENTARES. APELAÇÃO CÍVEL. TESE. DEMANDA SEM CUNHO ECONÔMICO. …
1584.html<=>0700009-90.2016.8.02.0045<=>-<=>3ª Câmara Cível<=>09/02/2019<=>-<=>Des. Celyrio Adamastor Tenório Accioly<=>CIVIL. PROCESSUAL CIVIL. BUSCA E APREENSÃO. EXTINÇÃO POR AUSÊNCIA DE PRESSUPOSTOS VÁLIDO E REGULAR DA AÇÃO. EXPEDIÇÃO DE MANDADOS DE BUSCA E APREENSÃO QUE NÃO FORAM REALIZADOS POR INÉRCIA DA PARTE RECORRENTE. INOBSERVÂNCIA AOS PROVIMENTOS DA CORREGEDORIA N.º 16/2001 E N.º 45/16.…
1993.html<=>0700683-79.2011.8.02.0001<=>-<=>2ª Câmara Cível<=>22/03/2019<=>-<=>Des. Pedro Augusto Mendonça de Araújo<=>PROCESSO CIVIL. EMBARGOS DE DECLARAÇÃO EM EMBARGOS DE DECLARAÇÃO EM APELAÇÃO CÍVEL. AÇÃO REVISIONAL DE CONTRATO. ACÓRDÃO QUE REJEITOU OS EMBARGOS DE DECLARAÇÃO OPOSTOS PELO ORA EMBARGANTE, POR NÃO VISLUMBRAR A EXISTÊNCIA DO ALEGADO VÍCIO DA OMISSÃO QUANTO À PACTUAÇÃO EXPRESSA DE …
6678.html<=>0060465-92.2010.8.02.0001<=>-<=>Câmara Criminal<=>14/02/2019<=>-<=>Des. Washington Luiz D. Freitas<=>PROCESSO PENAL. EMBARGOS DECLARATÓRIOS EM APELAÇÃO CRIMINAL. PEDIDO DE EMPRÉSTIMO DE EFEITOS INFRINGENTES E PREQUESTIONAMENTO. CONDENAÇÕES POR FATOS OCORRIDOS POSTERIORMENTE AO APURADO NA AÇÃO ORIGINÁRIA. IMPOSSIBILIDADE DE UTILIZAÇÃO COMO MAUS ANTECEDENTES. OMISSÃO RECONHECIDA. RECURS…
3666.html<=>0804243-93.2018.8.02.0000<=>-<=>Câmara Criminal<=>17/12/2018<=>-<=>Des. José Carlos Malta Marques<=>HABEAS CORPUS. ORGANIZAÇÃO CRIMINOSA. FRAUDE À LICITAÇÃO. FALSIDADE IDEOLÓGICA. LAVAGEM DE CAPITAIS. APROPRIAÇÃO DE RENDAS PÚBLICAS. SUPOSTA AUSÊNCIA DE FUNDAMENTAÇÃO PARA DECRETAÇÃO DA SEGREGAÇÃO CAUTELAR. NÃO VERIFICAÇÃO. ELEMENTOS QUE INDICAM A NECESSIDADE DA MEDIDA EXTREMA. NECESSID…
1582.html<=>0000281-24.2013.8.02.0048<=>-<=>1ª Câmara Cível<=>11/02/2019<=>-<=>Des. Fábio José Bittencourt Araújo<=>PROCESSUAL CIVIL. APELAÇÃO CÍVEL EM AÇÃO CIVIL DE IMPROBIDADE ADMINISTRATIVA. SENTENÇA QUE CONDENOU O RÉU PELA PRÁTICA DE ATOS DE IMPROBIDADE ADMINISTRATIVA ENCARTADOS NOS ARTS. 10, VIII E 11, CAPUT E INCISO II, DA LEI N.º 8.429/1992, APLICANDO-LHE, COM FULCRO NOS INCISOS II E III D…
6758.html<=>0800199-65.2017.8.02.0000<=>-<=>3ª Câmara Cível<=>14/03/2019<=>-<=>Des. Celyrio Adamastor Tenório Accioly<=>EMBARGOS DE DECLARAÇÃO EM AGRAVO DE INSTRUMENTO. INEXISTÊNCIA DAS CONTRADIÇÕES E OMISSÕES APONTADAS. ACÓRDÃO TRATOU APENAS DA QUESTÃO PRELIMINAR "PRESCRIÇÃO", O QUE PREJUDICA A ANÁLISE DOS DEMAIS ARGUMENTOS. DESNECESSIDADE DE MANIFESTAÇÃO EXPRESSA A TODOS OS ARGUMENTOS LEVANTADO…
1461.html<=>0071003-40.2007.8.02.0001<=>-<=>Câmara Criminal<=>14/03/2019<=>-<=>Des. João Luiz Azevedo Lessa<=>PENAL. PROCESSUAL PENAL. APELAÇÃO CRIMINAL. HOMICÍDIO QUALIFICADO. DOSIMETRIA. ALEGAÇÃO DE DECISÃO MANIFESTAMENTE CONTRÁRIA À PROVA DOS AUTOS. TESE DE LEGÍTIMA DEFESA. EXISTÊNCIA DE PROVAS NOS AUTOS A AMPARAR A TESE ESCOLHIDA PELO CONSELHO DE SENTENÇA. PROVAS COLHIDAS NO INQUÉRITO EM HARM…
3565.html<=>0013305-08.2009.8.02.0001<=>-<=>1ª Câmara Cível<=>14/12/2018<=>-<=>Des. Tutmés Airan de Albuquerque Melo<=>APELAÇÃO CÍVEL. AÇÕES CONEXAS DE USUCAPIÃO EXTRAORDINÁRIA E REINTEGRAÇÃO DE POSSE. RECURSOS IDÊNTICOS APRESENTADOS PELA PARTE AUTORA NO PRIMEIRO E RÉ NO SEGUNDO. ART. 1.238 E PARÁGRAFO ÚNICO DO CÓDIGO CIVIL. AUSÊNCIA DE POSSE MANSA E PACÍFICA PELO PERÍODO DE DEZ ANOS. DECLARAÇÕES…
9200.html<=>0706059-07.2015.8.02.0001<=>-<=>Câmara Criminal<=>14/02/2019<=>-<=>Des. Washington Luiz D. Freitas<=>PENAL E PROCESSUAL PENAL. APELAÇÃO CRIMINAL. HOMICÍDIOS QUALIFICADOS, CONSUMADO E TENTADO. DOSIMETRIA. CONDUTA SOCIAL COM FUNDAMENTO IDÔNEO. PRECEDENTES DO STJ. PATAMAR DE REDUÇÃO DA CAUSA DE DIMINUIÇÃO DO CRIME TENTADO. PROXIMIDADE DA CONCRETIZAÇÃO DA INTENÇÃO DO AGENTE. MANUTENÇÃO DO…
2409.html<=>0733160-53.2014.8.02.0001<=>-<=>2ª Câmara Cível<=>11/02/2019<=>-<=>Des. Pedro Augusto Mendonça de Araújo<=>PROCESSO CIVIL. AÇÃO DE RESOLUÇÃO DE CONTRATO PARTICULAR DE PERMUTA COM TORNA, E SEU ADITIVO. SENTENÇA PELA EXTINÇÃO DO PROCESSO SEM JULGAMENTO DE MÉRITO PELA AUSÊNCIA DE INTERESSE DE AGIR E LEGITIMIDADE. SENTENÇA MANTIDA. É INCONTROVERSO NOS AUTOS QUE A RELAÇÃO JURÍDICA ORIGINOU…
6995.html<=>0805787-19.2018.8.02.0000<=>-<=>Câmara Criminal<=>14/12/2018<=>-<=>Des. Sebastião Costa Filho<=>HABEAS CORPUS. PENAL. PROCESSO PENAL. TENTATIVA DE HOMICÍDIO QUALIFICADO. PRISÃO PREVENTIVA. QUESTIONADA A PRESENÇA DE SEUS REQUISITOS AUTORIZADORES. ÉDITO PRISIONAL BEM FUNDAMENTADO E COM AMPLO ARRIMO NOS AUTOS. CUSTÓDIA PREVENTIVA IMPRESCINDÍVEL PARA A GARANTIA DA ORDEM PÚBLICA, DIANTE DA…
4917.html<=>0800098-57.2019.8.02.0000<=>-<=>3ª Câmara Cível<=>01/03/2019<=>-<=>Des. Domingos de Araújo Lima Neto<=>AGRAVO DE INSTRUMENTO. AÇÃO DECLARATÓRIA DE INEXISTÊNCIA DE DÉBITO COM PEDIDO DE LIMINAR C/C OBRIGAÇÃO DE FAZER E INDENIZAÇÃO POR DANOS MORAIS E MATERIAIS. SUSPENSÃO DOS DESCONTOS NO CONTRACHEQUE DO AGRAVADO. AUSÊNCIA DE DEMONSTRAÇÃO DE LEGITIMIDADE DOS DESCONTOS. PRESENÇA DE FUMUS B…
3258.html<=>0806664-56.2018.8.02.0000<=>-<=>3ª Câmara Cível<=>11/02/2019<=>-<=>Des. Domingos de Araújo Lima Neto<=>AGRAVO DE INSTRUMENTO. AÇÃO DECLARATÓRIA DE INEXISTÊNCIA DE DÉBITO C/C INDENIZAÇÃO POR DANOS MORAIS E MATERIAIS C/C ANTECIPAÇÃO DE TUTELA. SUSPENSÃO DOS DESCONTOS REALIZADOS NA FOLHA DE PAGAMENTO DA AGRAVADA. AUSÊNCIA DE DEMONSTRAÇÃO DE LEGITIMIDADE DOS DESCONTOS. PRESENÇA DE FUMUS B…
1366.html<=>0725078-67.2013.8.02.0001<=>-<=>Câmara Criminal<=>15/02/2019<=>-<=>Des. Sebastião Costa Filho<=>PENAL. PROCESSO PENAL. APELAÇÃO CRIMINAL. RÉU CONDENADO POR HOMICÍDIOS QUALIFICADOS E POR TENTATIVAS DE HOMICÍDIO QUALIFICADO (ART. 121, § 2º, I E IV E ART. 121, § 2º I E IV C/C. ART. 14, TODOS DO CP). INSURGÊNCIA QUANTO À DOSIMETRIA DA PENA APLICADA. PRIMEIRA FASE. ALEGAÇÃO DE VALORAÇÃO DA…
9851.html<=>0800077-81.2019.8.02.0000<=>-<=>Câmara Criminal<=>21/02/2019<=>-<=>Des. Sebastião Costa Filho<=>HABEAS CORPUS. PENAL. PROCESSO PENAL. LEI MARIA DA PENHA. VIOLÊNCIA DOMÉSTICA. LESÃO CORPORAL, CÁRCERE PRIVADO, ESTUPRO E ESTUPRO DE VULNERÁVEL. GRAVIDADE ACENTUADA DAS CONDUTAS IMPUTADAS. PERICULOSIDADE MANIFESTA. CUSTÓDIA CAUTELAR IMPRESCINDÍVEL PARA GARANTIA DA ORDEM PÚBLICA, DA PRÓPRIA …
6169.html<=>0800669-28.2019.8.02.0000<=>-<=>Câmara Criminal<=>29/03/2019<=>-<=>Des. Sebastião Costa Filho<=>HABEAS CORPUS. PENAL. PROCESSO PENAL. TRÁFICO ILÍCITO DE ENTORPECENTES. PRISÃO PREVENTIVA. QUESTIONADA A MATERIALIDADE DELITIVA ANTE A INEXISTÊNCIA DE LAUDO TOXICOLÓGICO DEFINITIVO SOBRE OS ENTORPECENTES APREENDIDOS NA ESPÉCIE. DESNECESSIDADE. SUFICIÊNCIA DE LAUDO PROVISÓRIO DE CONSTATAÇÃO,…
5219.html<=>0705449-62.2015.8.02.0058<=>-<=>3ª Câmara Cível<=>19/12/2018<=>-<=>Des. Celyrio Adamastor Tenório Accioly<=>APELAÇÃO CÍVEL. SERVIDOR PÚBLICO ESTADUAL. POLICIAL MILITAR. UNIDADE REAL DE VALOR (URV). REVISÃO DOS CÁLCULOS DE CONVERSÃO DA REMUNERAÇÃO EM URV EM 1994, IMPLANTAÇÃO DA DIFERENÇA EVENTUALMENTE APURADA E PAGAMENTO DE VALORES RETROATIVOS. SENTENÇA DE IMPROCEDÊNCIA. RECURSO DE APE…
9837.html<=>0701778-37.2017.8.02.0001<=>-<=>3ª Câmara Cível<=>19/02/2019<=>-<=>Des. Domingos de Araújo Lima Neto<=>APELAÇÃO CÍVEL. AÇÃO DE OBRIGAÇÃO DE FAZER. DIREITO ADMINISTRATIVO. CONCLUSÃO DE CURSO DE ESPECIALIZAÇÃO, MESTRADO E DOUTORADO. PREENCHIMENTO DOS REQUISITOS NECESSÁRIOS PARA A PROGRESSÃO FUNCIONAL. APLICAÇÃO DA LEI MUNICIPAL N. 4.974/2000. CONCLUSÃO DE CURSO DE ESPECIALIZAÇÃO E DE ME…
3238.html<=>0500288-30.2018.8.02.0000<=>-<=>2ª Câmara Cível<=>22/02/2019<=>-<=>Desa. Elisabeth Carvalho Nascimento<=>CONFLITO NEGATIVO DE COMPETÊNCIA. AÇÃO ORDINÁRIA. COMPANHIA ALAGOANA DE RECURSOS HUMANOS E PATRIMONIAIS CARHP. SOCIEDADE DE ECONOMIA MISTA. ADMINISTRAÇÃO INDIRETA. INEXISTÊNCIA DE INTERESSE DA FAZENDA PÚBLICA ESTADUAL. NATUREZA DE DIREITO PRIVADO. CONFLITO CONHECIDO, DETERMINANDO Q…
9984.html<=>0801909-57.2016.8.02.0000<=>-<=>2ª Câmara Cível<=>18/03/2019<=>-<=>Desa. Elisabeth Carvalho Nascimento<=>EMBARGOS DE DECLARAÇÃO EM EMBARGOS DE DECLARAÇÃO EM AGRAVO DE INSTRUMENTO. ALEGAÇÃO DE OMISSÃO NÃO ACOLHIDA. TENTATIVA DE REDISCUSSÃO DA MATÉRIA POR MEIO DOS ACLARATÓRIOS. VIA INADEQUADA, FIM DIVERSO DAS HIPÓTESES PREVISTAS NO ARTIGO 1.022, DO CPC/2015. PREQUESTIONAMENTO INCABÍVEL …
7708.html<=>0500767-64.2011.8.02.0001<=>-<=>Câmara Criminal<=>28/02/2019<=>-<=>Des. Washington Luiz D. Freitas<=>PENAL E PROCESSUAL PENAL. APELAÇÕES CRIMINAIS. RECEPTAÇÃO QUALIFICADA E ASSOCIAÇÃO CRIMINOSA. PRELIMINAR DE NULIDADE DOS ATOS PRATICADOS PELA 17ª VARA CRIMINAL. POSICIONAMENTO FIRMADO NO STF DE QUE A MORA LEGISLATIVA NÃO PODE RECAIR SOB O JUDICIÁRIO. REJEITADA. NEGATIVA DE AUTORIA DO C…
2269.html<=>0700596-40.2017.8.02.0090<=>-<=>2ª Câmara Cível<=>15/03/2019<=>-<=>Des. Klever Rêgo Loureiro<=>APELAÇÃO CÍVEL. AÇÃO DE PRECEITO COMINATÓRIO COM PEDIDO DE TUTELA DE URGÊNCIA. FORNECIMENTO DE MEDICAMENTO PELO MUNICÍPIO DE MACEIÓ. ALEGAÇÃO DE IMPOSSIBILIDADE DE CONDENAÇÃO DO MUNICÍPIO DE MACEIÓ AO PAGAMENTO DE HONORÁRIOS DE SUCUMBÊNCIA EM FAVOR DA DEFENSORIA PÚBLICA ESTADUAL. TESE REJEIT…
5119.html<=>0062904-76.2010.8.02.0001<=>-<=>3ª Câmara Cível<=>09/02/2019<=>-<=>Des. Celyrio Adamastor Tenório Accioly<=>DIREITO ADMINISTRATIVO E CONSTITUCIONAL. APELAÇÃO CÍVEL. SELEÇÃO PÚBLICA PARA CONTRATAÇÃO TEMPORÁRIA DE AGENTES CULTURAIS PARA A REDE ESTADUAL DE ENSINO. CONTRATAÇÃO TEMPORÁRIA DE EXCEPCIONAL INTERESSE PÚBLICO. APLICAÇÃO DA LEI ESTADUAL N.º 6.018/1998. EDITAL DO CERTAME QUE É EX…
1788.html<=>0700774-49.2016.8.02.0049<=>-<=>3ª Câmara Cível<=>19/02/2019<=>-<=>Des. Domingos de Araújo Lima Neto<=>APELAÇÃO CÍVEL. DIREITO ADMINISTRATIVO. DIREITO CONSTITUCIONAL. AÇÃO DE RITO ORDINÁRIO COM PEDIDO DE TUTELA PROVISÓRIA DE EVIDÊNCIA C/C PRECEITO COMINATÓRIO E COBRANÇA DE DIFERENÇAS REMUNERATÓRIAS ATRASADAS. SERVIDOR PÚBLICO DO ESTADO DE ALAGOAS. MILITAR. UNIDADE REAL DE VALOR URV. L…
5521.html<=>0000503-77.2013.8.02.0052<=>-<=>2ª Câmara Cível<=>15/03/2019<=>-<=>Des. Pedro Augusto Mendonça de Araújo<=>DIREITO CONSTITUCIONAL E ADMINISTRATIVO. AÇÃO DE COBRANÇA. SENTENÇA PELA PROCEDÊNCIA PARCIAL DOS PEDIDOS. APELAÇÃO CÍVEL. SERVIDOR CONTRATADO SEM CONCURSO PÚBLICO. NULIDADE DO CONTRATO. DIREITO AO RECEBIMENTO DOS SALÁRIOS E AO DEPÓSITO DO FGTS. RECONHECIDA A CONSTITUCIONALIDADE D…
7125.html<=>0803436-73.2018.8.02.0000<=>-<=>3ª Câmara Cível<=>17/12/2018<=>-<=>Des. Alcides Gusmão da Silva<=>AGRAVO DE INSTRUMENTO EM AÇÃO DE RECUPERAÇÃO JUDICIAL. DETERMINAÇÃO DE ESTORNO DE VALORES INDEVIDAMENTE RETIDOS DAS CONTAS BANCÁRIAS DAS EMPRESAS RECUPERANDAS. INSURGÊNCIA DA INSTITUIÇÃO FINANCEIRA QUANTO AO PRAZO CONCEDIDO PELO JUÍZO "A QUO" BEM COMO QUANTO AO VALOR FIXADO A TÍTULO DE MU…
3865.html<=>0804882-14.2018.8.02.0000<=>-<=>3ª Câmara Cível<=>14/12/2018<=>-<=>Des. Alcides Gusmão da Silva<=>AGRAVO DE INSTRUMENTO EM AÇÃO DECLARATÓRIA DE INEXISTÊNCIA DE DÉBITO C/C INDENIZAÇÃO POR DANOS MORAIS. CONSUMIDOR. DECISÃO QUE DETERMINOU A SUSPENSÃO DOS DESCONTOS EM FOLHA, SOB PENA DE "MULTA DIÁRIA A CADA DESCONTO INDEVIDO", FIXADA NO IMPORTE DE R$ 3.000,00 (TRÊS MIL REAIS) LIMITADA A R…
5790.html<=>0705160-77.2013.8.02.0001<=>-<=>2ª Câmara Cível<=>26/03/2019<=>-<=>Desa. Elisabeth Carvalho Nascimento<=>DIREITO DO CONSUMIDOR. APELAÇÃO CÍVEL. PROCEDIMENTO TEP/SCAN NEGADO POR PLANO DE SAÚDE A PACIENTE COM TUMOR NO PULMÃO. EXAME NÃO PREVISTO CONTRATUALMENTE E FORA DO ROL DA ANS DE PROCEDIMENTOS MÍNIMOS OBRIGATÓRIOS. PRINCÍPIO DA DIGNIDADE DA PESSOA HUMANA. DANOS MORAIS CONFIGURADOS. …
1399.html<=>0732102-49.2013.8.02.0001<=>-<=>Câmara Criminal<=>01/03/2019<=>-<=>Des. Sebastião Costa Filho<=>PENAL. APELAÇÃO CRIMINAL. CONDENAÇÃO POR TRÁFICO DE DROGAS. ART. 33 DA LEI 11.343/2006. ABSOLVIÇÃO POR AUSÊNCIA DE PROVAS. IMPROCEDÊNCIA. EXISTÊNCIA DE FORTE CONJUNTO PROBATÓRIO QUE JUSTIFICA A CONDENAÇÃO. TRÁFICO PRIVILEGIADO. NÃO ACOLHIMENTO. RÉU PORTADOR DE MAUS ANTECEDENTES CRIMINAIS. R…
849.html<=>0804470-20.2017.8.02.0000<=>-<=>2ª Câmara Cível<=>21/02/2019<=>-<=>Des. Klever Rêgo Loureiro<=>AGRAVO DE INSTRUMENTO. CANDIDATO APROVADO FORA DO NÚMERO DE VAGAS. DECISÃO QUE NEGOU O PLEITO LIMINAR DE NOMEAÇÃO. AGRAVO EM QUE SE ALEGA PRETERIÇÃO. CANDIDATO APROVADO PARA O CARGO DE PROCURADOR MUNICIPAL. ENTE PÚBLICO QUE CONTINUA CONTRATANDO ADVOGADOS PARTICULARES PARA EXERCER AS FUNÇÕES P…
8331.html<=>0804645-77.2018.8.02.0000<=>-<=>Câmara Criminal<=>30/01/2019<=>-<=>Des. João Luiz Azevedo Lessa<=>PENAL. PROCESSUAL PENAL. HABEAS CORPUS. HOMICÍDIO QUALIFICADO. PRETENDIDA CONCESSÃO DE ORDEM LIBERATÓRIA. ALEGAÇÃO DE CONSTRANGIMENTO ILEGAL POR EXCESSO DE PRAZO NA FORMAÇÃO DA CULPA. PACIENTE SE ENCONTRAVA EM LOCAL INCERTO. SUSPENSÃO DO PROCESSO E DO PRAZO PRESCRICIONAL. APÓS CUMPRIMENTO…
3725.html<=>0047451-07.2011.8.02.0001<=>-<=>3ª Câmara Cível<=>18/02/2019<=>-<=>Des. Alcides Gusmão da Silva<=>EMBARGOS DE DECLARAÇÃO EM APELAÇÃO CÍVEL. AÇÃO DE OBRIGAÇÃO DE FAZER C/C INDENIZAÇÃO POR DANOS MORAIS. CONTRADIÇÃO NO TÓPICO CONCERNENTE AOS CONSECTÁRIOS LEGAIS. INEXISTENTE. MANIFESTA INSATISFAÇÃO DA RECORRENTE QUANTO AO DESFECHO CONFERIDO À LIDE. MULTA DO ART. 1.026, § 2º, DO CPC. PREQU…
532.html<=>0501214-19.2008.8.02.0046<=>-<=>2ª Câmara Cível<=>26/02/2019<=>-<=>Des. Klever Rêgo Loureiro<=>APELAÇÃO CÍVEL. EMBARGOS À EXECUÇÃO CONTRA A FAZENDA PÚBLICA. EXECUÇÃO QUE SE DEU NOS PRÓPRIOS AUTOS DA AÇÃO ORDINÁRIA. MERA IRREGULARIDADE. PRINCÍPIO DA INSTRUMENTALIDADE DAS FORMAS. PRELIMINARES DE INÉPCIA DA INICIAL E DE NULIDADE DA EXECUÇÃO AFASTADAS. AUSÊNCIA DE PREJUÍZO À EXECUTADA QUE …
4206.html<=>0013503-89.2002.8.02.0001<=>-<=>1ª Câmara Cível<=>14/12/2018<=>-<=>Des. Tutmés Airan de Albuquerque Melo<=>EMBARGOS DE DECLARAÇÃO. OMISSÃO. OCORRÊNCIA. SANEAMENTO. PEDIDO DE APLICAÇÃO DE TESES DEFINIDAS EM PRECEDENTES DO STF. IMPOSSIBILIDADE NA VIA DOS DECLARATÓRIOS. PONTO CENTRAL DO PROCESSO JÁ DECIDIDO. REVOLVIMENTO QUE SOMENTE SERÁ POSSÍVEL PELA INSTÂNCIA SUPERIOR, EM RECURSO PRÓPR…
5156.html<=>0801955-12.2017.8.02.0000<=>-<=>2ª Câmara Cível<=>26/02/2019<=>-<=>Des. Klever Rêgo Loureiro<=>EMBARGOS DE DECLARAÇÃO COM EFEITOS MODIFICATIVOS. INOCORRÊNCIA DOS VÍCIOS ELENCADOS NO ARTIGO 1.022 DO CÓDIGO DE PROCESSO CIVIL. OMISSÃO NÃO VERIFICADA. MERO INCONFORMISMO DA PARTE EMBARGANTE. IMPOSSIBILIDADE DE REDISCUSSÃO DE MATÉRIA E REAVALIAÇÃO DE PROVAS E CIRCUNSTÂNCIAS DA CAUSA. EMBARG…
3816.html<=>0051733-93.2008.8.02.0001<=>-<=>3ª Câmara Cível<=>22/01/2019<=>-<=>Des. Celyrio Adamastor Tenório Accioly<=>EMBARGOS DE DECLARAÇÃO. DIREITO PROCESSUAL CIVIL. ALEGAÇÃO DE OMISSÃO. AUSÊNCIA DO VÍCIO APONTADO. INCONFORMISMO DA PARTE COM O RESULTADO DO JULGAMENTO. IMPOSSIBILIDADE DE REVISÃO DO MÉRITO PELA VIA DOS EMBARGOS DECLARATÓRIOS. INADEQUAÇÃO DA VIA RECURSAL ELEITA. RECURSO DE FUNDA…
8962.html<=>0703419-36.2012.8.02.0001<=>-<=>2ª Câmara Cível<=>22/02/2019<=>-<=>Des. Pedro Augusto Mendonça de Araújo<=>PROCESSUAL CIVIL. EMBARGOS DE DECLARAÇÃO EM APELAÇÃO CÍVEL. AÇÃO CIVIL PÚBLICA COM PEDIDO DE TUTELA ANTECIPADA. ALEGAÇÃO DE OMISSÃO. INOCORRÊNCIA. TENTATIVA DE REDISCUSSÃO DE MATÉRIA ANTERIORMENTE ENFRENTADA. IMPOSSIBILIDADE NA VIA ESTREITA DOS ACLARATÓRIOS. INEXISTINDO OS PRESSU…
5245.html<=>0000517-20.2011.8.02.0056<=>-<=>2ª Câmara Cível<=>22/02/2019<=>-<=>Desa. Elisabeth Carvalho Nascimento<=>APELAÇÃO CÍVEL. BUSCA E APREENSÃO. EXTINÇÃO DO PROCESSO EM RAZÃO DA AUSÊNCIA DE JUNTADA DO CERTIFICADO DE REGISTRO DE VEÍCULO (CRLV). DESNECESSIDADE, POR NÃO CONSTITUIR DOCUMENTO INDISPENSÁVEL À PROPOSITURA DA AÇÃO. PRECEDENTE DO STJ. RE 611639/RJ . RETORNO DOS AUTOS AO JUÍZO DE OR…
4530.html<=>0016696-68.2009.8.02.0001<=>-<=>3ª Câmara Cível<=>14/03/2019<=>-<=>Des. Celyrio Adamastor Tenório Accioly<=>CIVIL. PROCESSUAL CIVIL. RECURSO DE APELAÇÃO INTERPOSTO POR BANCO SANTANDER. AÇÃO DE BUSCA E APREENSÃO. QUITAÇÃO INTEGRAL DA DIVIDA APÓS A PROPOSITURA DA AÇÃO. PAGAMENTO NÃO COMUNICADO AO JUÍZO PROCESSANTE. APREENSÃO REALIZADA. DANOS MORAIS CARACTERIZADOS. VALOR FIXADO DENTRO DA…
576.html<=>0805883-34.2018.8.02.0000<=>-<=>Câmara Criminal<=>20/02/2019<=>-<=>Des. José Carlos Malta Marques<=>HABEAS CORPUS. FURTO QUALIFICADO (ART. 155, § 4º, IV, DO CÓDIGO PENAL). ASSOCIAÇÃO CRIMINOSA (ART. 288, DO CÓDIGO PENAL). PACIENTE SEGREGADA CAUTELARMENTE PARA GARANTIR A ORDEM PÚBLICA. FUNDAMENTAÇÃO IDÔNEA PARA DECRETAÇÃO DA PRISÃO PREVENTIVA. PERICULOSIDADE INFERIDA A PARTIR DAS AÇÕES …
9583.html<=>0806443-73.2018.8.02.0000<=>-<=>Câmara Criminal<=>25/03/2019<=>-<=>Des. Washington Luiz D. Freitas<=>PENAL E PROCESSO PENAL. HABEAS CORPUS. TRÁFICO ILÍCITO DE ENTORPECENTES. PORTE ILEGAL DE ARMA DE FOGO DE USO PERMITIDO. ARGUIÇÃO DE ILEGALIDADE PELA NÃO HOMOLOGAÇÃO DO FLAGRANTE E PELO NÃO PREENCHIMENTO DOS REQUISITOS DA SEGREGAÇÃO E AUSÊNCIA DE FUNDAMENTAÇÃO IDÔNEA. NÃO VISLUMBRADO. P…
3937.html<=>0700167-68.2018.8.02.0048<=>-<=>Câmara Criminal<=>01/03/2019<=>-<=>Des. João Luiz Azevedo Lessa<=>PENAL. APELAÇÃO CRIMINAL. ROUBO MAJORADO. PLEITO DE REFORMA DA DOSIMETRIA DA PENA. ACOLHIMENTO EM PARTE. MOTIVOS DO CRIME E COMPORTAMENTO DA VÍTIMA NEUTROS. PENA-BASE REDIMENSIONADA. PEDIDO DE EXCLUSÃO DA CAUSA DE AUMENTO DO EMPREGO DE ARMA DE FOGO. NÃO ACOLHIMENTO. MAJORANTE DEMONSTRADA …
9211.html<=>0803361-05.2016.8.02.0000<=>-<=>3ª Câmara Cível<=>13/03/2019<=>-<=>Des. Celyrio Adamastor Tenório Accioly<=>AGRAVO DE INSTRUMENTO. PLANOS ECONÔMICOS. COBRANÇA DE EXPURGOS INFLACIONÁRIOS. PRELIMINARES DE ILEGITIMIDADE ATIVA NECESSIDADE DE FILIAÇÃO AO IDEC E AUSÊNCIA DE IMPUGNAÇÃO ESPECÍFICA. AFASTADAS. INCOMPETÊNCIA TERRITORIAL ACOLHIDA. CUMPRIMENTO INDIVIDUAL DA SENTENÇA COLETIVA NO J…
464.html<=>0500238-04.2018.8.02.0000<=>-<=>Câmara Criminal<=>21/02/2019<=>-<=>Des. Washington Luiz D. Freitas<=>ACÓRDÃO/SALVO-CONDUTO PENAL E PROCESSUAL PENAL HABEAS CORPUS. CRIMES CONTRA A HONRA. ALEGAÇÃO DE INCOMPETÊNCIA DO JUÍZO, MANIPULAÇÃO DAS PROVAS NA AÇÃO ORIGINÁRIA E DEFEITO DE REPRESENTAÇÃO. PRELIMINARES AFASTADAS. IMPOSIÇÃO DE MEDIDAS CAUTELARES DIVERSAS DE PRISÃO. NECESSIDADE DE DEMON…
4087.html<=>0805831-38.2018.8.02.0000<=>-<=>1ª Câmara Cível<=>20/03/2019<=>-<=>Des. Fábio José Bittencourt Araújo<=>CONSTITUCIONAL. SAÚDE. AGRAVO DE INSTRUMENTO. AÇÃO COMINATÓRIA. DECISÃO ANTECIPATÓRIA DOS EFEITOS DA TUTELA QUE IMPÔS À MUNICIPALIDADE O FORNECIMENTO mensal, contínuo e por tempo indeterminado, DE FÁRMACOS À PARTE AGRAVADA, PORTADORA DE "CARDIOPATIA CRÔNICA GRAVE (CID 10 F20/F25.1/F…
4456.html<=>0000130-66.2010.8.02.0047<=>-<=>2ª Câmara Cível<=>19/03/2019<=>-<=>Des. Pedro Augusto Mendonça de Araújo<=>DIREITO CIVIL. DIREITOS REAIS. AÇÃO DECLARATÓRIA DE EXTINÇÃO DE USUFRUTO. SENTENÇA PELA IMPROCEDÊNCIA DO PLEITO AUTORAL. APELAÇÃO CÍVEL. TESES DE MÉRITO: I) DA NECESSIDADE DA EXTINÇÃO DO USUFRUTO. AFASTADA VALORES ADMINISTRADOS PERTENCENTES A USUFRUTUÁRIA. DESNECESSIDADE DE PREST…
1261.html<=>0078398-83.2007.8.02.0001<=>-<=>2ª Câmara Cível<=>11/02/2019<=>-<=>Des. Pedro Augusto Mendonça de Araújo<=>APELAÇÃO CÍVEL. DIREITO ADMINISTRATIVO E PREVIDENCIÁRIO. POLÍCIA MILITAR DE ALAGOAS. AUXÍLIO INVALIDEZ. EXISTÊNCIA DE PROVA DA INCAPACIDADE DEFINITIVA DO MILITAR. COMPROVAÇÃO DOS REQUISITOS PARA O RECEBIMENTO DO AUXÍLIO INVALIDEZ POR MEIO DE DOCUMENTO MILITAR E LAUDOS MÉDICOS JUN…
7934.html<=>0700369-16.2018.8.02.0090<=>-<=>3ª Câmara Cível<=>19/02/2019<=>-<=>Des. Domingos de Araújo Lima Neto<=>APELAÇÃO CÍVEL. DIREITO CONSTITUCIONAL E CIVIL. AÇÃO DE PRECEITO COMINATÓRIO COM PEDIDO DE TUTELA DE URGÊNCIA. SENTENÇA QUE DEIXOU DE CONDENAR O ESTADO DE ALAGOAS AO PAGAMENTO DE HONORÁRIOS ADVOCATÍCIOS SUCUMBENCIAIS EM FAVOR DA DEFENSORIA PÚBLICA DE ALAGOAS. PLEITO DE CONDENAÇÃO. RE…
1866.html<=>0803941-64.2018.8.02.0000<=>-<=>3ª Câmara Cível<=>18/12/2018<=>-<=>Des. Celyrio Adamastor Tenório Accioly<=>AGRAVO DE INSTRUMENTO. AÇÃO DECLARATÓRIA DE INEXISTÊNCIA DE DÉBITO C/C INDENIZAÇÃO POR DANOS MORAIS. RELAÇÃO DE CONSUMO. EMPRÉSTIMO CONSIGNADO NA MODALIDADE CARTÃO DE CRÉDITO. DECISÃO QUE DEFERIU A TUTELA DE URGÊNCIA DETERMINANDO A SUSPENSÃO DOS DESCONTOS EM FOLHA DE PAGAMENTO. …
6480.html<=>0805287-50.2018.8.02.0000<=>-<=>Câmara Criminal<=>21/03/2019<=>-<=>Des. João Luiz Azevedo Lessa<=>PENAL. PROCESSUAL PENAL. HABEAS CORPUS. ROUBO MAJORADO. ALEGAÇÃO DE EXCESSO DE PRAZO E DE AUSÊNCIA DE FUNDAMENTAÇÃO DA DECISÃO QUE DECRETOU A CUSTÓDIA CAUTELAR. DECISÃO JUDICIAL QUE APONTA CONCRETAMENTE A NECESSIDADE DA CUSTÓDIA DOS PACIENTES. NECESSIDADE DE EXPEDIÇÃO DE CARTAS PRECATÓRIA…
4036.html<=>0806153-58.2018.8.02.0000<=>-<=>Câmara Criminal<=>14/12/2018<=>-<=>Des. Sebastião Costa Filho<=>HABEAS CORPUS. PENAL. PROCESSO PENAL. ROUBO MAJORADO. CONCURSO DE AGENTES. EMPREGO DE ARMA DE FOGO. PRISÃO PREVENTIVA. ALEGAÇÃO DE AUSÊNCIA DE FUNDAMENTAÇÃO IDÔNEA. NÃO CONSTATAÇÃO. ÉDITO PRISIONAL SATISFATORIAMENTE FUNDAMENTADO E COM AMPLO ARRIMO NOS AUTOS. GRAVIDADE ACENTUADA DA CONDUTA E…
8377.html<=>0723891-19.2016.8.02.0001<=>-<=>1ª Câmara Cível<=>06/02/2019<=>-<=>Des. Fábio José Bittencourt Araújo<=>PROCESSUAL CIVIL. DIREITO ADMINISTRATIVO. GRATIFICAÇÃO DE AÇÃO POLICIAL - GAP. SENTENÇA CUJO TEOR JULGA IMPROCEDENTE A PRETENSÃO DO AUTOR. AÇÃO QUE OBJETIVA A IMPLANTAÇÃO DA GRATIFICAÇÃO DE AÇÃO POLICIAL, BEM COMO O PAGAMENTO DOS VALORES RETROATIVOS. ALEGAÇÃO DO APELADO, EM CONTRARR…
3625.html<=>0084794-42.2008.8.02.0001<=>-<=>Câmara Criminal<=>15/02/2019<=>-<=>Des. João Luiz Azevedo Lessa<=>APELAÇÃO CRIMINAL. PORTE ILEGAL DE ARMA DE FOGO DE USO PERMITIDO. SENTENÇA PENAL CONDENATÓRIA. IRRESIGNAÇÃO DEFENSIVA. PEDIDO DE REFORMA DO JUÍZO CONDENATÓRIO NÃO ACOLHIDO. PROVAS SUFICIENTES. IDONEIDADE DA OPERAÇÃO POLICIAL LEVADA A EFEITO NO DIA EM QUE PRESO EM SITUAÇÃO FLAGRANCIAL O AP…
8512.html<=>0806367-49.2018.8.02.0000<=>-<=>2ª Câmara Cível<=>18/03/2019<=>-<=>Desa. Elisabeth Carvalho Nascimento<=>AGRAVO DE INSTRUMENTO. AÇÃO REVISIONAL. DECISÃO DE ORIGEM QUE AUTORIZOU O DEPÓSITO DOS VALORES INCONTROVERSOS. RECURSO EM QUE SE REQUER PAGAMENTO DOS VALORES INTEGRAIS NO TEMPO E MOLDES CONTRATADOS E AFASTAMENTO DA MORA. INTELIGÊNCIA DO ART. 330, § 2º DO CPC. POSSIBILIDADE DE PAGAM…
7379.html<=>0802832-15.2018.8.02.0000<=>-<=>2ª Câmara Cível<=>25/02/2019<=>-<=>Des. Pedro Augusto Mendonça de Araújo<=>PROCESSUAL CIVIL. EMBARGOS DE DECLARAÇÃO EM AGRAVO DE INSTRUMENTO. ALEGAÇÃO DE OMISSÃO NÃO ACOLHIDA. TENTATIVA DE REDISCUSSÃO DA MATÉRIA POR MEIO DOS ACLARATÓRIOS. VIA INADEQUADA. FIM DIVERSO DAS HIPÓTESES PREVISTAS NO ARTIGO 1.022 DO CPC/2015. ACÓRDÃO MANTIDO NA ÍNTEGRA. RECURSO…
2914.html<=>0700117-71.2016.8.02.0061<=>-<=>3ª Câmara Cível<=>26/02/2019<=>-<=>Des. Domingos de Araújo Lima Neto<=>EMBARGOS DE DECLARAÇÃO EM FACE DE ACÓRDÃO PROFERIDO EM RECURSO DE APELAÇÃO CÍVEL. AÇÃO DECLARATÓRIA DE INEXISTÊNCIA DE RELAÇÃO JURÍDICA C/C CONDENAÇÃO EM DANOS MORAIS E MATERIAIS. DESCONTOS EM APOSENTADORIA E NEGATIVAÇÃO INDEVIDAS. ALEGAÇÃO DE OMISSÃO ACERCA DA AUSÊNCIA DE ANÁLISE DE…
1548.html<=>0017055-13.2012.8.02.0001<=>-<=>Câmara Criminal<=>28/03/2019<=>-<=>Des. João Luiz Azevedo Lessa<=>APELAÇÃO CRIMINAL. PENAL. PROCESSUAL PENAL. TRÁFICO DE DROGAS E ASSOCIAÇÃO PARA O TRÁFICO. USO DE ARMA DE FOGO DE USO RESTRITO. PRELIMINAR DE INCOMPETÊNCIA DOS JUÍZES DA 17ª VARA CRIMINAL DA CAPITAL REJEITADA. O SUPREMO TRIBUNAL FEDERAL DECLAROU A CONSTITUCIONALIDADE DA 17ª VARA CRIMINAL …
7713.html<=>0700218-55.2018.8.02.0056<=>-<=>3ª Câmara Cível<=>26/02/2019<=>-<=>Des. Domingos de Araújo Lima Neto<=>APELAÇÃO CÍVEL. AÇÃO DE COBRANÇA DO SEGURO DPVAT. ACIDENTE CAUSADO POR VEÍCULO ESTACIONADO. ENQUADRAMENTO COMO ACIDENTE DE TRÂNSITO. POSSIBILIDADE. INEXISTÊNCIA DE COMPROVAÇÃO DE CULPA OU DOLO DO CONDUTOR. VEÍCULO AUTOMOTOR QUE DEU CAUSA AO EVENTO DANOSO. LAUDO PERICIAL COMPLETO. PER…
8311.html<=>0700151-08.2018.8.02.0051<=>-<=>3ª Câmara Cível<=>11/03/2019<=>-<=>Des. Alcides Gusmão da Silva<=>APELAÇÃO CÍVEL. EXECUÇÃO FISCAL. EXTINÇÃO DO FEITO SEM RESOLUÇÃO DE MÉRITO POR AUSÊNCIA DE INTERESSE DE AGIR. VALOR IRRISÓRIO DO DÉBITO. LEI MUNICIPAL N. 1.775/2017. FUNDAMENTO NOVO. INOBSERVÂNCIA AO PRINCÍPIO DA VEDAÇÃO A NÃO SURPRESA. OFENSA AO CONTRADITÓRIO E AMPLA DEFESA. NULIDADE DA …
701.html<=>0700012-75.2017.8.02.0056<=>-<=>Câmara Criminal<=>17/12/2018<=>-<=>Des. Sebastião Costa Filho<=>PENAL. APELAÇÃO CRIMINAL. CONDENAÇÃO POR TRÁFICO DE DROGAS E POSSE IRREGULAR DE MUNIÇÃO DE USO PERMITIDO. DESCLASSIFICAÇÃO DO CRIME DE TRÁFICO DE DROGAS PARA USO PRÓPRIO. IMPROCEDÊNCIA. COMPROVADA A AUTORIA DELITIVA DOS CRIMES IMPUTADOS POR MEIO DA PROVA TESTEMUNHAL COLHIDA EM AUDIÊNCIA, ALI…
5866.html<=>0501606-74.2008.8.02.0040<=>-<=>3ª Câmara Cível<=>17/12/2018<=>-<=>Des. Celyrio Adamastor Tenório Accioly<=>AÇÃO DE COBRANÇA. SERVIDOR PÚBLICO MUNICIPAL. MUNICÍPIO DE ATALAIA. NÃO PAGAMENTO DE REMUNERAÇÃO, DÉCIMO TERCEIRO SALÁRIO E ADICIONAIS DE FÉRIAS. SENTENÇA PROCEDENTE. PRELIMINAR RECURSAL. INÉPCIA DA INICIAL. PEDIDO GENÉRICO. REJEIÇÃO. MÉRITO RECURSAL. ALEGAÇÃO DE NÃO COMPROVAÇÃO…
2854.html<=>0800010-19.2019.8.02.0000<=>-<=>Câmara Criminal<=>29/03/2019<=>-<=>Des. Sebastião Costa Filho<=>HABEAS CORPUS. ALEGAÇÃO DE NULIDADE PROCESSUAL. MATÉRIA A SER DISCUTIDA EM RECURSO APROPRIADO. INADEQUAÇÃO DA VIA ELEITA. DESVIRTUAMENTO DO SISTEMA. INEXISTÊNCIA DE FLAGRANTE ILEGALIDADE A ENSEJAR A CONCESSÃO DE OFÍCIO HABEAS CORPUS CONHECIDO EM PARTE. NECESSIDADE DA PRISÃO. GRAVIDADE DO CR…
4196.html<=>0700057-33.2016.8.02.0018<=>-<=>3ª Câmara Cível<=>17/12/2018<=>-<=>Des. Domingos de Araújo Lima Neto<=>APELAÇÃO CÍVEL. ADICIONAL DE INSALUBRIDADE. SERVIDORA PÚBLICA DO MUNICÍPIO DE MAJOR IZIDORO. SENTENÇA QUE JULGOU IMPROCEDENTES OS PEDIDOS AUTORAIS EM RAZÃO DA AUSÊNCIA DE LEI ESPECÍFICA, BEM COMO EM RAZÃO DE O LAUDO TÉCNICO POR SI SÓ NÃO AUTORIZAR A IMPLEMENTAÇÃO. ANÁLISE DA CONSTITU…
6105.html<=>0806299-02.2018.8.02.0000<=>-<=>1ª Câmara Cível<=>13/02/2019<=>-<=>Des. Fábio José Bittencourt Araújo<=>DIREITO DO CONSUMIDOR. AGRAVO DE INSTRUMENTO EM AÇÃO DECLARATÓRIA DE INEXISTÊNCIA DE DÉBITO C/C INDENIZAÇÃO POR DANOS MORAIS C/C ANTECIPAÇÃO DE TUTELA. PLEITO DE REFORMA DA PARCELA DA DECISÃO INTERLOCUTÓRIA QUE OBRIGA O BANCO A SUSPENDER DESCONTOS PROMOVIDOS NA FOLHA DE PAGAMENTO DA…
2379.html<=>0800055-80.2019.8.02.9002<=>-<=>Câmara Criminal<=>29/03/2019<=>-<=>Des. Sebastião Costa Filho<=>HABEAS CORPUS. PENAL. PROCESSO PENAL. TRÁFICO ILÍCITO DE ENTORPECENTES. PRISÃO PREVENTIVA. SUPOSTA DECRETAÇÃO DE FORMA ORAL. INOCORRÊNCIA. QUESTIONADA A PRESENÇA DOS REQUISITOS AUTORIZADORES DA CUSTÓDIA CAUTELAR. ÉDITO PRISIONAL BEM FUNDAMENTADO E COM AMPLO ARRIMO NOS AUTOS. SEGREGAÇÃO PREV…
2307.html<=>0727405-77.2016.8.02.0001<=>-<=>2ª Câmara Cível<=>15/02/2019<=>-<=>Desa. Elisabeth Carvalho Nascimento<=>EMBARGOS DE DECLARAÇÃO EM APELAÇÃO CÍVEL. OMISSÃO. VÍCIO NÃO CONFIGURADO. LIMITES DO ARTIGO 1.022, DO CÓDIGO DE PROCESSO CIVIL, O QUAL PREVÊ A OPOSIÇÃO DOS EMBARGOS APENAS NAS HIPÓTESES DE OMISSÃO, CONTRADIÇÃO, OBSCURIDADE E ERRO MATERIAL. INEXISTÊNCIA DE QUALQUER VÍCIO. ACLARATÓRI…
3120.html<=>0800338-40.2018.8.02.9002<=>-<=>Câmara Criminal<=>28/03/2019<=>-<=>Des. José Carlos Malta Marques<=>HABEAS CORPUS. FURTO QUALIFICADO. LIBERDADE PROVISÓRIA CONCEDIDA MEDIANTE FIANÇA. PEDIDO DE DISPENSA DO PAGAMENTO. PACIENTE POBRE NA FORMA DA LEI. FIANÇA DISPENSADA PELO JUIZ A QUO. PERDA SUPERVENIENTE DO OBJETO. ART. 659 DO CPP. ORDEM PREJUDICADA. UNÂNIME.<=>None<=>HABEAS CORPUS. FURTO…
6125.html<=>0804474-23.2018.8.02.0000<=>-<=>3ª Câmara Cível<=>18/12/2018<=>-<=>Des. Celyrio Adamastor Tenório Accioly<=>AGRAVO DE INSTRUMENTO. AÇÃO DECLARATÓRIA DE INEXISTÊNCIA DE DÉBITO C/C INDENIZAÇÃO POR DANOS MORAIS. EMPRÉSTIMO CONSIGNADO NA MODALIDADE CARTÃO DE CRÉDITO. DECISÃO QUE DEFERIU A TUTELA DE URGÊNCIA DETERMINANDO A SUSPENSÃO DOS DESCONTOS EM FOLHA DE PAGAMENTO. INSURGÊNCIA RECURSAL…
2356.html<=>0000025-12.2013.8.02.0071<=>-<=>Câmara Criminal<=>07/02/2019<=>-<=>Des. Washington Luiz D. Freitas<=>PENAL. PROCESSUAL PENAL. RECURSO EM SENTIDO ESTRITO. HOMICÍDIO QUALIFICADO. TESE DE LEGÍTIMA DEFESA. AUSÊNCIA DE ELEMENTOS APTOS À COMPROVAÇÃO, ESTREME DE DÚVIDAS, DA EXCLUDENTE DE ILICITUDE. PEDIDO DE DECOTE DAS QUALIFICADORAS. EMENDATIO LIBELLI. CONSONÂNCIA COM A NARRATIVA DA EXORDIA…
129.html<=>0800056-08.2019.8.02.0000<=>-<=>Câmara Criminal<=>14/02/2019<=>-<=>Des. José Carlos Malta Marques<=>HABEAS CORPUS. ROUBO. ALEGAÇÃO DE AUSÊNCIA DE FUNDAMENTAÇÃO PARA DECRETAÇÃO DA PRISÃO PREVENTIVA. VERIFICAÇÃO. INEXISTÊNCIA DE ELEMENTOS CONCRETOS APTOS A ENSEJAR A SEGREGAÇÃO PROCESSUAL. DECISÃO GENÉRICA. CONSTRANGIMENTO ILEGAL CARACTERIZADO. SUBSTITUIÇÃO DA MEDIDA EXTREMA POR OUTRAS ME…
50.html<=>0805342-98.2018.8.02.0000<=>-<=>3ª Câmara Cível<=>14/12/2018<=>-<=>Des. Alcides Gusmão da Silva<=>AGRAVO DE INSTRUMENTO. AÇÃO DECLARATÓRIA DE INEXISTÊNCIA DE DÉBITO C/C INDENIZAÇÃO POR DANOS MORAIS COM PEDIDO DE ANTECIPAÇÃO DA TUTELA. CONSUMIDOR. DECISÃO QUE INDEFERIU A ANTECIPAÇÃO DOS EFEITOS DA TUTELA. PROBABILIDADE DO DIREITO E PERIGO DE DANO. CARACTERIZADOS. SUSPENSÃO DOS DESCONTOS …
663.html<=>0001351-67.2008.8.02.0043<=>-<=>3ª Câmara Cível<=>01/03/2019<=>-<=>Des. Domingos de Araújo Lima Neto<=>APELAÇÃO CÍVEL. AÇÃO DE OBRIGAÇÃO DE FAZER C/C INDENIZAÇÃO POR DANOS MORAIS E MATERIAIS E PEDIDO DE TUTELA ANTECIPADA. JUNTADA DE DOCUMENTO NA FASE RECURSAL E INOVAÇÃO RECURSAL. SUPRESSÃO DE INSTÂNCIA. DOCUMENTO QUE NÃO SE CARACTERIZA COMO NOVO. DIRETO DO CONSUMIDOR. DEMORA INJUSTIFIC…
1451.html<=>0805848-74.2018.8.02.0000<=>-<=>2ª Câmara Cível<=>22/02/2019<=>-<=>Desa. Elisabeth Carvalho Nascimento<=>AGRAVO DE INSTRUMENTO. AÇÃO REVISIONAL DE PENSÃO POR MORTE. DECISÃO INTERLOCUTÓRIA QUE NEGOU A ANTECIPAÇÃO DE TUTELA EM FACE DA FAZENDA PÚBLICA. ENTENDIMENTO SUPERADO. POSSIBILIDADE PARA AS CAUSAS DE NATUREZA PREVIDENCIÁRIA. INTELIGÊNCIA DA SÚMULA 729 DO STF. PLEITO DE APLICAÇÃO DO…
2247.html<=>0000316-60.2013.8.02.0055<=>-<=>3ª Câmara Cível<=>03/04/2019<=>-<=>Des. Domingos de Araújo Lima Neto<=>APELAÇÃO CÍVEL. AÇÃO DE BUSCA E APREENSÃO COM PEDIDO LIMINAR. PEDIDO DE DESISTÊNCIA DA AÇÃO HOMOLOGADO. CONDENAÇÃO DO APELANTE EM HONORÁRIOS ADVOCATÍCIOS SUCUMBENCIAIS. OBSERVÂNCIA DO ART. 90 DO CPC. SENTENÇA MANTIDA. RECURSO CONHECIDO E NÃO PROVIDO.<=>None<=>APELAÇÃO CÍVEL. AÇÃO DE …
8428.html<=>0805191-35.2018.8.02.0000<=>-<=>3ª Câmara Cível<=>08/02/2019<=>-<=>Des. Alcides Gusmão da Silva<=>AGRAVO DE INSTRUMENTO. AÇÃO INIBITÓRIA C/C REPARAÇÃO MORAL. DECISÃO QUE DETERMINOU A SUSPENSÃO IMEDIATA DAS ATIVIDADES COMERCIAIS DO RÉU APÓS AS 20H. BAR EM QUE É VEICULADA MUSICA. ALEGAÇÃO PELA PARTE AUTORA DE EXTRAPOLAÇÃO DO LIMITE PERMITIDO PARA O USO DE SOM. REALIZAÇÃO DE FISCALIZAÇÃO…
4690.html<=>0500502-68.2009.8.02.0054<=>-<=>Câmara Criminal<=>01/02/2019<=>-<=>Des. José Carlos Malta Marques<=>PENAL. PROCESSO PENAL. RECURSO EM SENTIDO ESTRITO. LESÃO CORPORAL. EXTINÇÃO DA PUNIBILIDADE POR FORÇA DO ART. 109, V E ART. 107, IV, TODOS DO CP. RECURSO MINISTERIAL DE ANULAÇÃO DA SENTENÇA E SUSPENSÃO DO PROCESSO. NÃO VERIFICAÇÃO. PRAZO MÁXIMO DA PRESCRIÇÃO EM ABSTRATO PARA O DELITO DE…
9176.html<=>0700009-67.2017.8.02.0203<=>-<=>Câmara Criminal<=>24/01/2019<=>-<=>Des. Sebastião Costa Filho<=>PENAL. PROCESSO PENAL. RECURSO EM SENTIDO ESTRITO. TENTATIVA DE HOMICÍDIO E TRÁFICO DE DROGAS. DECISÃO DE PRONÚNCIA. PEDIDO DE AFASTAMENTO DO JULGAMENTO PELO TRIBUNAL DO JÚRI. PRONÚNCIA DOS RECORRENTES, EXCLUSIVAMENTE, POR CRIME DE TRÁFICO. NÃO ACOLHIMENTO. CRIME CONEXO. PLEITO DE ABSOLVIÇÃ…
1267.html<=>0718817-18.2015.8.02.0001<=>-<=>2ª Câmara Cível<=>11/02/2019<=>-<=>Des. Pedro Augusto Mendonça de Araújo<=>APELAÇÃO CÍVEL. ANULAÇÃO DA SENTENÇA QUE EXTINGUIU O FEITO COM FUNDAMENTO EM RECONHECIMENTO DE DECADÊNCIA. AUSÊNCIA DE MANIFESTAÇÃO DAS PARTES ACERCA DE TAL FUNDAMENTO. INFRINGÊNCIA À VEDAÇÃO DE DECISÃO SURPRESA. NÃO ACATADO. PRIMAZIA DO JULGAMENTO DE MÉRITO. PRECEDENTES DESTE ÓR…
3619.html<=>0001328-10.2011.8.02.0046<=>-<=>1ª Câmara Cível<=>18/12/2018<=>-<=>Des. Tutmés Airan de Albuquerque Melo<=>APELAÇÃO CÍVEL. AÇÃO DE BUSCA E APREENSÃO. EXTINÇÃO DA AÇÃO SEM RESOLUÇÃO DE MÉRITO POR INÉRCIA DO AUTOR (ART. 485, III E IV DO CPC). AUSÊNCIA DE INTIMAÇÃO PESSOAL. DESCUMPRIMENTO DO § 1º, DO ART. 267 DO CPC/73, VIGENTE À ÉPOCA. REFORMA DA SENTENÇA COM O RETORNO DOS AUTOS A ORIGE…
594.html<=>0005673-17.2010.8.02.0058<=>-<=>2ª Câmara Cível<=>22/02/2019<=>-<=>Desa. Elisabeth Carvalho Nascimento<=>APELAÇÃO CÍVEL. AÇÃO COMINATÓRIA. FORNECIMENTO DE MEDICAMENTO. ANTECIPAÇÃO DA TUTELA DEFERIDA. SENTENÇA DE PRIMEIRO GRAU QUE CONFIRMOU A ANTECIPAÇÃO DA TUTELA E CONDENOU A FAZENDA PÚBLICA MUNICIPAL EM HONORÁRIOS SUCUMBENCIAIS PRELIMINAR DE ILEGITIMIDADE PASSIVA. REJEITADA. PRELIMINA…
9805.html<=>0700225-06.2018.8.02.0005<=>-<=>3ª Câmara Cível<=>01/03/2019<=>-<=>Des. Domingos de Araújo Lima Neto<=>EMBARGOS DE DECLARAÇÃO EM APELAÇÃO CÍVEL. AÇÃO DE REPARAÇÃO DE DANOS MATERIAIS C/C DANOS MORAIS. ÔNUS DA PROVA. AUTORA QUE EM NENHUM MOMENTO LOGROU ÊXITO EM DEMONSTRAR OS FATOS ALEGADOS. AUSÊNCIA DE COMPROVAÇÃO DOS FATOS CONSTITUTIVOS DO DIREITO DA AUTORA, ORA EMBARGANTE. INEXISTÊNCI…
1515.html<=>0036594-96.2011.8.02.0001<=>-<=>3ª Câmara Cível<=>14/03/2019<=>-<=>Des. Celyrio Adamastor Tenório Accioly<=>APELAÇÃO CÍVEL. REVISIONAL DE CONTRATO BANCÁRIO. IMPOSSIBILIDADE DE CUMULAÇÃO DA COMISSÃO DE PERMANÊNCIA COM ENCARGOS MORATÓRIOS E JUROS REMUNERATÓRIOS. INTELIGÊNCIA DAS SÚMULAS 30 E 472 DO STJ. DETERMINAÇÃO DA COBRANÇA DE COMISSÃO DE PERMANÊNCIA EM DETRIMENTO DO AFASTAMENTO, PE…
8595.html<=>0806781-47.2018.8.02.0000<=>-<=>3ª Câmara Cível<=>11/02/2019<=>-<=>Des. Domingos de Araújo Lima Neto<=>AGRAVO DE INSTRUMENTO. AÇÃO DECLARATÓRIA DE NULIDADE C/C REVISÃO DE CONTRATO DE CONSUMO C/C INDENIZAÇÃO POR DANOS MORAIS COM PEDIDO DE LIMINAR. SUSPENSÃO DOS DESCONTOS REALIZADOS NA FOLHA DE PAGAMENTO DA AGRAVADA. AUSÊNCIA DE DEMONSTRAÇÃO DE LEGITIMIDADE DOS DESCONTOS. PRESENÇA DE FU…
1655.html<=>0805674-65.2018.8.02.0000<=>-<=>Tribunal Pleno<=>14/03/2019<=>-<=>Des. Washington Luiz D. Freitas<=>PROCESSO PENAL. MANDADO DE SEGURANÇA. HONORÁRIOS ADVOCATÍCIOS. DESIGNAÇÃO DE DEFENSOR DATIVO. IMPOSSIBILIDADE DE COMPARECIMENTO DE DEFENSOR PÚBLICO NO DIA DESIGNADO. AUSÊNCIA DE CONDUTA ARBITRÁRIA OU ILEGAL DA AUTORIDADE APONTADA COMO COATORA. DIREITO LÍQUIDO E CERTO NÃO DEMONSTRADOS. D…
2092.html<=>0805203-49.2018.8.02.0000<=>-<=>2ª Câmara Cível<=>22/02/2019<=>-<=>Desa. Elisabeth Carvalho Nascimento<=>AGRAVO DE INSTRUMENTO. MANDADO DE SEGURANÇA. INTERLOCUTÓRIA QUE NEGOU LIMINARMENTE A MEDIDA DE URGÊNCIA. REVOGAÇÃO DE PODERES CONFERIDOS A ESCRITÓRIO DE ADVOCACIA - POR DECRETO MUNICIPAL Nº 08/2018. CONTRATO DE CONCORRÊNCIA COM PRAZO FINAL EXPIRADO. AUSÊNCIA DE PROVA DA PRORROGAÇÃO…
1107.html<=>0000891-40.2014.8.02.0053<=>-<=>2ª Câmara Cível<=>22/02/2019<=>-<=>Des. Pedro Augusto Mendonça de Araújo<=>DIREITO CIVIL. OBRIGAÇÕES. AÇÃO DECLARATÓRIA DE INEXISTÊNCIA DE DÉBITO C/C SUSTAÇÃO DE PROTESTOS. CONTRATO DE PRESTAÇÃO DE SERVIÇOS. CONTINUIDADE APÓS PRAZO ESTIPULADO, SEM OBJEÇÃO E SEM DEVOLUÇÃO DOS BENS LOCADOS. PRORROGAÇÃO TÁCITA DO CONTRATO. INSCRIÇÃO NEGATIVA. INEXISTÊNCIA …
6918.html<=>0701378-04.2016.8.02.0051<=>-<=>3ª Câmara Cível<=>17/12/2018<=>-<=>Des. Domingos de Araújo Lima Neto<=>APELAÇÃO CÍVEL. DIREITO CONSTITUCIONAL E PROCESSUAL CIVIL. AÇÃO COMINATÓRIA COM PEDIDO DE TUTELA ANTECIPADA. INAPLICABILIDADE DO TEMA FIRMADO NO RECURSO ESPECIAL N. 1.657.156/RJ. MODULAÇÃO DOS EFEITOS. INCIDÊNCIA NOS PROCESSOS DISTRIBUÍDOS A PARTIR DA CONCLUSÃO DO JULGAMENTO DO RESP.…
3458.html<=>0804254-59.2017.8.02.0000<=>-<=>2ª Câmara Cível<=>08/02/2019<=>-<=>Des. Klever Rêgo Loureiro<=>AGRAVO DE INSTRUMENTO. MANDADO DE SEGURANÇA. LIMITE DE IDADE PARA INGRESSO NA POLÍCIA. CANDIDATO COM IDADE SUPERIOR AO FIXADO EM LEI. VEDAÇÃO À INSCRIÇÃO. POSSIBILIDADE. TESE FIRMADA NO JULGAMENTO DE SUSPENSÃO DE LIMINAR PELO PLENO DESTE TJ/AL. RECURSO CONHECIDO E NÃO PROVIDO. DECISÃO UNÂNIM…
780.html<=>0701197-85.2016.8.02.0056<=>-<=>1ª Câmara Cível<=>20/03/2019<=>-<=>Des. Fábio José Bittencourt Araújo<=>PROCESSUAL CIVIL. AGRAVO INTERNO EM APELAÇÕES CÍVEIS. DECISÃO MONOCRÁTICA POR MEIO DA QUAL FOI INDEFERIDO O PEDIDO DE EFEITO SUSPENSIVO AO RECURSO APELATÓRIO INTERPOSTO POR ELO SERVIÇOS S/A. TESE DE QUE HÁ RISCO DE DANO GRAVE OU DE DIFÍCIL REPARAÇÃO, HAJA VISTA A IMPOSSIBILIDADE DE A…
2456.html<=>9000075-41.2018.8.02.0900<=>-<=>3ª Câmara Cível<=>19/12/2018<=>-<=>Des. Celyrio Adamastor Tenório Accioly<=>DIREITO PROCESSUAL CIVIL, CONSTITUCIONAL E ADMINISTRATIVO. AGRAVO REGIMENTAL. DECISÃO MONOCRÁTICA QUE INDEFERIU O PEDIDO DE EFEITO ATIVO AO RECURSO DE AGRAVO DE INSTRUMENTO. CONCURSO PÚBLICO PARA PROVIMENTO DE CARGOS DE PROFESSOR DA SECRETARIA DE EDUCAÇÃO DO ESTADO DE ALAGOAS. C…
6964.html<=>0723076-90.2014.8.02.0001<=>-<=>Câmara Criminal<=>22/03/2019<=>-<=>Des. Washington Luiz D. Freitas<=>APELAÇÃO CRIMINAL. PENAL. PROCESSO PENAL. FURTO. INEXISTÊNCIA DE PROVAS SUFICIENTES PARA CONDENAÇÃO. IN DUBIO PRO REO. RECURSO CONHECIDO E PROVIDO. 1 Diante da existência de provas conflitantes, que não permitem uma convicção acerca da autoria do crime de furto, deve ser o réu absolvid…
1307.html<=>0726378-88.2018.8.02.0001<=>-<=>1ª Câmara Cível<=>20/02/2019<=>-<=>Des. Fábio José Bittencourt Araújo<=>CIVIL. PROCESSUAL CIVIL. APELAÇÃO CÍVEL. AÇÃO DE BUSCA E APREENSÃO. SENTENÇA QUE EXTINGUIU O FEITO SEM RESOLUÇÃO DE MÉRITO, EM RAZÃO DA AUSÊNCIA DE PRESSUPOSTO DE CONSTITUIÇÃO E DE DESENVOLVIMENTO VÁLIDO E REGULAR DO PROCESSO. ART. 485, IV DO CPC/2015. DETERMINAÇÃO DE EMENDA À INICI…
4664.html<=>0701322-87.2017.8.02.0001<=>-<=>3ª Câmara Cível<=>25/01/2019<=>-<=>Des. Celyrio Adamastor Tenório Accioly<=>APELAÇÃO CÍVEL. CÓDIGO DE DEFESA DO CONSUMIDOR. RELAÇÃO DE CONSUMO. REQUISITOS DA RESPONSABILIDADE CIVIL DOS FORNECEDORES DE SERVIÇO PREENCHIDOS. INCLUSÃO DO NOME DA AUTORA NO ROL DE INADIMPLENTES INDEVIDAMENTE. DÉBITO LIQUIDADO NO VENCIMENTO. DEVER DE INDENIZAR CONFIGURADO. DAN…
1183.html<=>0803513-82.2018.8.02.0000<=>-<=>2ª Câmara Cível<=>15/03/2019<=>-<=>Des. Pedro Augusto Mendonça de Araújo<=>DIREITO DO CONSUMIDOR. AGRAVO DE INSTRUMENTO. PEDIDO DE REFORMA DA DECISÃO QUE DETERMINOU A SUSTAÇÃO DOS DESCONTOS NO BENEFÍCIO PREVIDENCIÁRIO DA PARTE ORA RECORRIDA, SOB PENA DE MULTA POR DESCUMPRIMENTO. INDÍCIOS DE VENDA CASADA. PRÁTICA DA MODALIDADE PROIBIDA PELO ART. 39, INCI…
5885.html<=>0705432-08.2012.8.02.0001<=>-<=>2ª Câmara Cível<=>21/02/2019<=>-<=>Des. Klever Rêgo Loureiro<=>APELAÇÃO CÍVEL. AÇÃO REVISIONAL DE CONTRATO. MITIGAÇÃO DO PRINCÍPIO DO PACTA SUNT SERVANDA. POSSIBILIDADE DE REVISÃO DE CONTRATO DIANTE DE POSSÍVEIS ENCARGOS EXORBITANTES. APLICAÇÃO DO CDC. SÚMULA 297 DO STJ. CAPITALIZAÇÃO DE JUROS. POSSIBILIDADE. PREVISÃO CONTRATUAL POSSÍVEL DE SER VISLUMBR…
89.html<=>0723994-26.2016.8.02.0001<=>-<=>2ª Câmara Cível<=>21/03/2019<=>-<=>Desa. Elisabeth Carvalho Nascimento<=>APELAÇÃO CÍVEL. AÇÃO ORDINÁRIA. MILITAR. PROMOÇÃO. PRETENSÃO DO AUTOR EM SER PROMOVIDO DE CABO A SUBTENENTE. SENTENÇA QUE RECONHECEU O DIREITO DO MILITAR À PROMOÇÃO ESPECIAL POR RESSARCIMENTO DE PRETERIÇÃO À GRADUAÇÃO DE 3º SARGENTO, AFASTANDO A PROMOÇÃO POR SALTO. CONDENAÇÃO DE AMBA…
3178.html<=>0713444-35.2017.8.02.0001<=>-<=>2ª Câmara Cível<=>01/04/2019<=>-<=>Desa. Elisabeth Carvalho Nascimento<=>APELAÇÃO CÍVEL. AÇÃO COMINATÓRIA. SAÚDE. IRRESIGNAÇÃO QUANTO À AUSÊNCIA DE CONDENAÇÃO EM HONORÁRIOS ADVOCATÍCIOS. POSSIBILIDADE DE CONDENAÇÃO DO ESTADO DE ALAGOAS EM HONORÁRIOS ADVOCATÍCIOS EM FAVOR DA DEFENSORIA PÚBLICA, AINDA QUE SE TRATE DE ÓRGÃO INTEGRANTE DA SUA ESTRUTURA. ENT…
7683.html<=>0500961-48.2008.8.02.0202<=>-<=>Câmara Criminal<=>28/02/2019<=>-<=>Des. Washington Luiz D. Freitas<=>PROCESSO PENAL. EMBARGOS DECLARATÓRIOS EM APELAÇÃO CRIMINAL. PRESCRIÇÃO DA PRETENSÃO PUNITIVA RETROATIVA. CONFIGURAÇÃO. EXTINÇÃO DA PUNIBILIDADE DO AGENTE. ACLARATÓRIOS ACOLHIDOS. DECISÃO UNÂNIME. 1 A vedação à utilização de termo inicial do lapso prescricional anterior à denúncia ou q…
4731.html<=>0709338-06.2012.8.02.0001<=>-<=>3ª Câmara Cível<=>14/12/2018<=>-<=>Des. Alcides Gusmão da Silva<=>APELAÇÃO CÍVEL. AÇÃO COMINATÓRIA COM PEDIDO DE ANTECIPAÇÃO DE TUTELA. FORNECIMENTO DE MEDICAMENTOS. PRELIMINAR DE MÉRITO. DENUNCIAÇÃO DA LIDE AO ESTADO E À UNIÃO. REJEITADA. RESPONSABILIDADE SOLIDÁRIA ENTRE OS ENTES FEDERADOS. CLÁUSULA DA RESERVA DO POSSÍVEL. PRINCÍPIO DA DIGNIDADE DA PES…
454.html<=>0805047-61.2018.8.02.0000<=>-<=>Câmara Criminal<=>28/03/2019<=>-<=>Des. João Luiz Azevedo Lessa<=>HABEAS CORPUS. PENAL. PROCESSO PENAL. VIOLÊNCIA DOMÉSTICA E FAMILIAR CONTRA A MULHER. SUPERVENIÊNCIA DE REVOGAÇÃO DA PRISÃO PREVENTIVA PELO JUÍZO APONTADO COMO COATOR. PREJUDICIALIDADE DO WRIT. PERDA DO OBJETO. DECISÃO UNÂNIME.<=>None<=>HABEAS CORPUS. PENAL. PROCESSO PENAL. VIOLÊNCIA DOMÉS…
2186.html<=>0724262-51.2014.8.02.0001<=>-<=>1ª Câmara Cível<=>17/12/2018<=>-<=>Desembargador Fernando Tourinho de Omena Souza<=>APELAÇÕES CÍVEIS. AÇÃO ORDINÁRIA. FISCAIS DE RENDA QUE TRABALHAM EM REGIME DE PLANTÃO. ADICIONAL NOTURNO. VANTAGEM PECUNIÁRIA DE NATUREZA PROPTER LABOREM. CARÁTER TRANSITÓRIO. VANTAGEM PECUNIÁRIA QUE SÓ DEVE SER PAGA AOS FISCAIS DE RENDA AUTORES QUANDO DO EFETIVO EXERCÍC…
9227.html<=>0215253-34.2003.8.02.0058<=>-<=>2ª Câmara Cível<=>21/02/2019<=>-<=>Des. Klever Rêgo Loureiro<=>EXTINÇÃO DO FEITO SEM JULGAMENTO DE MÉRITO. NEGLIGÊNCIA DO AUTOR QUE DEVIDAMENTE INTIMADO NÃO PROMOVEU AS DILIGÊNCIAS QUE LHE COMPETIAM. INTIMAÇÃO PESSOAL DO AUTOR. ADVERTÊNCIA PARA CUMPRIMENTO EM 48 HORAS SOB PENA DE EXTINÇÃO. NÃO HÁ QUALQUER IRREGULARIDADE NA EXTINÇÃO DO PROCESSO, NOS CASO…
110.html<=>0733512-40.2016.8.02.0001<=>-<=>2ª Câmara Cível<=>22/02/2019<=>-<=>Desa. Elisabeth Carvalho Nascimento<=>APELAÇÕES CÍVEIS. PROCESSUAL CIVIL. DIREITO ADMINISTRATIVO. GRATIFICAÇÃO DE AÇÃO POLICIAL - GAP. - APELAÇÃO INTERPOSTA POR ANDREA MÁRCIA DA ROCHA SARMENTO DE AZEVEDO: SENTENÇA PELA PRESCRIÇÃO DE FUNDO DE DIREITO. PRESCRIÇÃO AFASTADA. PRETENSÃO QUE ENVOLVE O PAGAMENTO DE VANTAGEM PEC…
6759.html<=>0500276-57.2011.8.02.0001<=>-<=>Câmara Criminal<=>14/03/2019<=>-<=>Des. João Luiz Azevedo Lessa<=>PENAL. PROCESSUAL PENAL. ROUBO. FORMAÇÃO DE QUADRILHA. AUSÊNCIA DE INCONSTITUCIONALIDADE NA LEI 6.806/2007. PRELIMINAR REJEITADA. É PRESCINDÍVEL A APREENSÃO OU A REALIZAÇÃO DE PERÍCIA NA ARMA DE FOGO PARA INCIDIR A CAUSA DE AUMENTO NO DELITO DE ROUBO. PROVAS NOS AUTOS COMPROVAM O PREENCHI…
2831.html<=>0805049-31.2018.8.02.0000<=>-<=>Câmara Criminal<=>17/12/2018<=>-<=>Des. Washington Luiz D. Freitas<=>PROCESSO PENAL. HABEAS CORPUS. TRÁFICO DE DROGAS. LIBERDADE PROVISÓRIA CONDICIONADA AO CUMPRIMENTO DE MEDIDAS ALTERNATIVAS. MUDANÇA DE CIDADE SEM COMUNICAÇÃO AO JUÍZO. PRISÃO PREVENTIVA DECRETADA. ALEGAÇÃO DE EXCESSO DE PRAZO NA FORMAÇÃO DA CULPA. CARTA PRECATÓRIA CITATÓRIA JÁ EXPEDIDA…
561.html<=>0708498-54.2016.8.02.0001<=>-<=>Câmara Criminal<=>24/01/2019<=>-<=>Des. Sebastião Costa Filho<=>PENAL. PROCESSO PENAL. APELAÇÃO CRIMINAL. RECEPTAÇÃO QUALIFICADA. SENTENÇA CONDENATÓRIA. IRRESIGNAÇÃO DEFENSIVA. PLEITO DESCLASSIFICATÓRIO PARA A MODALIDADE SIMPLES. PROCEDÊNCIA. AUSÊNCIA DE PROVA DO EXERCÍCIO DE COMÉRCIO APTO A AMPARAR A FORMA QUALIFICADA. PEDIDO DE DILIGÊNCIA A FIM DE VIAB…
2946.html<=>0712861-89.2013.8.02.0001<=>-<=>2ª Câmara Cível<=>29/03/2019<=>-<=>Des. Pedro Augusto Mendonça de Araújo<=>APELAÇÃO CÍVEL. AÇÃO DE COBRANÇA C/C DANOS. RESPONSABILIDADE CIVIL. JULGAMENTO ANTECIPADO. REVELIA. INTERPOSIÇÃO DE EXCEÇÃO DE INCOMPETÊNCIA. SUSPENSÃO DO PROCESSO. CONTAGEM DO PRAZO PARA CONTESTAÇÃO. AFASTADA A REVELIA. DESCONSTITUIÇÃO DA SENTENÇA. RETORNO DO AUTOS À ORIGEM. REC…
8482.html<=>0806147-51.2018.8.02.0000<=>-<=>2ª Câmara Cível<=>20/03/2019<=>-<=>Desa. Elisabeth Carvalho Nascimento<=>AGRAVO DE INSTRUMENTO. DIREITO DE FAMÍLIA. DECISÃO QUE CONCEDEU A GUARDA PROVISÓRIA DAS CRIANÇAS À AVÓ MATERNA. CRIANÇAS QUE VIVIAM EM SITUAÇÃO DE RISCO. GENITORA INTERNADA PARA TRATAMENTO PSIQUIÁTRICO. CONSTATAÇÃO DA VONTADE DAS CRIANÇAS DE NÃO PERMANECER COM O GENITOR. ALEGAÇÃO D…
3570.html<=>0000657-60.2011.8.02.0054<=>-<=>3ª Câmara Cível<=>14/12/2018<=>-<=>Des. Alcides Gusmão da Silva<=>APELAÇÃO CÍVEL. DIREITO ADMINISTRATIVO. CONTRATAÇÃO POR TEMPO DETERMINADO. AUSÊNCIA DE APROVAÇÃO EM CONCURSO PÚBLICO. CONTRATO NULO. ATO JURÍDICO NULO QUE INVALIDA OS EFEITOS DESDE A ORIGEM. OS EFEITOS DECORRENTES DA CONTRATAÇÃO NULA CONSISTEM SOMENTE NO PAGAMENTO DO SALDO SALARIAL E LEVA…
9175.html<=>0800135-78.2018.8.02.9002<=>-<=>Câmara Criminal<=>24/01/2019<=>-<=>Des. João Luiz Azevedo Lessa<=>HABEAS CORPUS. PENAL. PROCESSO PENAL. ADULTERAÇÃO DE SINAL IDENTIFICADOR DE VEÍCULO E PORTE ILEGAL DE ARMA DE FOGO. PRISÃO PREVENTIVA. AUSÊNCIA DE FUNDAMENTAÇÃO IDÔNEA APTA A JUSTIFICAR A SEGREGAÇÃO DO PACIENTE. DECISÃO JUDICIAL QUE APONTA CONCRETAMENTE OS REQUISITOS DA CUSTÓDIA PREVENTIV…
5950.html<=>0729299-54.2017.8.02.0001<=>-<=>2ª Câmara Cível<=>25/03/2019<=>-<=>Des. Klever Rêgo Loureiro<=>APELAÇÃO CÍVEL. AÇÃO DE PRECEITO COMINATÓRIO COM PEDIDO DE TUTELA DE URGÊNCIA. ALEGAÇÃO DA IMPOSSIBILIDADE DE CONDENAÇÃO DO ESTADO DE ALAGOAS EM HONORÁRIOS ADVOCATÍCIOS SUCUMBENCIAIS. POSSIBILIDADE DESTE SER CONDENADO EM FAVOR DA DEFENSORIA PÚBLICA, AINDA QUE SE TRATE DE ÓRGÃO INTEGRANTE DA …
7469.html<=>0720691-04.2016.8.02.0001<=>-<=>3ª Câmara Cível<=>01/03/2019<=>-<=>Des. Alcides Gusmão da Silva<=>APELAÇÃO CÍVEL. POLICIAL MILITAR. PROMOÇÃO À GRADUAÇÃO DE MAJOR. ALEGAÇÃO DE NULIDADE DA SENTENÇA POR AUSÊNCIA DE FUNDAMENTAÇÃO AFASTADA. IMPUGNAÇÃO À JUSTIÇA GRATUITA FORMALIZADA EM CONTRARRAZÕES. PLEITO DE REVOGAÇÃO DE TUTELA ANTECIPADA CONTRA A FAZENDA PÚBLICA. PEDIDOS FORMULADOS EM SE…
4149.html<=>0715582-43.2015.8.02.0001<=>-<=>2ª Câmara Cível<=>01/04/2019<=>-<=>Des. Klever Rêgo Loureiro<=>APELAÇÃO CÍVEL. FUNCIONÁRIO PÚBLICO ESTADUAL. ADICIONAL INSALUBRIDADE. COMPATIBILIDADE DE SEU RECEBIMENTO COM A PERCEPÇÃO DE SUBSÍDIO. BASE DE CÁLCULO. SUBSÍDIO MÍNIMO DA CATEGORIA. DECISÃO DO PLENO DESTE TRIBUNAL DE JUSTIÇA EM SEDE DE UNIFORMIZAÇÃO DE JURISPRUDÊNCIA. JUROS E CORREÇÃO MONETÁ…
8792.html<=>0805611-40.2018.8.02.0000<=>-<=>Câmara Criminal<=>30/01/2019<=>-<=>Des. João Luiz Azevedo Lessa<=>PENAL. PROCESSUAL PENAL. HABEAS CORPUS. TRÁFICO DE DROGAS. ASSOCIAÇÃO PARA O TRÁFICO. IRRESIGNAÇÃO COM A DECISÃO DO JUÍZO A QUO, QUE DEIXOU DE ESTENDER À ORA PACIENTE O BENEFÍCIO CONCEDIDO AOS CORRÉUS. ACUSADOS NÃO OSTENTAM AS MESMAS CONDIÇÕES PESSOAIS. PACIENTE RESPONDE A OUTRO PROCESSO.…
3362.html<=>0015266-67.1998.8.02.0001<=>-<=>1ª Câmara Cível<=>13/02/2019<=>-<=>Desembargador Fernando Tourinho de Omena Souza<=>APELAÇÃO CÍVEL EM TÉCNICA DE JULGAMENTO AMPLIADO. EXECUÇÃO FISCAL. EXCEÇÃO DE PRÉ-EXECUTIVIDADE. SENTENÇA QUE EXCLUI DO POLO PASSIVO, OS EXCIPIENTES QUE NÃO FAZIAM PARTE DO QUATRO SOCIETÁRIO DA EMPRESA À ÉPOCA DA INADIMPLÊNCIA PERANTE O FISCO ESTADUAL. VIA ELEITA INADEQU…
4446.html<=>0700071-82.2015.8.02.0040<=>-<=>3ª Câmara Cível<=>09/02/2019<=>-<=>Des. Celyrio Adamastor Tenório Accioly<=>APELAÇÃO CÍVEL. MANDADO DE SEGURANÇA. SERVIDOR PÚBLICO. MUNICÍPIO DE ATALAIA. SUPRESSÃO DE GRATIFICAÇÃO. NÃO OBSERVÂNCIA ÀS GARANTIAS DO CONTRADITÓRIO E DA AMPLA DEFESA. NECESSIDADE DE EXERCÍCIO PRÉVIO. PRECEDENTES. CONCESSÃO DA SEGURANÇA MANTIDA. RECURSO CONHECIDO E NÃO PROVIDO…
1419.html<=>0718149-42.2018.8.02.0001<=>-<=>3ª Câmara Cível<=>11/03/2019<=>-<=>Des. Alcides Gusmão da Silva<=>APELAÇÃO CÍVEL. AÇÃO REVISIONAL DE CONTRATO. EXTINÇÃO DO FEITO SEM RESOLUÇÃO DO MÉRITO POR INÉPCIA DA INICIAL. AUSÊNCIA DE DEPÓSITO DOS VALORES INTEGRAIS DAS PARCELAS VENCIDAS E VINCENDAS QUE NÃO CONSTITUI REQUISITO DE ADMISSIBILIDADE DA DEMANDA. CUMPRIMENTO DAS EXIGÊNCIAS CONTIDAS NO ART…
451.html<=>0800540-23.2019.8.02.0000<=>-<=>Câmara Criminal<=>28/03/2019<=>-<=>Des. João Luiz Azevedo Lessa<=>PENAL. PROCESSUAL PENAL. HABEAS CORPUS. ALEGAÇÃO DE AUSÊNCIA DE AUDIÊNCIA DE CUSTÓDIA. CONCESSÃO DE LIBERDADE NA ORIGEM. PERDA DO OBJETO. MATÉRIA PREJUDICADA. UNANIMIDADE.<=>None<=>PENAL. PROCESSUAL PENAL. HABEAS CORPUS. ALEGAÇÃO DE AUSÊNCIA DE AUDIÊNCIA DE CUSTÓDIA. CONCESSÃO DE LIBERDADE…
6538.html<=>0805939-67.2018.8.02.0000<=>-<=>3ª Câmara Cível<=>17/12/2018<=>-<=>Des. Domingos de Araújo Lima Neto<=>AGRAVO DE INSTRUMENTO. AÇÃO DECLARATÓRIA DE INEXISTÊNCIA DE DÉBITO C/C INDENIZAÇÃO POR DANOS MORAIS E MATERIAIS C/C ANTECIPAÇÃO DE TUTELA. SUSPENSÃO DOS DESCONTOS REALIZADOS NA FOLHA DE PAGAMENTO DA AGRAVADA. AUSÊNCIA DE DEMONSTRAÇÃO DE LEGITIMIDADE DOS DESCONTOS. PRESENÇA DE FUMUS B…
9978.html<=>0800252-69.2018.8.02.9002<=>-<=>Câmara Criminal<=>25/01/2019<=>-<=>Des. Sebastião Costa Filho<=>HABEAS CORPUS. PRISÃO EM FLAGRANTE. TRÁFICO DE DROGAS. ALEGAÇÃO DE AUSÊNCIA DE FUNDAMENTAÇÃO IDÔNEA PARA A PRISÃO PREVENTIVA. DECISÃO JUDICIAL DEVIDAMENTE FUNDAMENTADA. CIRCUNSTÂNCIAS DO CRIME QUE REVELAM UM MODUS OPERANDI DIFERENCIADO, APTO A DEMONSTRAR A PERICULOSIDADE REAL DO PACIENTE. C…
5197.html<=>0705414-74.2018.8.02.0001<=>-<=>2ª Câmara Cível<=>26/02/2019<=>-<=>Des. Klever Rêgo Loureiro<=>APELAÇÃO CÍVEL. SERVIDORES PÚBLICOS. UNIDADE REAL DE VALOR (URV). LEI FEDERAL Nº 8.880/1994. CONVERSÃO DA REMUNERAÇÃO. PEDIDO DE IMPLANTAÇÃO DA DIFERENÇA APURADA COM A PERDA FINANCEIRA E DE PAGAMENTO DE VALORES RETROATIVOS. SENTENÇA DE IMPROCEDÊNCIA. PRELIMINAR DE REVOGAÇÃO DOS BENEFÍCIOS DA…
1438.html<=>0704931-78.2017.8.02.0001<=>-<=>3ª Câmara Cível<=>09/02/2019<=>-<=>Des. Celyrio Adamastor Tenório Accioly<=>REMESSA NECESSÁRIA. MANDADO DE SEGURANÇA. SERVIDORES PÚBLICOS. AUXILIAR DE SALA. MUNICÍPIO DE MACEIÓ. PROGRESSÃO NA CARREIRA POR TITULAÇÃO. CONCLUSÃO DE CURSO DE NÍVEL MÉDIO. ART. 20, VII, ITENS 1 E 4, DA LEI MUNICIPAL Nº 4.974/2000. PREENCHIMENTO DOS REQUISITOS LEGAIS. ATO VINC…
2093.html<=>0713464-26.2017.8.02.0001<=>-<=>3ª Câmara Cível<=>22/02/2019<=>-<=>Des. Alcides Gusmão da Silva<=>APELAÇÃO CÍVEL. AÇÃO REVISIONAL DE CONTRATO. EXTINÇÃO DO FEITO SEM RESOLUÇÃO DO MÉRITO POR INÉPCIA DA INICIAL. AUSÊNCIA DE DEPÓSITO DOS VALORES INTEGRAIS DAS PARCELAS VENCIDAS E VINCENDAS QUE NÃO CONSTITUI REQUISITO DE ADMISSIBILIDADE DA DEMANDA. CUMPRIMENTO DAS EXIGÊNCIAS CONTIDAS NO ART…
9677.html<=>0704627-16.2016.8.02.0001<=>-<=>3ª Câmara Cível<=>17/12/2018<=>-<=>Des. Celyrio Adamastor Tenório Accioly<=>DIREITO ADMINISTRATIVO E CONSTITUCIONAL. APELAÇÃO CÍVEL. MANDADO DE SEGURANÇA. CONCURSO PÚBLICO PARA PROVIMENTO DE VAGAS NO CARGO DE PROFESSOR DO ESTADO DE ALAGOAS NA ESPECIALIDADE GEOGRAFIA/14ª CRE. APELADO QUE FOI APROVADO FORA DO NÚMERO DE VAGAS OFERTADAS NO INSTRUMENTO EDITA…
3033.html<=>0802718-76.2018.8.02.0000<=>-<=>2ª Câmara Cível<=>15/03/2019<=>-<=>Des. Pedro Augusto Mendonça de Araújo<=>AGRAVO DE INSTRUMENTO. LIQUIDAÇÃO DE SENTENÇA. HOMOLOGAÇÃO DE CÁLCULOS. ALEGAÇÃO DE AUSÊNCIA DE INTIMAÇÃO PARA MANIFESTAÇÃO ACERCA DOS CÁLCULOS ELABORADOS PELA PARTE AUTORA. DETERMINAÇÃO REITERADA DE JUNTADA DOS EXTRATOS BANCÁRIOS NÃO ATENDIDA. PRECLUSÃO. DECISÃO MANTIDA. RECURSO…
4407.html<=>0000141-47.2012.8.02.0008<=>-<=>3ª Câmara Cível<=>24/01/2019<=>-<=>Des. Celyrio Adamastor Tenório Accioly<=>PROCESSO CIVIL. EMBARGOS DE DECLARAÇÃO EM APELAÇÃO CÍVEL. ALEGAÇÃO DE OMISSÃO E ERRO NO ACÓRDÃO. INOCORRÊNCIA. LEI ESPECÍFICA QUE NÃO CONTEMPLA OS REQUISITOS NECESSÁRIOS PARA A CONCESSÃO DO ADICIONAL PLEITEADO. MATÉRIA ANALISADA E AMPLAMENTE DISCUTIDA. IMPOSSIBILIDADE DE REDISCU…
2258.html<=>0800691-86.2019.8.02.0000<=>-<=>Câmara Criminal<=>29/03/2019<=>-<=>Des. Sebastião Costa Filho<=>HABEAS CORPUS. TRÁFICO DE DROGAS. PACIENTE PRESO EM FLAGRANTE NA POSSE DE (10KG DE PASTA BASE E 100G DE COCAÍNA. ALEGAÇÃO DE AUSÊNCIA DE FUNDAMENTAÇÃO IDÔNEA DO DECRETO PRISIONAL. NÃO CONSTATAÇÃO. CIRCUNSTÂNCIAS DO CRIME QUE REVELAM UM MODUS OPERANDI DIFERENCIADO, APTO A DEMONSTRAR A PERICU…
2552.html<=>0000998-17.2014.8.02.0043<=>-<=>2ª Câmara Cível<=>29/03/2019<=>-<=>Des. Pedro Augusto Mendonça de Araújo<=>DIREITO CIVIL E PROCESSUAL CIVIL. AÇÃO DE BUSCA E APREENSÃO. EXTINÇÃO DO PROCESSO, COM FULCRO NO ARTIGO 485, VIII, DO CPC/2015. APELAÇÃO CÍVEL. TESE: EQUÍVOCO no tocante a apresentação do pedido de desistência da ação de busca e apreensão. PEDIDO DE ANULAÇÃO DA SENTENÇA NÃO ACOLH…
2976.html<=>0700259-57.2016.8.02.0067<=>-<=>Câmara Criminal<=>28/02/2019<=>-<=>Des. Washington Luiz D. Freitas<=>EMBARGOS DE DECLARAÇÃO EM APELAÇÃO CRIMINAL. PROCESSO PENAL. AUSÊNCIA DE INDICAÇÃO DE QUALQUER CONTRADIÇÃO INTERNA. PRETENSÃO DE REDISCUSSÃO. ACLARATÓRIOS NAÕ CONHECIDOS NESTA PARTE. MATÉRIA DE ORDEM PÚBLICA NÃO APRECIADA NO ACÓRDÃO EMBARGADO. CONFISSÃO QUALIFICADA. NÃO UTILIZAÇÃO PARA…
2141.html<=>0800161-82.2019.8.02.0000<=>-<=>Câmara Criminal<=>18/03/2019<=>-<=>Des. Sebastião Costa Filho<=>ACÓRDÃO/ALVARÁ HABEAS CORPUS. PENAL. PROCESSO PENAL. FURTOS QUALIFICADOS EM CONTINUIDADE DELITIVA. CONDENAÇÃO EM REGIME INICIAL SEMIABERTO. PRISÃO PREVENTIVA MANTIDA NO ÉDITO CONDENATÓRIO. POSSIBILIDADE. DECISÃO FUNDAMENTADA E COM ARRIMO NOS AUTOS. CONSTRANGIMENTO ILEGAL CONFIGURADO, POR OU…
8775.html<=>0038576-19.2009.8.02.0001<=>-<=>1ª Câmara Cível<=>21/03/2019<=>-<=>Des. Otávio Leão Praxedes<=>APELAÇÃO CÍVEL. AÇÃO COMINATÓRIA COM PEDIDO DE TUTELA ANTECIPADA. DIREITO À SAÚDE. RESPONSABILIDADE SOLIDÁRIA PREVISTA NA CONSTITUIÇÃO. CHAMAMENTO AO PROCESSO DO ESTADO DE ALAGOAS. DESNECESSIDADE. SÚMULA N.01 TJ/AL. PREVALÊNCIA DO DIREITO À SAÚDE EM DETRIMENTO DAS LIMITAÇÕES ORÇAMENTÁRIAS DO…
805.html<=>0806267-94.2018.8.02.0000<=>-<=>2ª Câmara Cível<=>20/03/2019<=>-<=>Desa. Elisabeth Carvalho Nascimento<=>AGRAVO DE INSTRUMENTO. AÇÃO DE BUSCA E APREENSÃO. DECISÃO CUJO TEOR DETERMINOU A DEVOLUÇÃO DO BEM APREENDIDO AO AGRAVADO, TENDO EM VISTA A COMPROVAÇÃO DO PAGAMENTO DO VALOR INTEGRAL DO DÉBITO APONTADO NA EXORDIAL DA DEMANDA. ALEGAÇÃO DE QUE A QUANTIA DEPOSITADA É INSUFICIENTE PARA P…
7137.html<=>0734959-63.2016.8.02.0001<=>-<=>2ª Câmara Cível<=>29/01/2019<=>-<=>Desa. Elisabeth Carvalho Nascimento<=>DIREITO ADMINISTRATIVO. DIREITO CONSTITUCIONAL. SERVIDORES PÚBLICOS. UNIDADE REAL DE VALOR-URV. LEI FEDERAL Nº 8.880/94. INTERRUPÇÃO DO PROCESSO HIPERINFLACIONÁRIO. ESTABELECIMENTO DE ISONOMIA ENTRE O CRUZEIRO REAL E A URV COM ALICERCE NA PERDA DO PODER AQUISITIVO DA MOEDA. DIFEREN…
3707.html<=>0705476-45.2015.8.02.0058<=>-<=>2ª Câmara Cível<=>01/04/2019<=>-<=>Desa. Elisabeth Carvalho Nascimento<=>APELAÇÃO CÍVEL. DIREITO ADMINISTRATIVO. DIREITO CONSTITUCIONAL. SERVIDORES PÚBLICOS. UNIDADE REAL DE VALOR-URV. LEI FEDERAL N. 8.880/94. INTERRUPÇÃO DO PROCESSO HIPERINFLACIONÁRIO. ESTABELECIMENTO DE ISONOMIA ENTRE O CRUZEIRO REAL E A URV COM ALICERCE NA PERDA DO PODER AQUISITIVO D…
2792.html<=>0800129-77.2019.8.02.0000<=>-<=>Câmara Criminal<=>22/03/2019<=>-<=>Des. José Carlos Malta Marques<=>HABEAS CORPUS. ROUBO. ALEGAÇÃO DE AUSÊNCIA DE FUNDAMENTAÇÃO PARA A PRISÃO PREVENTIVA DO PACIENTE. NÃO VERIFICAÇÃO. ELEMENTOS QUE INDICAM A NECESSIDADE DA SEGREGAÇÃO CAUTELAR. RISCO CONCRETO DE REITERAÇÃO DELITIVA. CRIME SUPOSTAMENTE PRATICADO DURANTE O GOZO DE LIBERDADE PROVISÓRIA. NECE…
1971.html<=>0801122-23.2019.8.02.0000<=>-<=>Câmara Criminal<=>27/03/2019<=>-<=>Des. Sebastião Costa Filho<=>HABEAS CORPUS. PENAL. PROCESSO PENAL. CRIME DE ROUBO MAJORADO. PRISÃO PREVENTIVA. QUESTIONADA A PRESENÇA DOS SEUS REQUISITOS AUTORIZADORES. PREENCHIMENTO. ÉDITO PRISIONAL BEM FUNDAMENTADO E COM AMPLO ARRIMO NOS AUTOS. MANIFESTA PERICULOSIDADE NO SUPOSTO MODO DE AGIR DOS PACIENTES. AGENTES J…
2553.html<=>0001120-66.2013.8.02.0204<=>-<=>2ª Câmara Cível<=>29/03/2019<=>-<=>Des. Pedro Augusto Mendonça de Araújo<=>DIREITO ADMINISTRATIVO. AÇÃO DE COBRANÇA. SERVIDORA PÚBLICA MUNICIPAL. QUINQUÊNIOS E ADICIONAL DE APERFEIÇOAMENTO. SENTENÇA PELA PROCEDÊNCIA DOS PEDIDOS FORMULADOS NA INICIAL. APELAÇÃO CÍVEL. TESE PRELIMINAR. NULIDADE DA SENTENÇA POR CERCEAMENTO DO DIREITO DE DEFESA. AUSÊNCIA DE …
1618.html<=>0720922-31.2016.8.02.0001<=>-<=>2ª Câmara Cível<=>25/01/2019<=>-<=>Des. Pedro Augusto Mendonça de Araújo<=>DIREITO ADMINISTRATIVO. AÇÃO ORDINÁRIA. SERVIDORES PÚBLICOS DO TRIBUNAL DE JUSTIÇA DO ESTADO DE ALAGOAS. PROGRESSÃO FUNCIONAL VERTICAL COM FULCRO NA LEI 7.210/2010. SENTENÇA PELA PARCIAL PROCEDÊNCIA. APELAÇÕES CÍVEIS. PRIMEIRA APELAÇÃO INTERPOSTA PELO SINDICATO DOS OFICIAIS DE JU…
6568.html<=>0800303-80.2018.8.02.9002<=>-<=>Câmara Criminal<=>28/03/2019<=>-<=>Des. João Luiz Azevedo Lessa<=>PENAL. PROCESSUAL PENAL. HABEAS CORPUS. ESTUPRO DE VULNERÁVEL. NEGATIVA DE AUTORIA. INVIÁVEL A ANÁLISE DA TESE NESTA VIA ESTREITA. NECESSIDADE DE DILAÇÃO PROBATÓRIA. NÃO CONHECIMENTO. DECISÃO UNÂNIME.<=>None<=>PENAL. PROCESSUAL PENAL. HABEAS CORPUS. ESTUPRO DE VULNERÁVEL. NEGATIVA DE AUTO…
769.html<=>0710708-15.2015.8.02.0001<=>-<=>3ª Câmara Cível<=>27/03/2019<=>-<=>Des. Alcides Gusmão da Silva<=>EMBARGOS DE DECLARAÇÃO EM APELAÇÃO CÍVEL. ALEGAÇÃO DE OBSCURIDADE E ERRO MATERIAL. INOCORRÊNCIA. VÍCIOS DO ART. 1022 CPC/15 NÃO VISLUMBRADOS. CLAREZA QUANTO AO ENTENDIMENTO EXPOSTO. PRETENSÃO DE REDISCUTIR A MATÉRIA. IMPOSSIBILIDADE NESTA VIA RECURSAL. INTUITO PROTELATÓRIO CONSTATADO NA HI…
2326.html<=>0500789-11.2007.8.02.0051<=>-<=>3ª Câmara Cível<=>08/02/2019<=>-<=>Des. Celyrio Adamastor Tenório Accioly<=>TRIBUTÁRIO. EXECUÇÃO FISCAL. PRESCRIÇÃO INTERCORRENTE. INOCORRÊNCIA. RECURSO CONHECIDO E PROVIDO. DECISÃO UNÂNIME. 1. Ocorre a prescrição intercorrente, quando, após a propositura da ação, o exequente deixa transcorrer prazo igual ao da prescrição da ação, sem que promova atos n…
9384.html<=>0700222-78.2015.8.02.0030<=>-<=>3ª Câmara Cível<=>28/02/2019<=>-<=>Des. Domingos de Araújo Lima Neto<=>APELAÇÃO CÍVEL. AÇÃO DE INDENIZATÓRIA. INAPLICABILIDADE DO CÓDIGO DE DEFESA DO CONSUMIDOR. PROVA DOS AUTOS QUE PERMITE O JULGAMENTO DO FEITO. ALEGAÇÃO DE COMETIMENTO DE DANO AMBIENTAL PELA CHESF. REDUÇÃO DA VAZÃO DO RIO SÃO FRANCISCO QUE DIMINUIU A PISCOSIDADE. INEXISTÊNCIA DE NEXO D…
9949.html<=>0734304-91.2016.8.02.0001<=>-<=>3ª Câmara Cível<=>08/03/2019<=>-<=>Des. Celyrio Adamastor Tenório Accioly<=>DIREITO PROCESSUAL CIVIL, ADMINISTRATIVO E CONSTITUCIONAL. APELAÇÃO CÍVEL. MILITAR. PROMOÇÃO À GRADUAÇÃO DE SUBTENENTE DA POLÍCIA MILITAR DO ESTADO DE ALAGOAS POR RESSARCIMENTO DE PRETERIÇÃO. ALEGAÇÃO DE PRESCRIÇÃO DO FUNDO DE DIREITO. REFUTADA. TESE DE IMPOSSIBILIDADE DE CONCES…
5988.html<=>0801883-88.2018.8.02.0000<=>-<=>2ª Câmara Cível<=>01/04/2019<=>-<=>Des. Klever Rêgo Loureiro<=>AGRAVO DE INSTRUMENTO. AÇÃO DECLARATÓRIA DE INEXISTÊNCIA DE DÉBITO C/C DANOS MORAIS E MATERIAIS COM PEDIDO DE TUTELA ANTECIPADA. SUSPENSÃO DE DESCONTOS REALIZADOS NA FOLHA DE PAGAMENTO. APLICAÇÃO DE MULTA DIÁRIA EM CASO DE DESCUMPRIMENTO. CARÁTER COERCITIVO. GARANTIA DE EFICÁCIA DAS DECISÕES…
8357.html<=>0700575-97.2016.8.02.0058<=>-<=>3ª Câmara Cível<=>11/02/2019<=>-<=>Des. Domingos de Araújo Lima Neto<=>EMBARGOS DE DECLARAÇÃO EM APELAÇÃO. OMISSÃO. CONTRADIÇÃO. INEXISTÊNCIA. CARACTERIZADO INCONFORMISMO DA EMBARGANTE. IMPOSSIBILIDADE DE REDISCUSSÃO DA MATÉRIA. RECURSO COM O INTUITO MANIFESTAMENTE PROTELATÓRIO. PRÉ-QUESTIONAMENTO. DESNECESSIDADE. APLICAÇÃO DE MULTA DE 0,1% (ZERO VÍRGUL…
8048.html<=>0800395-64.2019.8.02.0000<=>-<=>Câmara Criminal<=>22/03/2019<=>-<=>Des. José Carlos Malta Marques<=>HABEAS CORPUS. TRÁFICO DE DROGAS E ASSOCIAÇÃO PARA O TRÁFICO. NULIDADE PROCESSUAL. INOBSERVÂNCIA DO ART. 55 DA LEI Nº 11.343/2006. AUSÊNCIA DE NOTIFICAÇÃO PARA OFERECIMENTO DE DEFESA PRÉVIA. SITUAÇÃO QUE CARACTERIZA NULIDADE RELATIVA. PRECEDENTES DO STJ. AUSÊNCIA DE COMPROVAÇÃO DOS PREJ…
4516.html<=>0802729-08.2018.8.02.0000<=>-<=>Câmara Criminal<=>25/03/2019<=>-<=>Des. Washington Luiz D. Freitas<=>PENAL E PROCESSO PENAL. HABEAS CORPUS. HOMICÍDIO QUALIFICADO E RECEPTAÇÃO. PRISÃO CAUTELAR. GARANTIA DA ORDEM PÚBLICA. ALEGAÇÃO DE EXCESSO DE PRAZO. NÃO VERIFICAÇÃO. ENCERRADA AUDIÊNCIA DE INSTRUÇÃO. SÚMULA 52 DO STJ. MANUTENÇÃO DA PRISÃO PREVENTIVA DO ACUSADO. CONSTRANGIMENTO ILEGAL N…
4056.html<=>0007961-54.1999.8.02.0047<=>-<=>1ª Câmara Cível<=>20/02/2019<=>-<=>Des. Fábio José Bittencourt Araújo<=>CIVIL E PROCESSUAL CIVIL. EMBARGOS DE DECLARAÇÃO EM APELAÇÃO CÍVEL. AÇÃO DE REPARAÇÃO POR DANOS MORAIS JULGADA IMPROCEDENTE. ALEGAÇÃO DE CONTRADIÇÃO. NÃO CONFIGURADA. AUSÊNCIA DE PROPOSIÇÕES INCONCILIÁVEIS NO ACÓRDÃO RECORRIDO, QUE FUNDAMENTOU DE FORMA CLARA E PRECISA OS MOTIVOS PEL…
1537.html<=>0711599-02.2016.8.02.0001<=>-<=>Câmara Criminal<=>07/02/2019<=>-<=>Des. José Carlos Malta Marques<=>APELAÇÃO CRIMINAL. ROUBO SIMPLES (ART. 157, CAPUT, DO CÓDIGO PENAL). PEDIDO DE ANÁLISE DE NOVA DOSIMETRIA. VIABILIDADE. REAPRECIAÇÃO DO COMPORTAMENTO DA VÍTIMA. AFASTAMENTO DO ACRÉSCIMO DECORRENTE DA SUA NEGATIVAÇÃO. SEGUNDA FASE. RECONHECIMENTO DA COMPENSAÇÃO ENTRE A AGRAVANTE DA REINC…
9826.html<=>0702109-87.2015.8.02.0001<=>-<=>3ª Câmara Cível<=>02/04/2019<=>-<=>Des. Domingos de Araújo Lima Neto<=>APELAÇÃO CÍVEL. DIREITO ADMINISTRATIVO. MILITAR. PROMOÇÃO DE MILITAR EM CONDIÇÃO ESPECIAL POR TEMPO DE SERVIÇO. APLICAÇÃO DO ART. 17 DA LEI N. 6.514/2004 E ART. 36 DE DECRETO-LEI N. 2.356/2004. ALEGAÇÃO DE INCONSTITUCIONALIDADE E CONTRARIEDADE ÀS NORMAS CONSTITUCIONAIS E NORMAS GERAI…
4364.html<=>0805767-28.2018.8.02.0000<=>-<=>Câmara Criminal<=>17/12/2018<=>-<=>Des. Washington Luiz D. Freitas<=>PENAL E PROCESSO PENAL. HABEAS CORPUS. TRÁFICO ILÍCITO DE ENTORPECENTES. ALEGAÇÃO DE NÃO PREENCHIMENTO DOS REQUISITOS DA SEGREGAÇÃO CAUTELAR. INOCORRÊNCIA. DECISÃO NA EMBASADA NA QUANTIDADE DE DROGA APREENDIDA, BEM COMO EM OUTROS ELEMENTOS QUE CARACTERIZAM A TRAFICÂNCIA. PACIENTE QUE J…
7372.html<=>0801972-19.2015.8.02.0000<=>-<=>2ª Câmara Cível<=>25/02/2019<=>-<=>Des. Pedro Augusto Mendonça de Araújo<=>EMBARGOS DE DECLARAÇÃO EM AGRAVO DE INSTRUMENTO. TESES. 1) OMISSÃO NO ACÓRDÃO QUANTO AO DEVER DE O MUNICÍPIO DE MACEIÓ FORNECER NOVAS MORADIAS PARA OS AGRAVANTES. TESE ACOLHIDA, SEM, CONDUTO, ATRIBUIR EFEITO INFRINGENTE AOS EMBARGOS, HAJA VISTA QUE A PRETENSÃO NÃO MERECE GUARIDA.…
1839.html<=>0803336-21.2018.8.02.0000<=>-<=>Tribunal Pleno<=>17/12/2018<=>-<=>Desembargador Fernando Tourinho de Omena Souza<=>MANDADO DE SEGURANÇA. CONSTITUCIONAL. CRIAÇÃO DE SUBTETO POR LEGISLAÇÃO LOCAL. INCONSTITUCIONALIDADE DO ART. 2º DA LEI ESTADUAL Nº 7.348/2012 JÁ DECLARADA PELO TRIBUNAL PLENO. PROVENTOS QUE DEVEM TER SEU LIMITE SALARIAL OBSERVADO CONFORME OS SUBSÍDIOS MENSAIS DOS DEPUTADO…
7448.html<=>0800159-07.2014.8.02.0900<=>-<=>3ª Câmara Cível<=>24/01/2019<=>-<=>Des. Celyrio Adamastor Tenório Accioly<=>DIREITO PROCESSUAL CIVIL. AGRAVO DE INSTRUMENTO. AÇÃO DE EXECUÇÃO DE TÍTULO EXTRAJUDICIAL. PROCEDIMENTOS OCORRIDOS APÓS O DEFERIMENTO DA RECUPERAÇÃO JUDICIAL DA EMPRESA SÃO POR ELA ALCANÇADOS. IMPOSSIBILIDADE DE LIBERAÇÃO DE BENS. COMPETÊNCIA PARA JULGAR A DEMANDA NÃO ANALISADA …
1845.html<=>0725451-35.2012.8.02.0001<=>-<=>2ª Câmara Cível<=>15/02/2019<=>-<=>Des. Klever Rêgo Loureiro<=>APELAÇÃO CÍVEL. AÇÃO COMINATÓRIA COM PEDIDO DE TUTELA ANTECIPADA. INCONFORMISMO DA APELANTE QUANTO À AUSÊNCIA DE FIXAÇÃO DE HONORÁRIOS ADVOCATÍCIOS SUCUMBENCIAIS. MAGISTRADO DEIXOU DE ARBITRAR HONORÁRIOS DE SUCUMBÊNCIA EM FAVOR DA DEFENSORIA PÚBLICA POR ENTENDER QUE O INCISO XXI, DO ART. 4º,…
2425.html<=>0704504-52.2015.8.02.0001<=>-<=>Câmara Criminal<=>01/03/2019<=>-<=>Des. João Luiz Azevedo Lessa<=>PENAL. PROCESSO PENAL. RECURSO EM SENTIDO ESTRITO. HOMICÍDIO DOLOSO QUALIFICADO. HOMICÍDIO TENTADO. PEDIDO DE DESPRONÚNCIA. INDÍCIOS NOS AUTOS SUFICIENTES DE QUE O RECORRENTE SUPOSTAMENTE COMETEU OS CRIMES DE HOMICÍDIO. TRIBUNAL DO JÚRI ÓRGÃO COMPETENTE PARA APRECIAR AS TESES DEFENSIVAS D…
3506.html<=>0000602-95.2013.8.02.0036<=>-<=>3ª Câmara Cível<=>11/03/2019<=>-<=>Des. Alcides Gusmão da Silva<=>APELAÇÃO CÍVEL. EXECUÇÃO DE TITULO EXTRAJUDICIAL EM FACE DA FAZENDA PÚBLICA. PRELIMINARES DE ILEGITIMIDADE ATIVA E PASSIVA REJEITADAS. CONEXÃO NÃO CONFIGURADA. INÉPCIA DA INICIAL NÃO VERIFICADA. CHEQUE. AUTONOMIA DA OBRIGAÇÃO CAMBIAL. PRESCINDIBILIDADE DE DEMONSTRAÇÃO DA CAUSA DEBENDI. RE…
4166.html<=>0724391-90.2013.8.02.0001<=>-<=>2ª Câmara Cível<=>15/02/2019<=>-<=>Des. Klever Rêgo Loureiro<=>EMBARGOS DE DECLARAÇÃO COM EFEITOS MODIFICATIVOS. INOCORRÊNCIA DOS VÍCIOS ELENCADOS NO ARTIGO 1.022 DO CÓDIGO DE PROCESSO CIVIL. MERO INCONFORMISMO DA PARTE EMBARGANTE. IMPOSSIBILIDADE DE REDISCUSSÃO DE MATÉRIA E REAVALIAÇÃO DE PROVAS E CIRCUNSTÂNCIAS DA CAUSA. EMBARGOS CONHECIDOS E REJEITAD…
3630.html<=>0723441-47.2014.8.02.0001<=>-<=>3ª Câmara Cível<=>15/02/2019<=>-<=>Des. Alcides Gusmão da Silva<=>APELAÇÃO CÍVEL. AÇÃO DE INDENIZAÇÃO POR DANOS MORAIS E MATERIAIS. PUBERDADE PRECOCE. PRELIMINAR DE NÃO CONHECIMENTO DO APELO. SUPOSTA OFENSA AO PRINCÍPIO DA DIALETICIDADE. IMPROCEDÊNCIA. PORTARIA Nº 111/2010 DO MINISTÉRIO DA SAÚDE. IDADE LIMITE DE OITO ANOS PARA PACIENTES DO SEXO FEMININO…
9079.html<=>0700771-10.2017.8.02.0001<=>-<=>2ª Câmara Cível<=>21/03/2019<=>-<=>Des. Klever Rêgo Loureiro<=>APELAÇÃO CÍVEL. AÇÃO DECLARATÓRIA DE INEXISTÊNCIA DE DÉBITO C/C OBRIGAÇÃO DE FAZER E INDENIZAÇÃO POR DANOS MATERIAIS E MORAIS. DIREITO CIVIL. CÓDIGO DE DEFESA DO CONSUMIDOR. EMPRÉSTIMO CONSIGNADO. DÉBITO DO VALOR MÍNIMO DA FATURA DESCONTADO DIRETAMENTE EM FOLHA DE PAGAMENTO. CONSUMIDOR VULNE…
850.html<=>AL<=>-<=>Câmara Criminal<=>21/02/2019<=>-<=>nan<=>nan<=>nan<=>nan<=>nan<=>nan<=>nan<=>nan
nan<=>Des. Washington Luiz D. Freitas<=>-<=>None<=>DESAFORAMENTO. PROCESSO PENAL. RECEIO QUANTO À PARCIALIDADE DOS JURADOS. INCIDENTE PROCESSUAL ARGUIDO PELO MINISTÉRIO PÚBLICO. POSSIBILIDADE DE INTIMIDAÇÃO DO CORPO DE JURADOS. REQUERIDO QUE SUPOSTAMENTE FAZ PARTE DE ORGANIZAÇÃO QUE PRETENDE DOMINAR O COMÉRCIO DE ENTORPECENTES NA REGIÃO. PREENCHIMENTO DOS REQUISITOS DO ARTIGO 427 DO CPP. PEDIDO D…
8084.html<=>0715096-29.2013.8.02.0001<=>-<=>2ª Câmara Cível<=>19/03/2019<=>-<=>Des. Pedro Augusto Mendonça de Araújo<=>DIREITO AMBIENTAL. MANDADO DE SEGURANÇA. AUTO DE INFRAÇÃO LAVRADO PELO INSTITUTO DO MEIO AMBIENTE. COMPETÊNCIA COMUM DOS ENTES FEDERATIVOS. PROTEÇÃO E FISCALIZAÇÃO DO MEIO AMBIENTE. ART. 23, III, IV, VI E VII DA CF. MATÉRIA REGULAMENTADA PELA LC N. 140/2011. LEGALIDADE DA CONDUTA…
7247.html<=>0800518-62.2019.8.02.0000<=>-<=>Câmara Criminal<=>22/03/2019<=>-<=>Des. Washington Luiz D. Freitas<=>PENAL E PROCESSO PENAL. HABEAS CORPUS. HOMICÍDIO QUALIFICADO E DESTRUIÇÃO, SUBTRAÇÃO OU OCULTAÇÃO DE CADÁVER. PLEITO DE TRANCAMENTO DA AÇÃO DE ORIGEM. ALEGAÇÃO DE AUSÊNCIA DE JUSTA CAUSA NA DENÚNCIA. NÃO VERIFICAÇÃO. CUMPRIMENTO DE TODOS OS REQUISITOS ELENCADOS NO ART. 41 DO CPP. ALEGA…
7866.html<=>0800382-65.2019.8.02.0000<=>-<=>Câmara Criminal<=>18/03/2019<=>-<=>Des. Sebastião Costa Filho<=>PENAL. PROCESSO PENAL. HABEAS CORPUS. PACIENTE ACUSADO DE HOMICÍDIO QUALIFICADO. ALEGAÇÃO DE INIDONEIDADE DA FUNDAMENTAÇÃO DO DECRETO DE PRISÃO. AUSÊNCIA DE CONSTRANGIMENTO ILEGAL. DECISÃO DO JUÍZO DE ORIGEM DEMONSTRA A NECESSIDADE DA PRISÃO, COMO GARANTIA DA ORDEM PÚBLICA. MODUS OPERANDI. …
5607.html<=>0700134-69.2018.8.02.0051<=>-<=>3ª Câmara Cível<=>22/02/2019<=>-<=>Des. Alcides Gusmão da Silva<=>APELAÇÃO CÍVEL. EXECUÇÃO FISCAL. EXTINÇÃO DO FEITO SEM RESOLUÇÃO DE MÉRITO POR AUSÊNCIA DE INTERESSE DE AGIR. VALOR IRRISÓRIO DO DÉBITO. LEI MUNICIPAL N. 1.775/2017. FUNDAMENTO NOVO. INOBSERVÂNCIA AO PRINCÍPIO DA VEDAÇÃO A NÃO SURPRESA. NULIDADE VERIFICADA. RETORNO DOS AUTOS A ORIGEM. REC…
2534.html<=>0719248-23.2013.8.02.0001<=>-<=>1ª Câmara Cível<=>14/12/2018<=>-<=>Des. Tutmés Airan de Albuquerque Melo<=>APELAÇÃO CÍVEL. AÇÃO COM PEDIDO DE OBRIGAÇÃO DE FAZER E INDENIZAÇÃO POR DANOS MORAIS. PLANO DE SAÚDE. NEGATIVA DE COBERTURA. SESSÕES DE FONOAUDIOLOGIA. PRESCRIÇÃO MÉDICA. CONTRATO E NORMA REGENTE QUE PREVÊEM O NÚMERO MÍNIMO DE SESSÕES. ALÉM DISSO, JURISPRUDÊNCIA FIRME NO SENTIDO …
4085.html<=>0806087-78.2018.8.02.0000<=>-<=>2ª Câmara Cível<=>20/03/2019<=>-<=>Desa. Elisabeth Carvalho Nascimento<=>AGRAVO DE INSTRUMENTO. AÇÃO CIVIL PÚBLICA EM FAVOR DE PACIENTES COM PROBLEMAS PSIQUIÁTRICOS. MÃE E FILHO. FALECIMENTO DA GENITORA. PESSOA INTERNADA E LIBERADA APÓS ALTA DO HOSPITAL PORTUGAL RAMALHO. PACIENTE QUE NÃO TEM CONDIÇÕES DE MORADIA. CASA SEM TETO E SEM MÓVEIS OU UTENSÍLIOS…
8190.html<=>0800113-26.2019.8.02.0000<=>-<=>Câmara Criminal<=>28/02/2019<=>-<=>Des. Washington Luiz D. Freitas<=>PENAL E PROCESSO PENAL. HABEAS CORPUS. TRÁFICO DE DROGAS E CORRUPÇÃO ATIVA. ALEGAÇÃO DE FLAGRANTE FORJADO. NÃO COMPROVAÇÃO. INVIABILIDADE DE DILAÇÃO PROBATÓRIA NESTA VIA. ALEGAÇÃO DE AUSÊNCIA DE ELEMENTOS CONCRETOS, APTOS A JUSTIFICAR A MANUTENÇÃO DA SEGREGAÇÃO PROVISÓRIA DO PACIENTE. …
8828.html<=>0738570-92.2014.8.02.0001<=>-<=>3ª Câmara Cível<=>21/01/2019<=>-<=>Des. Celyrio Adamastor Tenório Accioly<=>APELAÇÃO CÍVEL. AÇÃO COMINATÓRIA COM PEDIDO DE ANTECIPAÇÃO DOS EFEITOS DA TUTELA PRETENDIDA. DIREITO À SAÚDE. ACÓRDÃO PROFERIDO EM SENTIDO CONTRÁRIO À JURISPRUDÊNCIA DO SUPERIOR TRIBUNAL DE JUSTIÇA. ENTENDIMENTO RECENTE DO SUPREMO TRIBUNAL FEDERAL EM SENTIDO OPOSTO. JUÍZO DE RET…
2414.html<=>0804335-71.2018.8.02.0000<=>-<=>Câmara Criminal<=>24/01/2019<=>-<=>Des. João Luiz Azevedo Lessa<=>PENAL. PROCESSUAL PENAL. HABEAS CORPUS. ESTUPRO E ROUBO. ALEGADA AUSÊNCIA DOS REQUISITOS ESSENCIAIS A JUSTIFICAR A CUSTÓDIA CAUTELAR. DECISÃO JUDICIAL QUE APONTA A NECESSIDADE DE MANTER O PACIENTE PROVISORIAMENTE CUSTODIADO, SOBRETUDO PARA GARANTIA DA ORDEM PÚBLICA. GRAVIDADE CONCRETA DO …
2394.html<=>0806110-24.2018.8.02.0000<=>-<=>2ª Câmara Cível<=>20/03/2019<=>-<=>Desa. Elisabeth Carvalho Nascimento<=>AGRAVO DE INSTRUMENTO. AÇÃO REVISIONAL DE CONTRATO. DECISÃO QUE DEFERIU A ANTECIPAÇÃO DE TUTELA REQUERIDA PELO AUTOR. AUTORIZAÇÃO PARA PAGAMENTO DOS VALORES INCONTROVERSOS E AFASTAMENTO DOS EFEITOS DA MORA. RECURSO INTERPOSTO PELO BANCO. O PAGAMENTO DOS VALORES INTEGRAIS TEM O COND…
5102.html<=>0806390-92.2018.8.02.0000<=>-<=>Tribunal Pleno<=>14/03/2019<=>-<=>Des. Washington Luiz D. Freitas<=>PENAL. PROCESSO PENAL. REVISÃO CRIMINAL. HOMICÍDIO QUALIFICADO. ROUBO MAJORADO. PORTE ILEGAL DE ARMA DE FOGO. EMBRIAGUEZ AO VOLANTE. DOSIMETRIA DA PENA. REFORMA. CIRCUNSTÂNCIAS JUDICIAIS DOS CRIMES REANALISADAS. CULPABILIDADE E ANTECEDENTES COM VALORAÇÃO NEGATIVA. AFASTAMENTO. CONFISSÃO…
7962.html<=>0700394-04.2017.8.02.0045<=>-<=>3ª Câmara Cível<=>18/12/2018<=>-<=>Des. Celyrio Adamastor Tenório Accioly<=>EMBARGOS DE DECLARAÇÃO. DIREITO PROCESSUAL CIVIL. ALEGAÇÃO DE CONTRADIÇÃO. AUSÊNCIA DO VÍCIO APONTADO. INCONFORMISMO DA PARTE COM O RESULTADO DO JULGAMENTO. IMPOSSIBILIDADE DE REVISÃO DO MÉRITO PELA VIA DOS EMBARGOS DECLARATÓRIOS. INADEQUAÇÃO DA VIA RECURSAL ELEITA. RECURSO DE F…
341.html<=>0700038-48.2017.8.02.0032<=>-<=>1ª Câmara Cível<=>06/02/2019<=>-<=>Des. Fábio José Bittencourt Araújo<=>APELAÇÃO CÍVEL INTERPOSTA EM SEDE DE AÇÃO DE COBRANÇA. SERVIDORES PÚBLICOS DO MUNICÍPIO DE PORTO REAL DO COLÉGIO/AL. SENTENÇA QUE CONDENA O RÉU AO PAGAMENTO DO RETROATIVO, CORRESPONDENTE AOS REAJUSTES DECORRENTES DAS LEIS MUNICIPAIS N.º 117/2014 E N.º 129/2015. SERVIDORES OCUPANTES D…
1576.html<=>0084943-38.2008.8.02.0001<=>-<=>1ª Câmara Cível<=>14/02/2019<=>-<=>Des. Fábio José Bittencourt Araújo<=>PROCESSO CIVIL. APELAÇÃO CÍVEL EM Ação Ordinária de Indenização por Danos Materiais. SENTENÇA QUE extinguiu o processo, sem resolução dE mérito, TENDO EM VISTA O ABANDONO DA CAUSA PELA PARTE AUTORA, nos termos do art. 485, III do Código de Processo Civil de 2015. ALEGAÇÃO DE VIOLAÇÃ…
8843.html<=>0803278-18.2018.8.02.0000<=>-<=>Câmara Criminal<=>24/01/2019<=>-<=>Des. João Luiz Azevedo Lessa<=>PENAL. PROCESSUAL PENAL. HABEAS CORPUS. TRÁFICO DE ENTORPECENTES E ASSOCIAÇÃO CRIMINOSA. PEDIDO DE LIBERDADE DA PACIENTE. ALEGAÇÃO DE AUSÊNCIA DE REQUISITOS PARA A PRISÃO PREVENTIVA, AUTOS APONTAM CLARAMENTE A SUPOSTA PARTICIPAÇÃO DA PACIENTE NA PRÁTICA DO CRIME. DENÚNCIA MINISTERIAL BASE…
7177.html<=>0702858-93.2016.8.02.0058<=>-<=>3ª Câmara Cível<=>22/02/2019<=>-<=>Des. Alcides Gusmão da Silva<=>APELAÇÃO CÍVEL. DESISTÊNCIA DA PARTE AUTORA. EXTINÇÃO DO FEITO SEM RESOLUÇÃO DO MÉRITO. IRRESIGNAÇÃO DO APELANTE NO TOCANTE AO AFASTAMENTO DOS HONORÁRIOS ADVOCATÍCIOS. POSSIBILIDADE DE CONDENAÇÃO. RECORRIDA BENEFICIÁRIA DA ASSISTÊNCIA JURÍDICA GRATUITA. PRECEDENTES DO STJ. SENTENÇA ALTERA…
5040.html<=>0700627-03.2015.8.02.0067<=>-<=>Câmara Criminal<=>14/03/2019<=>-<=>Des. José Carlos Malta Marques<=>APELAÇÃO. FURTO PRIVILEGIADO TENTADO. PLEITO DE ABSOLVIÇÃO. ALEGAÇÃO DE CRIME IMPOSSÍVEL. NÃO VERIFICAÇÃO. TESE DE ATIPICIDADE DA CONDUTA. APLICAÇÃO DO PRINCÍPIO DA INSIGNIFICÂNCIA. IMPOSSIBILIDADE. RECURSO CONHECIDO E NÃO PROVIDO.<=>None<=>APELAÇÃO. FURTO PRIVILEGIADO TENTADO. PLEITO D…
4521.html<=>0007480-10.2014.8.02.0001<=>-<=>Câmara Criminal<=>14/03/2019<=>-<=>Des. José Carlos Malta Marques<=>PENAL. PROCESSO PENAL. RECURSO EM SENTIDO ESTRITO. HOMICÍDIO QUALIFICADO PELO MOTIVO TORPE E PELO EMPREGO DE RECURSO QUE DIFICULTOU OU IMPOSSIBILITOU A DEFESA DO OFENDIDO. PEDIDO DE DESCLASSIFICAÇÃO PARA LESÃO CORPORAL. ALEGAÇÃO DE INEXISTÊNCIA DE NEXO CAUSAL ENTRE O DISPARO REALIZADO P…
2203.html<=>0701841-28.2018.8.02.0001<=>-<=>3ª Câmara Cível<=>17/12/2018<=>-<=>Des. Alcides Gusmão da Silva<=>APELAÇÃO CÍVEL. POLICIAL MILITAR. PLEITO DE PROMOÇÃO À PATENTE DE 1º TENENTE. DEFERIMENTO EM 1ª INSTÂNCIA. IMPUGNAÇÃO À JUSTIÇA GRATUITA. DEFERIMENTO TÁCITO. AUSÊNCIA DE ELEMENTOS QUE INFIRMEM A CONCLUSÃO ADOTADA. OMISSÃO DA ADMINISTRAÇÃO PÚBLICA. PLEITO DE PROMOÇÃO ESPECIAL POR RESSARCIM…
4071.html<=>0806562-34.2018.8.02.0000<=>-<=>Câmara Criminal<=>25/03/2019<=>-<=>Des. Washington Luiz D. Freitas<=>PENAL E PROCESSO PENAL. HABEAS CORPUS. ROUBO MAJORADO. CORRUPÇÃO DE MENORES. ASSOCIAÇÃO CRIMINOSA. DESCUMPRIMENTO DE MEDIDA CAUTELAR DIVERSA DA PRISÃO. QUEBRA DO MONITORAMENTO ELETRÔNICO. PRISÃO PREVENTIVA DECRETADA NO DESCUMPRIMENTO DAS CAUTELARES. SUSCITADA A EXISTÊNCIA DE EXCESSO DE…
4307.html<=>0800226-08.2017.8.02.9002<=>-<=>Câmara Criminal<=>20/02/2019<=>-<=>Des. João Luiz Azevedo Lessa<=>PENAL. PROCESSUAL PENAL. HABEAS CORPUS. PRISÃO PREVENTIVA. FURTO. ALEGADA IMPOSSIBILIDADE DE MANUTENÇÃO DA CUSTÓDIA CAUTELAR ANTE A HIPOSSUFICIÊNCIA FINANCEIRA PARA ARCAR COM OS CUSTOS DA FIANÇA ARBITRADA EM JUÍZO. DISPENSA DE PAGAMENTO PELO JUÍZO DE PRIMEIRO GRAU. CONCESSÃO DE LIBERDADE …
8484.html<=>0031821-08.2011.8.02.0001<=>-<=>1ª Câmara Cível<=>20/03/2019<=>-<=>Des. Fábio José Bittencourt Araújo<=>DIREITO DO CONSUMIDOR. APELAÇÃO INTERPOSTA COM O FIM DE REFORMAR SENTENÇA QUE JULGOU PARCIALMENTE PROCEDENTE DEMANDA DE REVISÃO DE CONTRATO COM ALIENAÇÃO FIDUCIÁRIA EM GARANTIA. PARTE RÉ/APELANTE QUE SUSTENTA A IMPROCEDÊNCIA DO PEDIDO INICIAL DE MODIFICAÇÃO DO PACTO EM RELAÇÃO À CAP…
8560.html<=>0805558-59.2018.8.02.0000<=>-<=>Câmara Criminal<=>17/12/2018<=>-<=>Des. Washington Luiz D. Freitas<=>PROCESSO PENAL. HABEAS CORPUS. FURTO QUALIFICADO. ALEGAÇÃO DE AUSÊNCIA DE FUNDAMENTAÇÃO CONCRETA. DECRETO SEGREGATÓRIO EMBASADO NAS CIRCUNSTÂNCIAS DO FLAGRANTE E REITERAÇÃO DELITIVA. AUSÊNCIA DE PROVA DOCUMENTAL ACERCA DA DEPENDÊNCIA QUÍMICA DOS PACIENTES. INSUFICIÊNCIA DAS MEDIDAS ALT…
115.html<=>0000302-26.2015.8.02.0049<=>-<=>Câmara Criminal<=>28/03/2019<=>-<=>Des. Sebastião Costa Filho<=>PENAL. PROCESSO PENAL. APELAÇÃO CRIMINAL. CONDENAÇÃO PELOS CRIMES DE DANO QUALIFICADO, DESACATO E RESISTÊNCIA. PRELIMINAR DE NULIDADE DA INSTRUÇÃO PROCESSUAL. ALEGAÇÃO DE VIOLAÇÃO DO PRINCÍPIO DO DEFENSOR NATURAL. NÃO ACOLHIMENTO. DEFENSORA NO GOZO DE FÉRIAS. DEFENSOR DATIVO NOMEADO PARTICIP…
3024.html<=>0010062-71.2000.8.02.0001<=>-<=>2ª Câmara Cível<=>21/03/2019<=>-<=>Desa. Elisabeth Carvalho Nascimento<=>APELAÇÃO CÍVEL. RESPONSABILIDADE CIVIL. PERDAS E DANOS DECORRENTES DO CONTRATO DE LOCAÇÃO. DESABAMENTO DE PARTE DO IMÓVEL. RESPONSABILIDADE DE AMBAS AS PARTES: DO LOCADOR, QUE NÃO PROCEDEU ÀS VISTORIAS DO IMÓVEL, E DO LOCATÁRIO, QUE NÃO COMUNICOU OS PROBLEMAS. CONSTATAÇÃO DE CULPA …
729.html<=>0058030-53.2007.8.02.0001<=>-<=>2ª Câmara Cível<=>25/02/2019<=>-<=>Des. Pedro Augusto Mendonça de Araújo<=>DIREITO TRIBUTÁRIO. AÇÃO ORDINÁRIA DE REPETIÇÃO DE INDÉBITO. SENTENÇA PELA PROCEDÊNCIA PARCIAL DO PEDIDO. APELAÇÃO CÍVEL INTERPOSTA PELO ESTADO DE ALAGOAS. PRELIMINARES DE INCOMPETÊNCIA DA JUSTIÇA ESTADUAL E DE INÉPCIA DA PETIÇÃO INICIAL NÃO ACOLHIDAS. MÉRITO. FÉRIAS NÃO GOZADAS E…
3723.html<=>0720233-16.2018.8.02.0001<=>-<=>3ª Câmara Cível<=>18/02/2019<=>-<=>Des. Alcides Gusmão da Silva<=>DIREITO PROCESSUAL CIVIL E TRIBUTÁRIO. ARROLAMENTO SUMÁRIO. TRIBUTOS INCIDENTES SOBRE OS BENS DO ESPÓLIO E SUAS RENDAS. NECESSIDADE DE COMPROVAÇÃO DE QUITAÇÃO. CONDIÇÃO PARA A SENTENÇA DE HOMOLOGAÇÃO DA PARTILHA. INTELIGÊNCIA DA ANÁLISE CONJUGADA DOS ARTS. 659 DO CPC/2015 E 192 DO CTN. EX…
8999.html<=>0703050-60.2015.8.02.0058<=>-<=>1ª Câmara Cível<=>20/02/2019<=>-<=>Des. Paulo Barros da Silva Lima<=>APELAÇÃO CÍVEL. AÇÃO DE CONHECIMENTO COM PEDIDO DE LIMINAR. EXTINÇÃO DO FEITO COM RESOLUÇÃO DO MÉRITO. PEDIDO DE HOMOLOGAÇÃO DE ACORDO EXTRAJUDICIAL POR ADVOGADA QUE NÃO POSSUÍA PROCURAÇÃO NOS AUTOS. ATO REALIZADO POR QUEM NÃO DETINHA PODERES ESPECIAIS PARA TRANSIGIR. AUSÊNCIA DE ASSIN…
4421.html<=>0806521-67.2018.8.02.0000<=>-<=>Câmara Criminal<=>25/03/2019<=>-<=>Des. Washington Luiz D. Freitas<=>PENAL E PROCESSO PENAL. HABEAS CORPUS. CRIME DE HOMICÍDIO TRIPLAMENTE QUALIFICADO. ALEGAÇÃO DE AUSÊNCIA DE ELEMENTOS CONCRETOS, APTOS A JUSTIFICAR A SEGREGAÇÃO PROVISÓRIA DO PACIENTE, MORMENTE PELA FALTA DE INDÍCIOS SUFICIENTES DE AUTORIA DELITIVA. INOCORRÊNCIA. PREENCHIMENTO DOS REQUI…
6034.html<=>0803015-83.2018.8.02.0000<=>-<=>2ª Câmara Cível<=>15/02/2019<=>-<=>Des. Klever Rêgo Loureiro<=>AGRAVO DE INSTRUMENTO. AÇÃO DECLARATÓRIA DE NULIDADE DE NEGÓCIO JURÍDICO C/C DANOS MORAIS C/ PEDIDO DE TUTELA ANTECIPADA. SUSPENSÃO DE DESCONTOS REALIZADOS NA FOLHA DE PAGAMENTO. APLICAÇÃO DE MULTA DIÁRIA EM CASO DE DESCUMPRIMENTO. CARÁTER COERCITIVO. GARANTIA DE EFICÁCIA DAS DECISÕES JUDICI…
9083.html<=>0719568-68.2016.8.02.0001<=>-<=>2ª Câmara Cível<=>15/03/2019<=>-<=>Des. Klever Rêgo Loureiro<=>DIREITO ADMINISTRATIVO. URV. APELAÇÕES CÍVEIS EM AÇÃO ORDINÁRIA QUE VISA À OBTENÇÃO DE RECOMPOSIÇÃO REMUNERATÓRIA EM DECORRÊNCIA DAS PERDAS SOFRIDAS PELA CONVERSÃO SALARIAL EM UNIDADE REAL DE VALOR - URV. SENTENÇA DE IMPROCEDÊNCIA. APELAÇÃO DA PARTE AUTORA. OCORRÊNCIA DA PRESCRIÇÃO DE FUNDO …
7243.html<=>0800370-45.2018.8.02.9002<=>-<=>Câmara Criminal<=>22/03/2019<=>-<=>Des. Washington Luiz D. Freitas<=>PENAL E PROCESSO PENAL. HABEAS CORPUS. ROUBO MAJORADO. ALEGAÇÃO DE NÃO PREENCHIMENTO DOS REQUISITOS DA SEGREGAÇÃO E FUNDAMENTAÇÃO GENÉRICA DO DECRETO SEGREGATÓRIO. INOCORRÊNCIA. NECESSIDADE DE GARANTIA DA ORDEM PÚBLICA. PACIENTE QUE RESPONDE A OUTROS PROCESSOS CRIMINAIS EM SEU DESFAVOR…
4650.html<=>0800091-65.2019.8.02.0000<=>-<=>Câmara Criminal<=>29/03/2019<=>-<=>Des. Sebastião Costa Filho<=>HABEAS CORPUS. HOMICÍDIO QUALIFICADO. PACIENTE PRESO TEMPORARIAMENTE. CONVERSÃO EM PREVENTIVA. ALEGAÇÃO DE EXCESSO DE PRAZO PARA CONCLUSÃO DA INSTRUÇÃO. NÃO CONSTATAÇÃO. PECULIARIDADE DO CASO CONCRETO QUE AUTORIZAM A RELATIVIZAÇÃO DOS PRAZOS PROCESSUAIS NA ESPÉCIE. CIRCUNSTÂNCIAS DO CRIME R…
3118.html<=>0800254-39.2018.8.02.9002<=>-<=>Câmara Criminal<=>28/03/2019<=>-<=>Des. João Luiz Azevedo Lessa<=>HABEAS CORPUS. PENAL. PROCESSO PENAL. ALEGAÇÃO DE CONSTRANGIMENTO ILEGAL POR EXCESSO DE PRAZO. SUPERVENIÊNCIA DE REVOGAÇÃO DA PRISÃO PREVENTIVA PELO JUÍZO APONTADO COMO COATOR. PREJUDICIALIDADE DO WRIT. PERDA DO OBJETO. DECISÃO UNÂNIME.<=>None<=>HABEAS CORPUS. PENAL. PROCESSO PENAL. ALEGA…
9219.html<=>0727668-80.2014.8.02.0001<=>-<=>3ª Câmara Cível<=>13/03/2019<=>-<=>Des. Celyrio Adamastor Tenório Accioly<=>APELAÇÃO. PLANOS ECONÔMICOS. COBRANÇA DE EXPURGOS INFLACIONÁRIOS. ALEGAÇÃO DE LITISPENDÊNCIA. MESMA PARTE, PEDIDO E CAUSA DE PEDIR PROCESSO N.º 0702231-08.2012.8.02.0001, EM TRÂMITE NA 3ª VARA CÍVEL DA CAPITAL. RECONHECIDA. MULTA POR LITIGÂNCIA DE MÁ-FÉ. SENTENÇA ANULADA. PROCES…
7960.html<=>0003114-34.2012.8.02.0053<=>-<=>Câmara Criminal<=>21/02/2019<=>-<=>Des. Washington Luiz D. Freitas<=>EMBARGOS DE DECLARAÇÃO EM APELAÇÃO CRIMINAL. PROCESSO PENAL. INTEMPESTIVIDADE. ART. 619 DO CPP. RECURSO NÃO CONHECIDO. DECISÃO UNÂNIME. 1 Sendo o recurso interposto após o transcurso do prazo previsto no art. 619 do Código de Processo Penal, não foi preenchido o pressuposto recursal da…
8194.html<=>0500284-90.2018.8.02.0000<=>-<=>1ª Câmara Cível<=>13/02/2019<=>-<=>Des. Fábio José Bittencourt Araújo<=>CIVIL. PROCESSUAL CIVIL. CONFLITO NEGATIVO DE COMPETÊNCIA ENTRE O JUÍZO DE DIREITO DA 1ª VARA CÍVEL DA COMARCA DE RIO LARGO E O JUÍZO DE DIREITO DA 5ª VARA CÍVEL DA COMARCA DA CAPITAL. "AÇÃO REVISIONAL DE FINANCIAMENTO C/C REPETIÇÃO DO INDÉBITO E TUTELA ANTECIPADA", NA QUAL O DEMAND…
6712.html<=>0701643-69.2017.8.02.0051<=>-<=>1ª Câmara Cível<=>13/02/2019<=>-<=>Des. Paulo Barros da Silva Lima<=>DIREITO PROCESSUAL CIVIL. APELAÇÃO CÍVEL. PRESENÇA DOS REQUISITOS DE ADMISSIBILIDADE QUE AUTORIZAM O CONHECIMENTO DO PRESENTE RECURSO. AÇÃO DE EXECUÇÃO FISCAL. EXTINÇÃO DO FEITO SEM RESOLUÇÃO DE MÉRITO, COM FUNDAMENTO NO ART. 485, INCISO VI, DO NCPC. CRÉDITO TRIBUTÁRIO DE VALOR IRRISÓR…
9623.html<=>0800320-19.2018.8.02.9002<=>-<=>Câmara Criminal<=>20/02/2019<=>-<=>Des. José Carlos Malta Marques<=>HABEAS CORPUS. FURTO QUALIFICADO. PRISÃO DOMICILIAR. LIBERDADE PROVISÓRIA MEDIANTE PAGAMENTO DE FIANÇA. PLEITO DE DISPENSA DA CONTRACAUTELA. DECISÃO DO JUIZ A QUO DISPENSANDO O RECOLHIMENTO DA FIANÇA. PERDA SUPERVENIENTE DO OBJETO. ART. 659 DO CPP. ORDEM PREJUDICADA. UNÂNIME.<=>None<=>H…
6073.html<=>0806885-39.2018.8.02.0000<=>-<=>Tribunal Pleno<=>28/03/2019<=>-<=>Des. Sebastião Costa Filho<=>REVISÃO CRIMINAL. LATROCÍNIO E CORRUPÇÃO DE MENORES. FUNDAMENTAÇÃO IDÔNEA PARA VALORAÇÃO DA CONDUTA SOCIAL, DAS CIRCUNSTÂNCIAS DO CRIME. VIOLAÇÃO DO PRINCÍPIO NE BIS IN IDEM NA FUNDAMENTAÇÃO DAS CONSEQUÊNCIAS DO CRIME DE CORRUPÇÃO DE MENORES E A CAUSA DE AUMENTO DO ART. 244-B, § 2º, ECA (CRI…
8897.html<=>0800152-23.2019.8.02.0000<=>-<=>3ª Câmara Cível<=>01/03/2019<=>-<=>Des. Domingos de Araújo Lima Neto<=>AGRAVO DE INSTRUMENTO. NEGÓCIOS JURÍDICOS BANCÁRIOS. EXPURGOS INFLACIONÁRIOS DA CADERNETA DE POUPANÇA. IMPUGNAÇÃO AO CUMPRIMENTO INDIVIDUAL DE SENTENÇA COLETIVA. CONHECIMENTO PARCIAL DO RECURSO. LIQUIDAÇÃO POR ARTIGOS. CARÊNCIA DE INTERESSE RECURSAL. SUSPENSÃO DO RECURSO. NÃO CABÍVEL…
1910.html<=>0800014-56.2019.8.02.0000<=>-<=>Câmara Criminal<=>07/02/2019<=>-<=>Des. Sebastião Costa Filho<=>PROCESSO PENAL. HABEAS CORPUS. CRIME DE HOMICÍDIO. CONDENAÇÃO. IMPOSIÇÃO DE REGIME SEMIABERTO. MANUTENÇÃO DA PRISÃO PREVENTIVA. POSSIBILIDADE. DETERMINAÇÃO DE EXPEDIÇÃO DA COMPETENTE GUIA DE EXECUÇÃO PROVISÓRIA. SUBSISTÊNCIA DOS MOTIVOS AUTORIZADORES DO DECRETO PREVENTIVO. GRAVIDADE CONCRET…
8473.html<=>0704006-42.2016.8.02.0058<=>-<=>1ª Câmara Cível<=>06/02/2019<=>-<=>Des. Fábio José Bittencourt Araújo<=>DIREITO PROCESSUAL CIVIL. APELAÇÃO CÍVEL EM AÇÃO MONITÓRIA. SENTENÇA QUE JULGOU EXTINTA A DEMANDA, SEM RESOLUÇÃO DE MÉRITO, TENDO EM VISTA A AUSÊNCIA DE ADIMPLEMENTO DAS CUSTAS PROCESSUAIS INICIAIS. TESE DE VIOLAÇÃO AOS PRINCÍPIOS CONSTITUCIONAIS DA CELERIDADE E ECONOMIA PROCESSUAIS…
1960.html<=>0800328-93.2018.8.02.9002<=>-<=>Câmara Criminal<=>07/02/2019<=>-<=>Des. Washington Luiz D. Freitas<=>PENAL. PROCESSO PENAL. HABEAS CORPUS. ROUBO MAJORADO. PARTES, PEDIDO E CAUSA DE PEDIR CORRESPONDEM AOS DEDUZIDOS EM OUTRO HABEAS CORPUS. LITISPENDÊNCIA. WRIT NÃO CONHECIDO. 1 Mesmo pedido, causa de pedir e partes do habeas corpus de nº 0806851-64.2018.8.02.0000 2 Configurada a litispen…
2686.html<=>0802216-11.2016.8.02.0000<=>-<=>2ª Câmara Cível<=>08/02/2019<=>-<=>Des. Klever Rêgo Loureiro<=>AGRAVO DE INSTRUMENTO. AÇÃO COM OBRIGAÇÃO DE FAZER. TRATAMENTO MÉDICO. PLANO DE SAÚDE. SESSÕES DE ESTIMULAÇÃO MAGNÉTICA TRANSCRANIANA. NEGATIVA DE COBERTURA POR AUSÊNCIA DE PREVISÃO NO ROL DE PROCEDIMENTOS DA AGÊNCIA NACIONAL DE SAÚDE COMPLEMENTAR (ANS). INTERVENÇÃO NÃO EXPERIMENTAL. INDÍCIO…
6984.html<=>0800027-15.2019.8.02.9002<=>-<=>Câmara Criminal<=>28/03/2019<=>-<=>Des. Washington Luiz D. Freitas<=>PENAL E PROCESSO PENAL. HABEAS CORPUS. COMÉRCIO ILEGAL DE ARMA DE FOGO E ASSOCIAÇÃO CRIMINOSA. ALEGAÇÃO DE INCOMPETÊNCIA DA 17ª VARA CRIMINAL. IMPOSSIBILIDADE. ARGUIÇÃO QUE DEVE SER SUSCITADA PELA VIA PROCESSUAL CABÍVEL. ALEGAÇÃO DE AUSÊNCIA DE REQUISITOS PARA A DECRETAÇÃO DA PRISÃO TE…
5126.html<=>0803361-05.2016.8.02.0000<=>-<=>3ª Câmara Cível<=>13/03/2019<=>-<=>Des. Celyrio Adamastor Tenório Accioly<=>AGRAVO DE INSTRUMENTO. PLANOS ECONÔMICOS. COBRANÇA DE EXPURGOS INFLACIONÁRIOS. PRELIMINARES DE ILEGITIMIDADE ATIVA NECESSIDADE DE FILIAÇÃO AO IDEC E AUSÊNCIA DE IMPUGNAÇÃO ESPECÍFICA. AFASTADAS. INCOMPETÊNCIA TERRITORIAL ACOLHIDA. CUMPRIMENTO INDIVIDUAL DA SENTENÇA COLETIVA NO J…
5507.html<=>0804696-88.2018.8.02.0000<=>-<=>2ª Câmara Cível<=>19/03/2019<=>-<=>Des. Pedro Augusto Mendonça de Araújo<=>AGRAVO DE INSTRUMENTO. DIREITO DO CONSUMIDOR. PEDIDO DE REFORMA DA DECISÃO QUE DETERMINOU A SUSTAÇÃO DOS DESCONTOS EM FOLHA DE PAGAMENTO DA ORA RECORRIDA, SOB PENA DE MULTA NO IMPORTE DE R$ 300,00 (TREZENTOS REAIS). FORTES INDICAÇÕES DE FALTA DE INFORMAÇÕES PRECISAS ACERCA DA CON…
9566.html<=>0700232-25.2015.8.02.0030<=>-<=>1ª Câmara Cível<=>27/02/2019<=>-<=>Des. Fábio José Bittencourt Araújo<=>CIVIL. PROCESSUAL CIVIL. APELAÇÃO CÍVEL CONTRA SENTENÇA CUJO TEOR JULGOU IMPROCEDENTE A PRETENSÃO AUTORAL, CONDENANDO O AUTOR AO PAGAMENTO DAS CUSTAS PROCESSUAIS E DOS HONORÁRIOS ADVOCATÍCIOS, ESTES ARBITRADOS EM 15% (QUINZE POR CENTO) SOBRE O VALOR DA CAUSA. O REFERIDO DECISUM, CON…
1752.html<=>0805867-80.2018.8.02.0000<=>-<=>Câmara Criminal<=>14/02/2019<=>-<=>Des. José Carlos Malta Marques<=>HABEAS CORPUS. LESÃO CORPORAL EM ÂMBITO DE VIOLÊNCIA DOMÉSTICA OU FAMILIAR (ART. 129, § 9º DO CÓDIGO PENAL). DESNECESSIDADE DA MANUTENÇÃO DA PRISÃO PREVENTIVA. PLEITO DE REVOGAÇÃO DA SEGREGAÇÃO CAUTELAR. PRISÃO REVOGADA PELO JUIZ A QUO. CONCESSÃO DE LIBERDADE PROVISÓRIA.PERDA DO OBJETO.…
5960.html<=>0726733-40.2014.8.02.0001<=>-<=>2ª Câmara Cível<=>15/03/2019<=>-<=>Des. Pedro Augusto Mendonça de Araújo<=>DIREITO CONSUMIDOR. PROCESSUAL CIVIL. VÍCIOS NO PRODUTO. VEÍCULO ZERO KM. INÚMERAS IDAS A CONCESSIONÁRIA. DEFEITO CONSTATADO DENTRO DO PRAZO LEGAL. AUSÊNCIA DE COMPROVAÇÃO DE MÁ UTILIZAÇÃO DO BEM PELA APELADA. INVERSÃO DO ÔNUS DA PROVA. AS APELANTES NÃO SE DESINCUMBIRAM DO SEU ÔN…
8517.html<=>0701004-46.2013.8.02.0001<=>-<=>2ª Câmara Cível<=>18/03/2019<=>-<=>Desa. Elisabeth Carvalho Nascimento<=>APELAÇÃO CÍVEL. AÇÃO ORDINÁRIA COM PEDIDO DE ANTECIPAÇÃO DE TUTELA. REINTEGRAÇÃO NO SERVIÇO PÚBLICO. SERVIDOR QUE EXERCEU SUAS FUNÇÕES SEM PRÉVIO CONCURSO PÚBLICO ALÉM DE NÃO GOZAR DA ESTABILIDADE EXTRAORDINÁRIA DO ART. 19 DO ADCT. EXONERAÇÃO QUE NÃO PROPORCIONOU O EXERCÍCIO DO CON…
180.html<=>0700639-37.2016.8.02.0049<=>-<=>3ª Câmara Cível<=>24/01/2019<=>-<=>Des. Celyrio Adamastor Tenório Accioly<=>APELAÇÃO. PLANOS ECONÔMICOS. COBRANÇA DE EXPURGOS INFLACIONÁRIOS. PRELIMINAR DE PRESCRIÇÃO. TRÂNSITO EM JULGADO DA AÇÃO CIVIL PÚBLICA EM 27 DE OUTUBRO DE 2014. SÚMULA 150/STF: "PRESCREVE A EXECUÇÃO NO MESMO PRAZO DE PRESCRIÇÃO DA AÇÃO". O PRAZO PRESCRICIONAL DA AÇÃO CIVIL PÚBLICA…
9914.html<=>0719956-73.2013.8.02.0001<=>-<=>3ª Câmara Cível<=>12/03/2019<=>-<=>Des. Celyrio Adamastor Tenório Accioly<=>RECURSO DE APELAÇÃO. AÇÃO CIVIL PÚBLICA CUMULADA COM PEDIDO DE ANTECIPAÇÃO DOS EFEITOS DA TUTELA PRETENDIDA. FORNECIMENTO DE PROCEDIMENTO. PLEITO DE FIXAÇÃO DE HONORÁRIOS ADVOCATÍCIOS A FAVOR DA DEFENSORIA PÚBLICA EM AÇÃO CIVIL PÚBLICA. POSSIBILIDADE. RECURSO CONHECIDO E PARCIAL…
767.html<=>0700344-57.2017.8.02.0051<=>-<=>3ª Câmara Cível<=>27/03/2019<=>-<=>Des. Alcides Gusmão da Silva<=>APELAÇÃO CÍVEL. EXECUÇÃO FISCAL. EXTINÇÃO DO FEITO SEM RESOLUÇÃO DE MÉRITO POR AUSÊNCIA DE INTERESSE DE AGIR. VALOR IRRISÓRIO DO DÉBITO. LEI MUNICIPAL N. 1.775/2017. FUNDAMENTO NOVO. INOBSERVÂNCIA AO PRINCÍPIO DA VEDAÇÃO A NÃO SURPRESA. NULIDADE VERIFICADA. RETORNO DOS AUTOS A ORIGEM. RECU…
6919.html<=>0723150-18.2012.8.02.0001<=>-<=>Câmara Criminal<=>17/12/2018<=>-<=>Des. Washington Luiz D. Freitas<=>PENAL E PROCESSUAL PENAL. APELAÇÃO CRIMINAL. HOMICÍDIO DUPLAMENTE QUALIFICADO. DOSIMETRIA. ALEGAÇÃO DE EQUÍVOCO NA VALORAÇÃO DA CONDUTA SOCIAL. FUNDAMENTO IDÔNEO. PRECEDENTES DO STJ. SEGUNDA FASE. CONCURSO ENTRE AGRAVANTES E ATENUANTES PREPONDERANTES. UTILIZAÇÃO DO CRITÉRIO DE 1/12. RE…
1304.html<=>0002483-07.2014.8.02.0058<=>-<=>Câmara Criminal<=>20/02/2019<=>-<=>Des. José Carlos Malta Marques<=>APELAÇÃO CRIMINAL. PENAL E PROCESSO PENAL. ROUBO MAJORADO COM EMPREGO DE ARMA E EM CONCURSO DE AGENTES (ART. 157, § 2º, I E II DO CP). DOSIMETRIA. EXASPERAÇÃO DA PENA-BASE. CIRCUNSTÂNCIA JUDICIAL. AUSÊNCIA DE FUNDAMENTAÇÃO IDÔNEA. CULPABILIDADE. FATO OCORRIDO PELA MADRUGADA. AUMENTO DO …
568.html<=>0805789-86.2018.8.02.0000<=>-<=>Câmara Criminal<=>24/01/2019<=>-<=>Des. João Luiz Azevedo Lessa<=>HABEAS CORPUS. PENAL. PROCESSO PENAL. ROUBO MAJORADO PRISÃO PREVENTIVA. ALEGADA AUSÊNCIA DE FUNDAMENTAÇÃO. NÃO ACOLHIMENTO. INDÍCIOS DE AUTORIA E MATERIALIDADE DEMONSTRADOS. GRAVIDADE CONCRETA DO DELITO EVIDENCIADA. MANUTENÇÃO DA PRISÃO CAUTELAR. PLEITO DE SUBSTITUIÇÃO DA PRISÃO POR OUTRAS…
763.html<=>0800429-39.2019.8.02.0000<=>-<=>3ª Câmara Cível<=>27/03/2019<=>-<=>Des. Alcides Gusmão da Silva<=>AGRAVO DE INSTRUMENTO. AÇÃO DECLARATÓRIA DE INEXISTÊNCIA DE DÉBITO C/C INDENIZAÇÃO POR DANOS MORAIS COM PEDIDO DE ANTECIPAÇÃO DA TUTELA. CONSUMIDOR. DECISÃO QUE DETERMINOU A SUSPENSÃO DOS DESCONTOS EM FOLHA E ABSTENÇÃO DA NEGATIVAÇÃO DO NOME DA AGRAVADA, SOB PENA DE MULTA DIÁRIA. PRETENSÃO…
9838.html<=>0001353-09.2014.8.02.0049<=>-<=>3ª Câmara Cível<=>19/02/2019<=>-<=>Des. Domingos de Araújo Lima Neto<=>APELAÇÃO CÍVEL. DIREITO CONSTITUCIONAL. DIREITO ADMINISTRATIVO. AÇÃO DE OBRIGAÇÃO DE FAZER. ADICIONAL DE PERICULOSIDADE. SERVIDOR PÚBLICO DO ESTADO DE ALAGOAS. CARGO DE VIGIA. CARGO NÃO INCLUÍDO NA PORTARIA N. 450/2007 SEGESP. AUSÊNCIA DE LEI ESPECÍFICA PREVENDO O REFERIDO ADICIONAL.…
1894.html<=>0806279-11.2018.8.02.0000<=>-<=>Câmara Criminal<=>14/02/2019<=>-<=>Des. José Carlos Malta Marques<=>HABEAS CORPUS. HOMICÍDIO QUALIFICADO. PEDIDO DE SUSPENSÃO DA DATA DE JULGAMENTO PELO TRIBUNAL DO JÚRI. SESSÃO JÁ REALIZADA. PLEITO PREJUDICADO. PRISÃO PREVENTIVA DECRETADA PARA ASSEGURAR A APLICAÇÃO DA LEI PENAL. PACIENTE QUE, APÓS REGULARMENTE CITADO, NÃO MAIS FOI ENCONTRADO NO ENDEREÇ…
6317.html<=>0806878-47.2018.8.02.0000<=>-<=>Câmara Criminal<=>25/03/2019<=>-<=>Des. Washington Luiz D. Freitas<=>PENAL E PROCESSO PENAL. HABEAS CORPUS. TRÁFICO ILÍCITO DE ENTORPECENTES. ASSOCIAÇÃO PARA O TRÁFICO. ALEGAÇÃO DE EXCESSO DE PRAZO PARA O ENCERRAMENTO DA INSTRUÇÃO CRIMINAL, VISTO QUE O PACIENTE ESTARIA PRESO HÁ 08 (OITO) MESES. NÃO VISLUMBRADO. TEMPO PARA O ENCERRAMENTO DA INSTRUÇÃO PRO…
3170.html<=>0700655-34.2015.8.02.0046<=>-<=>2ª Câmara Cível<=>15/02/2019<=>-<=>Des. Pedro Augusto Mendonça de Araújo<=>RESPONSABILIDADE CIVIL. HOSPITAL PARTICULAR. INDENIZAÇÃO POR DANOS MORAIS, PERDA DA CHANCE DE VIDA E DE TRATAMENTO MÉDICO ADEQUADO. RECURSOS DE APELAÇÃO. APELAÇÃO INTERPOSTA POR JOSÉ FAUSTINO DA SILVA. INTEMPESTIVIDADE VERIFICADA. RECURSO NÃO CONHECIDO. DECISÃO UNÂNIME. APELAÇÃO …
4402.html<=>0805547-30.2018.8.02.0000<=>-<=>Câmara Criminal<=>24/01/2019<=>-<=>Des. João Luiz Azevedo Lessa<=>PENAL. PROCESSUAL PENAL. HABEAS CORPUS. TORTURA. ALEGAÇÃO DE INIDONEIDADE DA FUNDAMENTAÇÃO UTILIZADA PELO MAGISTRADO A QUO QUANDO DO DECRETO PREVENTIVO. DESNECESSIDADE DA CUSTÓDIA CAUTELAR. DECISÃO JUDICIAL QUE APONTA A NECESSIDADE DE MANTER A PACIENTE PROVISORIAMENTE CUSTODIADA, SOBRETUD…
144.html<=>0734325-04.2015.8.02.0001<=>-<=>Câmara Criminal<=>17/12/2018<=>-<=>Des. João Luiz Azevedo Lessa<=>PENAL. APELAÇÃO CRIMINAL. ROUBO MAJORADO E CORRUPÇÃO DE MENORES. PLEITO DE DESCLASSIFICAÇÃO PARA TENTATIVA DE ROUBO. IMPOSSIBILIDADE. INVERSÃO DA POSSE. PEDIDO DE ABSOLVIÇÃO POR INSUFICIÊNCIA DE PROVAS QUANTO AO CRIME DE CORRUPÇÃO DE MENORES. IMPOSSIBILIDADE. PROVAS DOS AUTOS TORNAM INDUVI…
2570.html<=>0000122-68.2014.8.02.0041<=>-<=>2ª Câmara Cível<=>11/02/2019<=>-<=>Des. Pedro Augusto Mendonça de Araújo<=>APELAÇÃO CÍVEL. AÇÃO REVISIONAL DE CONTRATO DE VEÍCULO AUTOMOTOR. EXTINÇÃO DA AÇÃO POR AUSÊNCIA DE SEUS PRESSUPOSTOS DE CONSTITUIÇÃO E DE DESENVOLVIMENTO VÁLIDO REGULAR. PETIÇÃO INICIAL QUE PREENCHE OS REQUISITOS CONTIDOS NO ART. 282, DO CPC/1973 E POSSIBILITA APRESENTAÇÃO DE DEF…
4024.html<=>0806819-59.2018.8.02.0000<=>-<=>Câmara Criminal<=>25/03/2019<=>-<=>Des. Washington Luiz D. Freitas<=>PENAL E PROCESSO PENAL. HABEAS CORPUS. TRÁFICO ILÍCITO DE ENTORPECENTES. PORTE ILEGAL DE ARMA DE FOGO DE USO PERMITIDO. ALEGAÇÃO DE NÃO PREENCHIMENTO DOS REQUISITOS DA SEGREGAÇÃO E ARGUIÇÃO DE AUSÊNCIA DE PROVAS PARA CARACTERIZAR A TRAFICÂNCIA. NÃO VISLUMBRADO. PROVA DE MATERIALIDADE E…
4679.html<=>0014669-20.2006.8.02.0001<=>-<=>3ª Câmara Cível<=>18/02/2019<=>-<=>Des. Alcides Gusmão da Silva<=>EMBARGOS DE DECLARAÇÃO EM APELAÇÃO CÍVEL.HONORÁRIOS ADVOCATÍCIOS SUCUMBENCIAIS. MAJORAÇÃO EM SEGUNDA INSTÂNCIA. EQUÍVOCO.NECESSIDADE DE CORREÇÃO.EMBARGOS CONHECIDOS E PARCIALMENTE ACOLHIDOS COM EFEITOS INFRINGENTES.<=>None<=>EMBARGOS DE DECLARAÇÃO EM APELAÇÃO CÍVEL.HONORÁRIOS ADVOCATÍCIOS…
6961.html<=>0800084-73.2019.8.02.0000<=>-<=>3ª Câmara Cível<=>22/03/2019<=>-<=>Des. Alcides Gusmão da Silva<=>AGRAVO DE INSTRUMENTO. AÇÃO DECLARATÓRIA DE NULIDADE DE NEGÓCIO JURÍDICO C/C INDENIZAÇÃO POR DANOS MORAIS. CONSUMIDOR. EMPRÉSTIMO CONSIGNADO. DECISÃO QUE DETERMINOU A SUSPENSÃO DOS DESCONTOS EM FOLHA. INCIDÊNCIA DO CDC. INDÍCIOS QUE DEMONSTRAM POSSÍVEL CONDUTA IRREGULAR DA INSTITUIÇÃO FIN…
7249.html<=>0001179-18.2012.8.02.0001<=>-<=>Câmara Criminal<=>22/03/2019<=>-<=>Des. Washington Luiz D. Freitas<=>PENAL. PROCESSO PENAL. APELAÇÃO CRIMINAL. FURTO QUALIFICADO. IRRESIGNAÇÃO DO APELANTE COM A DOSIMETRIA DA PENA. PRETENSÃO DE REDIMENSIONAMENTO DA PENA. MANTIDA A VALORAÇÃO DESFAVORÁVEL DA CULPABILIDADE. AFASTADA A ATRIBUIÇÃO NEGATIVA DA PERSONALIDADE DO AGENTE. PLEITO DE MODIFICAÇÃO DA…
778.html<=>0080558-47.2008.8.02.0001<=>-<=>2ª Câmara Cível<=>20/03/2019<=>-<=>Desa. Elisabeth Carvalho Nascimento<=>EMBARGOS DE DECLARAÇÃO EM APELAÇÃO CÍVEL. OMISSÃO. VÍCIO NÃO CONFIGURADO. AUSÊNCIA PARCIAL DE INTERESSE RECURSAL QUANTO AOS PONTOS LEVANTADOS NOS ACLARATÓRIOS. A PARTE CONHECIDA NÃO OBSERVOU OS LIMITES DO ARTIGO 1.022, DO CÓDIGO DE PROCESSO CIVIL. MATÉRIA DEVIDAMENTE DEBATIDA E FUND…
4674.html<=>0727052-37.2016.8.02.0001<=>-<=>3ª Câmara Cível<=>18/02/2019<=>-<=>Des. Alcides Gusmão da Silva<=>APELAÇÕES CÍVEIS. AÇÃO DECLARATÓRIA DE INEXISTÊNCIA DE DÉBITO C/C DANO MATERIAL E MORAL. SENTENÇA QUE DETERMINOU A REPARAÇÃO MORAL E RESTITUIÇÃO MATERIAL. EMPRÉSTIMO CONSIGNADO NA MODALIDADE CARTÃO DE CRÉDITO. PRELIMINAR ALEGANDO JULGAMENTO EXTRA PETITA. INOCORRÊNCIA. UTILIZAÇÃO DO CARTÃO…
7012.html<=>0800009-91.2019.8.02.9002<=>-<=>Câmara Criminal<=>11/03/2019<=>-<=>Des. Sebastião Costa Filho<=>HABEAS CORPUS. PENAL. PROCESSO PENAL. TRÁFICO DE DROGAS. PRISÃO PREVENTIVA. REQUISITOS AUTORIZADORES. PREENCHIMENTO. ÉDITO PRISIONAL BEM FUNDAMENTADO, COM ARRIMO NOS AUTOS. CUSTÓDIA CAUTELAR NECESSÁRIA PARA A GARANTIA DA ORDEM PÚBLICA, DIANTE DA PERICULOSIDADE QUE É ATRIBUÍDA AO PACIENTE. G…
4167.html<=>0700166-78.2017.8.02.0061<=>-<=>3ª Câmara Cível<=>15/02/2019<=>-<=>Des. Alcides Gusmão da Silva<=>APELAÇÃO CÍVEL EM MANDADO DE SEGURANÇA. SERVIDORA PÚBLICA MUNICIPAL. REDUÇÃO DE SEUS VENCIMENTOS APÓS O TRANSCURSO DE 12 (DOZE) ANOS DO ATO ADMINISTRATIVO QUE CONCEDEU A READEQUAÇÃO. IMPOSSIBILIDADE. PRAZO DECADENCIAL DE CINCO ANOS PARA A ADMINISTRAÇÃO PÚBLICA REVER E ANULAR O SEUS PRÓPRI…
3544.html<=>0806586-62.2018.8.02.0000<=>-<=>Câmara Criminal<=>07/02/2019<=>-<=>Des. José Carlos Malta Marques<=>HABEAS CORPUS. AMEAÇA PRATICADA EM CONTEXTO DE VIOLÊNCIA DOMÉSTICA (ART. 147, DO CÓDIGO PENAL C/C ART. 5º E 7º, DA LEI Nº 11.340/2006). PACIENTE SEGREGADO CAUTELARMENTE PARA GARANTIR A ORDEM PÚBLICA E A CONVENIÊNCIA DA INSTRUÇÃO CRIMINAL. FUNDAMENTAÇÃO IDÔNEA PARA DECRETAÇÃO DA PRISÃO P…
3880.html<=>0034677-13.2009.8.02.0001<=>-<=>2ª Câmara Cível<=>26/03/2019<=>-<=>Desa. Elisabeth Carvalho Nascimento<=>APELAÇÃO CÍVEL. AÇÃO ANULATÓRIA DE ATO ADMINISTRATIVO. LICENCIAMENTO EX OFFICIO DE MILITAR, A BEM DA DISCIPLINA. OBSERVÂNCIA DA INDEPENDÊNCIA ENTRE AS INSTÂNCIAS. CONTRADITÓRIO E AMPLA DEFESA RESPEITADOS. PARECER VINCULATIVO NOS TERMOS DO ART. 68, I, DA LEI Nº 5.346/1992 E DO ART. …
5455.html<=>0500015-17.2019.8.02.0000<=>-<=>2ª Câmara Cível<=>26/03/2019<=>-<=>Desa. Elisabeth Carvalho Nascimento<=>CONFLITO NEGATIVO DE COMPETÊNCIA. SOCIEDADE DE ECONOMIA MISTA VINCULADA AO ESTADO DE ALAGOAS. INEXISTÊNCIA DE INTERESSE DA FAZENDA PÚBLICA ESTADUAL. NATUREZA DE DIREITO PRIVADO. CONFLITO CONHECIDO, RECONHECENDO-SE QUE O JUÍZO DE DIREITO DA 11ª VARA CÍVEL DA CAPITAL (SUSCITANTE) TEM…
2755.html<=>0700406-28.2016.8.02.0053<=>-<=>2ª Câmara Cível<=>14/12/2018<=>-<=>Des. Pedro Augusto Mendonça de Araújo<=>PROCESSO CIVIL. APELAÇÃO CÍVEL. AÇÃO DE REINTEGRAÇÃO DE POSSE RECEBIDA COMO AÇÃO DE IMISSÃO DE POSSE. IMPOSSIBILIDADE DE APLICAÇÃO DO PRONCÍPIO FUNGIBILIDADE PREVISTO NO ART. 544 DO NCPC. INCOMPATIBILIDADE ENTRE OS JUÍZOS POSSESSÓRIO E PETITÓRIO. AUSÊNCIA DE ELEMENTOS PROBATÓRIOS…
7714.html<=>0096295-90.2008.8.02.0001<=>-<=>2ª Câmara Cível<=>26/02/2019<=>-<=>Des. Klever Rêgo Loureiro<=>EMBARGOS DE DECLARAÇÃO EM APELAÇÃO CÍVEL. INOCORRÊNCIA DOS VÍCIOS ELENCADOS NO ARTIGO 1.022 DO CÓDIGO DE PROCESSO CIVIL. MATÉRIA DEVIDAMENTE DELINEADA NO ACÓRDÃO RECORRIDO, SEM A PRESENÇA DE OMISSÃO. EMBARGOS CONHECIDOS E REJEITADOS. DECISÃO UNÂNIME.<=>None<=>EMBARGOS DE DECLARAÇÃO EM APELAÇ…
8109.html<=>0805029-40.2018.8.02.0000<=>-<=>Câmara Criminal<=>22/03/2019<=>-<=>Des. José Carlos Malta Marques<=>HABEAS CORPUS. LESÃO CORPORAL (ART. 129, CAPUT, DO CÓDIGO PENAL). PLEITO DE TRANCAMENTO DO TERMO CIRCUNSTANCIADO DE OCORRÊNCIA. CRIME QUE SE PROCESSA MEDIANTE AÇÃO PENAL PÚBLICA CONDICIONADA À REPRESENTAÇÃO. NÃO OFERECIMENTO DA QUEIXA-CRIME DENTRO DO PRAZO LEGAL. EXTINÇÃO DA PUNIBILIDAD…
2296.html<=>0705260-66.2012.8.02.0001<=>-<=>3ª Câmara Cível<=>18/12/2018<=>-<=>Des. Celyrio Adamastor Tenório Accioly<=>APELAÇÃO CÍVEL. AÇÃO DE INDENIZAÇÃO POR DANOS MATERIAIS E MORAIS. NÃO APRESENTAÇÃO, PELA RÉ/RECORRENTE, QUANDO DA REALIZAÇÃO DA TRANSFERÊNCIA DE VEÍCULO, DE CERTIDÃO NEGATIVA DE DÉBITO EXIGIDA POR LEI E REGULAMENTADA POR PORTARIA DO MINISTÉRIO DA PREVIDÊNCIA SOCIAL E PELO MINIST…
5204.html<=>0700742-17.2016.8.02.0058<=>-<=>3ª Câmara Cível<=>15/02/2019<=>-<=>Des. Alcides Gusmão da Silva<=>APELAÇÃO CÍVEL. AÇÃO COMINATÓRIA. CUSTEIO DE MEDICAMENTO. PRELIMINAR DE ILEGITIMIDADE PASSIVA AD CAUSAM REJEITADA. TESE DE CHAMAMENTO AO PROCESSO DO ESTADO DE ALAGOAS REJEITADA. RESPONSABILIDADE SOLIDÁRIA ENTRE OS ENTES FEDERADOS. PRINCÍPIO DA DIGNIDADE DA PESSOA HUMANA. PREVALÊNCIA DO DI…
3356.html<=>0084926-02.2008.8.02.0001<=>-<=>3ª Câmara Cível<=>22/03/2019<=>-<=>Des. Alcides Gusmão da Silva<=>APELAÇÃO CÍVEL EM MANDADO DE SEGURANÇA. PENSÃO POR MORTE. TEMPUS REGIT ACTUM. APLICAÇÃO DA LEI VIGENTE À ÉPOCA DO ÓBITO DO SEGURADO. SÚMULA 340 DO STJ. EX-COMPANHEIRA. DISSOLUÇÃO DA UNIÃO ESTÁVEL ANTES DO FALECIMENTO DO DE CUJUS. IMPOSSIBILIDADE DE CONCESSÃO. ART. 9º, II, DA LEI ESTADUAL …
6393.html<=>0734129-97.2016.8.02.0001<=>-<=>2ª Câmara Cível<=>21/03/2019<=>-<=>Des. Pedro Augusto Mendonça de Araújo<=>DIREITO CONSTITUCIONAL E ADMINISTRATIVO. MANDADO DE SEGURANÇA. CONCURSO PÚBLICO PARA UNIVERSIDADE ESTADUAL DE CIÊNCIAS DA SAÚDE DE ALAGOAS UNCISAL. CARGO DE PSICÓLOGO. SENTENÇA PELA CONCESSÃO DA SEGURANÇA. APELAÇÃO CÍVEL. MÉRITO. CANDIDATA APROVADA FORA DO NÚMERO DE VAGAS OFERTAD…
1895.html<=>0707780-86.2018.8.02.0001<=>-<=>Câmara Criminal<=>14/02/2019<=>-<=>Des. Washington Luiz D. Freitas<=>PENAL E PROCESSUAL PENAL. APELAÇÃO CRIMINAL. ROUBO MAJORADO. CONCURSO DE AGENTES E EMPREGO DE ARMA. AUTORIA E MATERIALIDADE DEVIDAMENTE COMPROVADAS. RECONHECIMENTO DOS ACUSADOS PELA VÍTIMA. APELO CONHECIDO E IMPROVIDO. 1 De acordo com os depoimentos das testemunhas e da própria vítima,…
8108.html<=>0726806-07.2017.8.02.0001<=>-<=>3ª Câmara Cível<=>22/03/2019<=>-<=>Des. Alcides Gusmão da Silva<=>APELAÇÃO CÍVEL. PENSÃO POR MORTE. PRETENSÃO DO DA ESPOSA SEPARADA DE FATO. NECESSIDADE DE COMPROVAÇÃO DE DEPENDÊNCIA ECONÔMICA. NÃO VISLUMBRADA. PRESUNÇÃO QUE APENAS SE APLICA AOS CÔNJUGES NA CONSTÂNCIA DO CASAMENTO. RECURSO CONHECIDO E NÃO PROVIDO.<=>None<=>APELAÇÃO CÍVEL. PENSÃO POR MOR…
8818.html<=>0009708-07.2004.8.02.0001<=>-<=>3ª Câmara Cível<=>14/12/2018<=>-<=>Des. Alcides Gusmão da Silva<=>APELAÇÃO CÍVEL. EXECUÇÃO FISCAL. PRESCRIÇÃO INTERCORRENTE RECONHECIDA. PRECEDENTES DO SUPERIOR TRIBUNAL DE JUSTIÇA. AUSÊNCIA DE CAUSAS SUSPENSIVAS OU INTERRUPTIVAS DO PRAZO PRESCRICIONAL. ART. 40 DA LEI 6.830/80. RECURSO CONHECIDO E NÃO PROVIDO.<=>None<=>APELAÇÃO CÍVEL. EXECUÇÃO FISCAL. P…
8082.html<=>0803055-70.2015.8.02.0000<=>-<=>2ª Câmara Cível<=>19/03/2019<=>-<=>Des. Klever Rêgo Loureiro<=>AGRAVO DE INSTRUMENTO. INTERPOSIÇÃO À SENTENÇA DE INDEFERIMENTO DE EXTINÇÃO DA EXECUÇÃO. ERRO GROSSEIRO. EXEGESE DO ART. 1.110 DO CPC/1973. Da sentença de extinção da execução cabe recurso de apelação e não agravo de instrumento, constituindo erro grosseiro a escolha deste último. RECURSO NÃ…
895.html<=>0803204-61.2018.8.02.0000<=>-<=>1ª Câmara Cível<=>27/03/2019<=>-<=>Des. Fábio José Bittencourt Araújo<=>EMBARGOS DE DECLARAÇÃO EM AGRAVO DE INSTRUMENTO. ACÓRDÃO EMBARGADO QUE, POR MAIORIA DE VOTOS, DEU PARCIAL PROVIMENTO AO RECURSO, A FIM DE ACOLHER A TESE DE INCOMPETÊNCIA DO JUÍZO PROCESSANTE E, VIA DE CONSEQUÊNCIA, DETERMINAR A REMESSA DO CUMPRIMENTO DE SENTENÇA DE ORIGEM AO TJDFT, P…
3866.html<=>0003983-45.2013.8.02.0058<=>-<=>3ª Câmara Cível<=>14/12/2018<=>-<=>Des. Alcides Gusmão da Silva<=>APELAÇÃO CÍVEL. AÇÃO DE COBRANÇA DE SEGURO DPVAT. SENTENÇA QUE CONDENOU A SEGURADORA AO PAGAMENTO DA INDENIZAÇÃO PLEITEADA. ALEGAÇÃO DE AUSÊNCIA DE NEXO DE CAUSALIDADE ENTRE O SINISTRO E A LESÃO AFASTADA. AJUSTE DA INDENIZAÇÃO AOS TERMOS DA TABELA ANEXA À LEI N.º 6.194/1974. HONORÁRIOS RE…
4413.html<=>0000900-97.2012.8.02.0044<=>-<=>3ª Câmara Cível<=>11/02/2019<=>-<=>Des. Alcides Gusmão da Silva<=>APELAÇÃO CÍVEL. AÇÃO DECLARATÓRIA DE INEXISTÊNCIA DE DÉBITO C/C INDENIZAÇÃO POR DANOS MORAIS E MATERIAIS. DESCONTOS EFETUADOS INDEVIDAMENTE EM CONTA CORRENTE DA PARTE AUTORA/APELADA. EMPRÉSTIMO NÃO CONTRATADO. FRAUDE. DANO MORAL E MATERIAL EVIDENCIADOS. REPARAÇÃO MORAL FIXADA EM R$ 6.000,…
8396.html<=>0002965-23.2012.8.02.0058<=>-<=>3ª Câmara Cível<=>01/03/2019<=>-<=>Des. Domingos de Araújo Lima Neto<=>EMBARGOS DE DECLARAÇÃO EM APELAÇÃO CÍVEL. DIREITO PROCESSUAL CIVIL. OMISSÃO. EXISTÊNCIA. NECESSIDADE DE READEQUAÇÃO DOS HONORÁRIOS. VÍCIO SANADO. SEM EFEITOS INFRINGENTES. MANUTENÇÃO DA CONCLUSÃO DO ACÓRDÃO EMBARGADO. RECURSO CONHECIDO E PROVIDO.<=>None<=>EMBARGOS DE DECLARAÇÃO EM AP…
1684.html<=>0001817-89.2012.8.02.0053<=>-<=>3ª Câmara Cível<=>18/12/2018<=>-<=>Des. Celyrio Adamastor Tenório Accioly<=>EMBARGOS DE DECLARAÇÃO. DIREITO PROCESSUAL CIVIL. ALEGAÇÃO DE OMISSÃO E CONTRADIÇÃO. AUSÊNCIA DOS VÍCIOS APONTADOS. INCONFORMISMO DA PARTE COM O RESULTADO DO JULGAMENTO. IMPOSSIBILIDADE DE REVISÃO DO MÉRITO PELA VIA DOS EMBARGOS DECLARATÓRIOS. INADEQUAÇÃO DA VIA RECURSAL ELEITA.…
7176.html<=>0705444-17.2015.8.02.0001<=>-<=>2ª Câmara Cível<=>22/02/2019<=>-<=>Des. Pedro Augusto Mendonça de Araújo<=>PROCESSUAL CIVIL. EMBARGOS DE DECLARAÇÃO EM APELAÇÃO CÍVEL. ALEGAÇÃO DE OMISSÃO. TENTATIVA DE REDISCUSSÃO DE MATÉRIA ANTERIORMENTE ENFRENTADA. IMPOSSIBILIDADE NA VIA ESTREITA DOS ACLARATÓRIOS. INEXISTINDO OS PRESSUPOSTOS DO ART. 1.022 DO NOVO CÓDIGO DE PROCESSO CIVIL (ART. 535 O …
3338.html<=>0806847-27.2018.8.02.0000<=>-<=>Câmara Criminal<=>01/03/2019<=>-<=>Des. João Luiz Azevedo Lessa<=>PENAL. PROCESSUAL PENAL. HABEAS CORPUS. DISPENSA DO PAGAMENTO DA FIANÇA. CONCESSÃO DE LIBERDADE NA ORIGEM. PERDA DO OBJETO. MATÉRIA PREJUDICADA. UNANIMIDADE.<=>None<=>PENAL. PROCESSUAL PENAL. HABEAS CORPUS. DISPENSA DO PAGAMENTO DA FIANÇA. CONCESSÃO DE LIBERDADE NA ORIGEM. PERDA DO OBJETO…
5557.html<=>0000580-45.2011.8.02.0056<=>-<=>2ª Câmara Cível<=>22/02/2019<=>-<=>Des. Pedro Augusto Mendonça de Araújo<=>ACÓRDÃO EMENTA: PROCESSUAL CIVIL. EMBARGOS DE DECLARAÇÃO EM APELAÇÃO CÍVEL. ALEGAÇÃO DE OMISSÃO. TENTATIVA DE REDISCUSSÃO DE MATÉRIA ANTERIORMENTE ENFRENTADA. IMPOSSIBILIDADE NA VIA ESTREITA DOS ACLARATÓRIOS. INEXISTINDO OS PRESSUPOSTOS DO ART. 1.022 DO NOVO CÓDIGO DE PROCESSO CI…
7946.html<=>0805876-42.2018.8.02.0000<=>-<=>1ª Câmara Cível<=>20/03/2019<=>-<=>Des. Fábio José Bittencourt Araújo<=>PROCESSUAL CIVIL. AGRAVO DE INSTRUMENTO EM CUMPRIMENTO DE SENTENÇA. DECISÃO AGRAVADA QUE INDEFERIU PEDIDO, FORMULADO PELO MUNICÍPIO DE DOIS RIACHOS, DE NOVA REMESSA DOS AUTOS AO 2º GRAU, SOB O FUNDAMENTO DE QUE O ACÓRDÃO PROFERIDO POR ESTE TRIBUNAL DE JUSTIÇA TERIA TRANSITADO EM JUL…
8648.html<=>0805286-65.2018.8.02.0000<=>-<=>1ª Câmara Cível<=>20/03/2019<=>-<=>Des. Fábio José Bittencourt Araújo<=>DIREITO ADMINISTRATIVO. AGRAVO DE INSTRUMENTO EM MANDADO DE SEGURANÇA. DECISÃO AGRAVADA QUE DEFERIU PARCIALMENTE A MEDIDA LIMINAR PLEITEADA NA ORIGEM, ALTERANDO DIVERSAS CLÁUSULAS DO EDITAL DA TOMADA DE PREÇOS N.º 02/2018 QUE TRATAVAM DOS DOCUMENTOS EXIGIDOS PARA FINS DE HABILITAÇÃO…
7246.html<=>0800812-17.2019.8.02.0000<=>-<=>Câmara Criminal<=>22/03/2019<=>-<=>Des. Washington Luiz D. Freitas<=>PENAL E PROCESSO PENAL. HABEAS CORPUS. TRÁFICO DE DROGAS E ASSOCIAÇÃO PARA O TRÁFICO. FUNDAMENTAÇÃO. GARANTIA DA ORDEM PÚBLICA. DEMONSTRAÇÃO. GRAVIDADE DO DELITO. PREENCHIMENTO DOS REQUISITOS NECESSÁRIOS PARA O DECRETO PRISIONAL. SUSCITADA A EXISTÊNCIA DE EXCESSO DE PRAZO. NÃO CONSTATA…
3550.html<=>0800280-37.2018.8.02.9002<=>-<=>Câmara Criminal<=>07/02/2019<=>-<=>Des. João Luiz Azevedo Lessa<=>PENAL. PROCESSUAL PENAL. HABEAS CORPUS. TENTATIVA DE ROUBO, PORTE ILEGAL DE ARMA DE FOGO E ORGANIZAÇÃO CRIMINOSA. PRETENDIDA A CONCESSÃO DE ORDEM LIBERATÓRIA. PLEITO DE EXTENSÃO DO BENEFÍCIO DA LIBERDADE PROVISÓRIA CONCEDIDO A CORRÉU NOS TERMOS DO ART. 580, DO CPP. SITUAÇÃO DISTINTA. IMPO…
7880.html<=>0700617-65.2012.8.02.0001<=>-<=>2ª Câmara Cível<=>15/02/2019<=>-<=>Des. Pedro Augusto Mendonça de Araújo<=>DIREITO PROCESSUAL CIVIL. EMBARGOS DE DECLARAÇÃO EM APELAÇÃO CÍVEL. ALEGAÇÃO DE OMISSÃO NO JULGADO. AUSÊNCIA DE VÍCIO. REDISCUSSÃO DE MATÉRIA. PREQUESTIONAMENTO. I. Os embargos de declaração constituem espécie de recurso de fundamentação vinculada, pois são cabíveis em hipóteses …
7791.html<=>0805557-74.2018.8.02.0000<=>-<=>3ª Câmara Cível<=>17/12/2018<=>-<=>Des. Domingos de Araújo Lima Neto<=>HABEAS CORPUS. DIREITO CONSTITUCIONAL. EXECUÇÃO DE ALIMENTOS. TESE DE INSUFICIÊNCIA FINANCEIRA PARA CUSTEAR A PENSÃO ALIMENTÍCIA. DESEMPREGO NÃO COMPROVADO. DESCUMPRIMENTO VOLUNTÁRIO DE OBRIGAÇÃO ALIMENTAR CONFIGURADO. POSSIBILIDADE DE DECRETAÇÃO DE PRISÃO CIVIL. DENEGAÇÃO DA ORDEM.<…
7894.html<=>0700015-47.2014.8.02.0052<=>-<=>3ª Câmara Cível<=>09/02/2019<=>-<=>Des. Celyrio Adamastor Tenório Accioly<=>APELAÇÃO CÍVEL. SERVIDORES PÚBLICOS. MUNICÍPIO DE SÃO JOSÉ DA LAJE. VERBAS REMUNERATÓRIAS. SENTENÇA CONDENATÓRIA. RENÚNCIA DE MANDATO DO REPRESENTANTE PROCESSUAL DO ENTE MUNICIPAL APÓS A INTERPOSIÇÃO DA APELAÇÃO. INTIMAÇÃO PARA REGULARIZAÇÃO. ART. 76, § 2º, I, DO CÓDIGO DE PROCE…
2044.html<=>0805026-85.2018.8.02.0000<=>-<=>Câmara Criminal<=>14/02/2019<=>-<=>Des. Washington Luiz D. Freitas<=>PENAL E PROCESSO PENAL. HABEAS CORPUS. HOMICÍDIO TENTADO. ALEGAÇÃO DE NÃO PREENCHIMENTO DOS REQUISITOS DA SEGREGAÇÃO E FUNDAMENTAÇÃO GENÉRICA DO DECRETO SEGREGATÓRIO. INOCORRÊNCIA. MODUS OPERANDI QUE EVIDENCIA A NECESSIDADE DO CÁRCERE. CRIME COMETIDO EM CONCURSO DE AGENTES QUE IMPOSSIB…
541.html<=>0806843-87.2018.8.02.0000<=>-<=>Câmara Criminal<=>11/03/2019<=>-<=>Des. Sebastião Costa Filho<=>HABEAS CORPUS. PENAL. PROCESSO PENAL. TENTATIVA DE HOMICÍDIO SIMPLES. PRISÃO PREVENTIVA. QUESTIONADA A PRESENÇA DE SEUS REQUISITOS AUTORIZADORES. ÉDITO PRISIONAL BEM FUNDAMENTADO E COM AMPLO ARRIMO NOS AUTOS. CUSTÓDIA PREVENTIVA EXTREMAMENTE NECESSÁRIA PARA A GARANTIA DA ORDEM PÚBLICA, CONSI…
5355.html<=>0728245-53.2017.8.02.0001<=>-<=>3ª Câmara Cível<=>17/12/2018<=>-<=>Des. Celyrio Adamastor Tenório Accioly<=>DIREITO ADMINISTRATIVO E CONSTITUCIONAL. APELAÇÃO CÍVEL. MANDADO DE SEGURANÇA. CONCURSO PÚBLICO PARA PROVIMENTO DE VAGAS NO CARGO DE SOLDADO COMBATENTE DA POLÍCIA MILITAR DO ESTADO DE ALAGOAS. TESES PREJUDICIAIS DE MÉRITO DE IMPROPRIEDADE DA VIA ELEITA E DE AUSÊNCIA DE INTERESSE…
6860.html<=>0704518-41.2012.8.02.0001<=>-<=>3ª Câmara Cível<=>14/12/2018<=>-<=>Des. Alcides Gusmão da Silva<=>APELAÇÃO CÍVEL. AÇÃO CIVIL PÚBLICA COM PEDIDO DE ANTECIPAÇÃO DE TUTELA. FORNECIMENTO DE MEDICAMENTOS. PRELIMINAR DE MÉRITO. DENUNCIAÇÃO DA LIDE AO ESTADO E À UNIÃO. REJEITADA. RESPONSABILIDADE SOLIDÁRIA ENTRE OS ENTES FEDERADOS. CLÁUSULA DA RESERVA DO POSSÍVEL. PRINCÍPIO DA DIGNIDADE DA P…
670.html<=>0806829-06.2018.8.02.0000<=>-<=>3ª Câmara Cível<=>01/03/2019<=>-<=>Des. Domingos de Araújo Lima Neto<=>AGRAVO DE INSTRUMENTO. AÇÃO DECLARATÓRIA DE INEXISTÊNCIA DE NEGÓCIO JURÍDICO C/C INDENIZAÇÃO POR DANOS MORAIS E MATERIAIS COM PEDIDO DE LIMINAR. SUSPENSÃO DOS DESCONTOS REALIZADOS NA FOLHA DE PAGAMENTO DA PARTE AGRAVADA. AUSÊNCIA DE DEMONSTRAÇÃO DE LEGITIMIDADE DOS DESCONTOS. PRESENÇA…
4416.html<=>0080534-19.2008.8.02.0001<=>-<=>Câmara Criminal<=>11/02/2019<=>-<=>Des. Sebastião Costa Filho<=>EMBARGOS DE DECLARAÇÃO EM APELAÇÃO CRIMINAL. PRETENDIDO RECONHECIMENTO DE EXTINÇÃO DA PUNIBILIDADE DA RÉ POR PRESCRIÇÃO DA PRETENSÃO PUNITIVA ESTATAL. OCORRÊNCIA. DELITO COMETIDO NO ANO DE 2008, EM DATA ANTERIOR À MUDANÇA DOS PRAZOS PRESCRICIONAIS OPERADA PELA LEI 12.234/2010. TRANSCURSO DO…
4554.html<=>0801861-64.2017.8.02.0000<=>-<=>2ª Câmara Cível<=>21/02/2019<=>-<=>Des. Klever Rêgo Loureiro<=>DIREITO DO CONSUMIDOR. AGRAVO DE INSTRUMENTO. DESCONTOS EM FOLHA DE PAGAMENTO. CARTÃO DE CRÉDITO CONSIGNADO. INDÍCIOS DE VENDA CASADA. PRÁTICA DA MODALIDADE PROIBIDA PELO ART. 39, I, DO CDC. FORTES INDICAÇÕES DE FALTA DE INFORMAÇÕES PRECISAS ACERCA DA CONVENÇÃO. SUSPENSÃO DOS DESCONTOS SOB P…
434.html<=>0003154-30.2014.8.02.0058<=>-<=>1ª Câmara Cível<=>27/02/2019<=>-<=>Des. Fábio José Bittencourt Araújo<=>DIREITO PROCESSUAL CIVIL. APELAÇÃO CÍVEL. AÇÃO INDENIZATÓRIA. SENTENÇA QUE JULGOU IMPROCEDENTE A PRETENSÃO AUTORAL, CONDENANDO O AUTOR AO PAGAMENTO DAS CUSTAS PROCESSUAIS. JULGAMENTO ANTECIPADO DO MÉRITO DA DEMANDA. PEDIDO FORMULADO PELO AUTOR, NO SENTIDO DE QUE FOSSE DESIGNADA AUDIÊ…
8513.html<=>0075384-86.2010.8.02.0001<=>-<=>2ª Câmara Cível<=>18/03/2019<=>-<=>Desa. Elisabeth Carvalho Nascimento<=>EMBARGOS DE DECLARAÇÃO EM APELAÇÃO CÍVEL. OMISSÃO E CONTRADIÇÃO. ALEGAÇÃO DE SUSPENSÃO DA APLICAÇÃO DO IPCA-E ATÉ A MODULAÇÃO DOS EFEITOS. NÃO ACOLHIMENTO. CONCESSÃO DE EFEITO SUSPENSIVO QUE NÃO TEM O CONDÃO DE OBSTAR O JULGAMENTO DO RESP 1495146/MG. TERMO INICIAL DOS JUROS DEVIDAM…
9078.html<=>0700483-40.2016.8.02.0052<=>-<=>2ª Câmara Cível<=>21/03/2019<=>-<=>Desa. Elisabeth Carvalho Nascimento<=>APELAÇÃO CÍVEL. AÇÃO DE INDENIZAÇÃO POR DANOS MATERIAIS E MORAIS. PLEITO DE EXCLUSÃO DA REPETIÇÃO DO INDÉBITO. MATÉRIA NÃO TRATADA EM SENTENÇA. RAZÃO DISSOCIADA DO FUNDAMENTO DO DECISUM. AUSÊNCIA DE INTERESSE RECURSAL. NÃO CONHECIMENTO. CONTRATAÇÃO DE EMPRÉSTIMO. SUPOSTA VINCULAÇÃO…
2912.html<=>0800288-20.2019.8.02.0000<=>-<=>3ª Câmara Cível<=>26/02/2019<=>-<=>Des. Domingos de Araújo Lima Neto<=>AGRAVO DE INSTRUMENTO. AÇÃO COMINATÓRIA DE DECLARAÇÃO DE NULIDADE C/C REVISÃO DE CONTRATO DE CONSUMO C/C DANO MORAL C/C REPETIÇÃO DE INDÉBITO C/C TUTELA PROVISÓRIA. SUSPENSÃO DOS DESCONTOS REALIZADOS NA FOLHA DE PAGAMENTO DA AGRAVADA. AUSÊNCIA DE DEMONSTRAÇÃO DE LEGITIMIDADE DOS DESC…
6518.html<=>0702577-90.2011.8.02.0001<=>-<=>3ª Câmara Cível<=>19/12/2018<=>-<=>Des. Celyrio Adamastor Tenório Accioly<=>DIREITO PROCESSUAL CIVIL. EMBARGOS DE DECLARAÇÃO EM APELAÇÃO CÍVEL. CONCURSO PÚBLICO. ALEGAÇÕES DE OMISSÃO E CONTRADIÇÃO. REFUTADAS. INEXISTÊNCIA DOS VÍCIOS ELENCADOS NO ARTIGO 1.022 DO CPC. ACÓRDÃO EMBARGADO QUE ANALISOU TODOS OS PONTOS NECESSÁRIOS AO DESLINDE DA QUAESTIO. INEX…
7529.html<=>0712334-69.2015.8.02.0001<=>-<=>1ª Câmara Cível<=>20/02/2019<=>-<=>Des. Paulo Barros da Silva Lima<=>APELAÇÃO CÍVEL. SENTENÇA QUE JULGOU PROCEDENTE PEDIDO AUTORAL PARA DETERMINAR À UNIVERSIDADE ESTADUAL DE CIÊNCIAS DA SAÚDE DE ALAGOAS UNCISAL QUE RECONHECESSE A AUTORA COMO COTISTA DO ENSINO PÚBLICO NO ATO DA INSCRIÇÃO DO PROCESSO SELETIVO. VESTIBULAR UNCISAL 2016. OCORRÊNCIA DA PERDA …
4387.html<=>0990833-68.1999.8.02.0058<=>-<=>2ª Câmara Cível<=>15/03/2019<=>-<=>Des. Pedro Augusto Mendonça de Araújo<=>DIREITO CIVIL. SUCESSÕES. INVENTÁRIO. SENTENÇA QUE EXTINGUIU O FEITO, SEM RESOLUÇÃO DE MÉRITO, COM FUNDAMENTO NO ART. 267, III, DO CPC/73, EM RAZÃO DA DESÍDIA DA PARTE AUTORA. AUSÊNCIA DE INTIMAÇÃO PESSOAL DA PARTE AUTORA PARA DAR PROSSEGUIMENTO AO FEITO, SOB PENA DE EXTINÇÃO DO …
4777.html<=>0805656-44.2018.8.02.0000<=>-<=>Câmara Criminal<=>07/02/2019<=>-<=>Des. José Carlos Malta Marques<=>HABEAS CORPUS. ORGANIZAÇÃO CRIMINOSA. FALSIDADE IDEOLÓGICA. SUPOSTA AUSÊNCIA DE FUNDAMENTAÇÃO PARA DECRETAÇÃO DA SEGREGAÇÃO CAUTELAR. NÃO VERIFICAÇÃO. ELEMENTOS QUE INDICAM A NECESSIDADE DA MEDIDA EXTREMA. NECESSIDADE DE GARANTIA DA ORDEM PÚBLICA. GRAVIDADE EM CONCRETO DO DELITO. CONVEN…
3782.html<=>0806750-27.2018.8.02.0000<=>-<=>Câmara Criminal<=>14/02/2019<=>-<=>Des. José Carlos Malta Marques<=>HABEAS CORPUS. organização criminosa (art. 2º, da Lei 12.850/2013), fraude a procedimento licitatório (art. 90, da Lei nº 8.666/93), falsidade ideológica (art. 299, do Código Penal), peculato (312, do Código Penal) e lavagem de capitais (art. 1º, da Lei 9.613/98). alegação de inexistênc…
1836.html<=>0700225-06.2018.8.02.0005<=>-<=>3ª Câmara Cível<=>17/12/2018<=>-<=>Des. Domingos de Araújo Lima Neto<=>APELAÇÃO CÍVEL. CONSTITUCIONAL. AÇÃO DE REPARAÇÃO DE DANOS MATERIAIS C/C DANOS MORAIS. CURTO CIRCUITO EM POSTO DE GASOLINA PRÓXIMO À RESIDÊNCIA DA AUTORA. ALEGAÇÃO DE DANOS EM APARELHOS ELETRODOMÉSTICOS. RESPONSABILIDADE OBJETIVA DA CONCESSIONÁRIA DE SERVIÇO PÚBLICO. INTELIGÊNCIA DO …
4429.html<=>0806859-41.2018.8.02.0000<=>-<=>Câmara Criminal<=>25/03/2019<=>-<=>Des. Washington Luiz D. Freitas<=>PENAL E PROCESSO PENAL. HABEAS CORPUS. CRIME DE PORTE DE ARMA DE FOGO DE USO PERMITIDO E USO DE DOCUMENTO FALSO. ALEGAÇÃO DE EXCESSO DE PRAZO PARA OFERECIMENTO DA DENÚNCIA. DENÚNCIA JÁ OFERECIDA E RECEBIDA PELO MAGISTRADO SINGULAR. CONSTRANGIMENTO ILEGAL NÃO VERIFICADO. ARGUIÇÃO DE AUS…
5898.html<=>0011068-98.2009.8.02.0001<=>-<=>2ª Câmara Cível<=>21/03/2019<=>-<=>Desa. Elisabeth Carvalho Nascimento<=>APELAÇÃO CÍVEL. AÇÃO DE DESAPROPRIAÇÃO C/C PEDIDO DE IMISSÃO NA POSSE. ÁREA DE UTILIDADE PÚBLICA. CONCESSÃO DOS BENEFÍCIOS DA JUSTIÇA GRATUITA. DECLARAÇÃO DE HIPOSSUFICIÊNCIA SUFICIENTE PARA O DEFERIMENTO. PRESUNÇÃO JURIS TANTUM. INTELIGÊNCIA DO ART. 99 § 3º, DO CPC/15. JUSTIÇA GRA…
1248.html<=>0701492-06.2017.8.02.0051<=>-<=>3ª Câmara Cível<=>19/02/2019<=>-<=>Des. Domingos de Araújo Lima Neto<=>APELAÇÃO CÍVEL. EXECUTIVO FISCAL. EXTINÇÃO DO FEITO SEM RESOLUÇÃO DE MÉRITO POR AUSÊNCIA DE INTERESSE DE AGIR. LEI MUNICIPAL N. 1.775/2017. VALOR IRRISÓRIO. FUNDAMENTO NOVO. VIOLAÇÃO AO PRINCÍPIO DA VEDAÇÃO À DECISÃO SURPRESA. ERROR IN PROCEDENDO. SENTENÇA ANULADA. RECURSO CONHECIDO …
6863.html<=>0724311-92.2014.8.02.0001<=>-<=>3ª Câmara Cível<=>11/02/2019<=>-<=>Des. Alcides Gusmão da Silva<=>APELAÇÃO CÍVEL. SERVIDOR PÚBLICO ESTADUAL. ADICIONAL INSALUBRIDADE. COMPATIBILIDADE DO SEU RECEBIMENTO COM A PERCEPÇÃO DE SUBSÍDIO. BASE DE CÁLCULO. SUBSÍDIO MÍNIMO DA CATEGORIA. DECISÃO DO PLENO DESTE TRIBUNAL DE JUSTIÇA EM SEDE DE UNIFORMIZAÇÃO DE JURISPRUDÊNCIA. ATÉ VIGÊNCIA DA LEI Nº …
8726.html<=>0802312-89.2017.8.02.0000<=>-<=>3ª Câmara Cível<=>19/12/2018<=>-<=>Des. Celyrio Adamastor Tenório Accioly<=>DIREITO PROCESSUAL CIVIL. AGRAVO DE INSTRUMENTO. EXECUÇÃO DE TÍTULO EXTRAJUDICIAL. DETERMINAÇÃO PARA ARRESTO DO PRODUTO NO LIMITE DO VALOR DA DÍVIDA AÇÚCAR VHP O QUE POR CONSEQUÊNCIA IMPEDE SUA EXPORTAÇÃO. ARRESTO DOS IMÓVEIS NEGADO. LEGITIMIDADE DA AGRAVADA. POSSIBILIDADE DE IN…
4451.html<=>0001041-51.2014.8.02.0043<=>-<=>2ª Câmara Cível<=>19/03/2019<=>-<=>Des. Pedro Augusto Mendonça de Araújo<=>DIREITO CIVIL. AÇÃO DE REINTEGRAÇÃO DE POSSE C/C PERDAS E DANOS. CONTRATO DE ARRENDAMENTO MERCANTIL. INADIMPLÊNCIA. FORMALIZAÇÃO DE ACORDO EXTRAJUDICIAL ENTRE AS PARTES. SENTENÇA PELA EXTINÇÃO DO PROCESSO POR AUSÊNCIA DE INTERESSE PROCESSUAL. ART. 485, VI, DO CPC. CONDENAÇÃO DA P…
5632.html<=>0711723-19.2015.8.02.0001<=>-<=>2ª Câmara Cível<=>22/02/2019<=>-<=>Des. Pedro Augusto Mendonça de Araújo<=>PROCESSO CIVIL E ADMINISTRATIVO. AÇÃO ORDINÁRIA COM PEDIDO DE TUTELA ANTECIPADA. SENTENÇA PELO PROCEDÊNCIA DO PEDIDO. APELAÇÃO CÍVEL. PLEITO PARA QUE OS EFEITOS FINANCEIROS DA AVERBAÇÃO DO TEMPO DE SERVIÇO SEJAM CONTADOS A PARTIR DA DATA EM O APELANTE PROTOCOLOU O REQUERIMENTO NA…
8043.html<=>0800202-43.2018.8.02.9002<=>-<=>Câmara Criminal<=>22/03/2019<=>-<=>Des. Washington Luiz D. Freitas<=>PENAL E PROCESSO PENAL. HABEAS CORPUS. ROUBO MAJORADO. CONCURSO DE PESSOAS. EMPREGO DE ARMA DE FOGO. RESTRIÇÃO DA LIBERDADE DA VÍTIMA. FUNDAMENTAÇÃO. GARANTIA DA ORDEM PÚBLICA. APLICAÇÃO DA LEI PENAL. DEMONSTRAÇÃO. GRAVIDADE DO DELITO. PREENCHIMENTO DOS REQUISITOS NECESSÁRIOS PARA O DE…
9046.html<=>0805121-18.2018.8.02.0000<=>-<=>Câmara Criminal<=>25/03/2019<=>-<=>Des. Washington Luiz D. Freitas<=>PROCESSUAL PENAL. HABEAS CORPUS. ESTELIONATO. ALEGAÇÃO DE CONSTRANGIMENTO ILEGAL EM RAZÃO DA AUSÊNCIA DOS REQUISITOS AUTORIZADORES DO CÁRCERE. LIBERDADE CONCEDIDA PELO MAGISTRADO SINGULAR. EXPEDIDO CONTRAMANDADO DE PRISÃO. PERDA SUPERVENIENTE DO INTERESSE DE AGIR. WRIT JULGADO PREJUDIC…
9436.html<=>0704786-61.2013.8.02.0001<=>-<=>3ª Câmara Cível<=>23/01/2019<=>-<=>Des. Celyrio Adamastor Tenório Accioly<=>APELAÇÃO CÍVEL. DIREITO PREVIDENCIÁRIO E ADMINISTRATIVO. PENSÃO DE EX-SERVIDOR PÚBLICO ESTADUAL ATUANTE NA FORÇA NACIONAL. FILHA MAIOR SOLTEIRA E NÃO OCUPANTE DE CARGO PÚBLICO PERMANENTE. VÍNCULO EMPREGATÍCIO PRIVADO. APLICAÇÃO DA LEI VIGENTE À DATA DO ÓBITO DO INSTITUIDOR DO BE…
7602.html<=>0800109-86.2019.8.02.0000<=>-<=>Câmara Criminal<=>13/03/2019<=>-<=>Des. Sebastião Costa Filho<=>HABEAS CORPUS. PRISÃO PREVENTIVA. ACUSAÇÃO DE HOMICÍDIO QUALIFICADO. GRAVIDADE CONCRETA DA CONDUTA. RISCO DE REITERAÇÃO DELITIVA. NECESSIDADE DA PRISÃO A BEM DA ORDEM PÚBLICA. ORDEM DENEGADA. I - A prisão foi decretada com fundamentação idônea, como garantia da ordem pública, levando-se em …
267.html<=>0705541-46.2017.8.02.0001<=>-<=>2ª Câmara Cível<=>29/01/2019<=>-<=>Desa. Elisabeth Carvalho Nascimento<=>EMBARGOS DE DECLARAÇÃO EM APELAÇÃO CÍVEL. ART. 1.022, DO CPC. VÍCIO DE OMISSÃO NÃO RECONHECIDO. CERTIDÃO DE DÍVIDA ATIVA QUE TEVE COMO ORIGEM AUTO DE INFRAÇÃO DECLARADO NULO. MANUTENÇÃO INTEGRAL DO ACÓRDÃO IMPUGNADO. ACLARATÓRIOS CONHECIDOS E REJEITADOS. DECISÃO UNÂNIME.<=>None<=>EM…
398.html<=>0500209-51.2018.8.02.0000<=>-<=>Câmara Criminal<=>15/02/2019<=>-<=>Des. Sebastião Costa Filho<=>CONFLITO NEGATIVO DE COMPETÊNCIA. ACUSAÇÃO DA PRÁTICA DE ASSOCIAÇÃO CRIMINOSA, ROUBO, EXTORSÃO E PORTE ILEGAL DE ARMA DE FOGO. INEXISTÊNCIA DE INDÍCIOS DE ORGANIZAÇÃO CRIMINOSA A PAR DO CONCEITO LEGAL DADO PELA LEI 12.850/2013. COMPETÊNCIA DA VARA RESIDUAL. I - De acordo com a Lei n.º 7.677/…
6986.html<=>0725112-42.2013.8.02.0001<=>-<=>Câmara Criminal<=>28/03/2019<=>-<=>Des. José Carlos Malta Marques<=>APELAÇÃO CRIMINAL. PENAL E PROCESSO PENAL. TENTATIVA DE HOMICÍDIO E ROUBO MAJORADO. DOSIMETRIA. EXASPERAÇÃO DA PENA-BASE. CIRCUNSTÂNCIAS JUDICIAIS. COMPORTAMENTO DA VÍTIMA VALORADO DESFAVORAVELMENTE AO RÉU. ALEGAÇÃO DE AUSÊNCIA DE FUNDAMENTAÇÃO IDÔNEA. NÃO CONTRIBUIÇÃO DA VÍTIMA PARA O …
1157.html<=>0800307-20.2018.8.02.9002<=>-<=>Câmara Criminal<=>22/03/2019<=>-<=>Des. Washington Luiz D. Freitas<=>PENAL. PROCESSUAL PENAL. HABEAS CORPUS. RECEPTAÇÃO E ASSOCIAÇÃO CRIMINOSA. PLEITO DE EXTENSÃO DE BENEFÍCIO. ALEGAÇÃO DE AUSÊNCIA DOS REQUISITOS PARA O DECRETO PREVENTIVO. PEDIDO DE DESISTÊNCIA ATRAVESSADO POSTERIORMENTE. DESISTÊNCIA HOMOLOGADA. 1 Diante do pedido de desistência formula…
8453.html<=>0802479-72.2018.8.02.0000<=>-<=>2ª Câmara Cível<=>26/02/2019<=>-<=>Des. Klever Rêgo Loureiro<=>AGRAVO DE INSTRUMENTO. AÇÃO REVISIONAL DE CONTRATO. DECISÃO QUE CONCEDEU O PEDIDO DE ANTECIPAÇÃO DE TUTELA. DEPÓSITO EM JUÍZO DO VALOR INTEGRAL. ABSTENÇÃO DE INSCRIÇÃO NOS ÓRGÃOS DE PROTEÇÃO AO CRÉDITO E MANUTENÇÃO DO BEM NA POSSE DA DEVEDORA. AUSÊNCIA DE DANO IRREPARÁVEL OU DE DIFÍCIL REPAR…
2509.html<=>0703991-10.2015.8.02.0058<=>-<=>3ª Câmara Cível<=>14/12/2018<=>-<=>Des. Alcides Gusmão da Silva<=>APELAÇÃO CÍVEL. AÇÃO COMINATÓRIA. FORNECIMENTO DE MEDICAMENTOS. JULGAMENTO RECURSOS REPETITIVO Nº 106 DO STJ. FORNECIMENTO DE MEDICAMENTOS. PRELIMINARES DE ILEGITIMIDADE PASSIVA AD CAUSAM. CHAMAMENTO DO ESTADO DE ALAGOAS AO PROCESSO. NÃO ACOLHIDAS. MÉRITO. PRINCÍPIO DA DIGNIDADE DA PESSOA…
8390.html<=>0018789-43.2005.8.02.0001<=>-<=>1ª Câmara Cível<=>20/03/2019<=>-<=>Des. Fábio José Bittencourt Araújo<=>APELAÇÃO CÍVEL EM AÇÃO DE EXECUÇÃO FISCAL. JUÍZO DE PRIMEIRO GRAU QUE EXTINGUIU O FEITO EXECUTIVO ANTE A OCORRÊNCIA DE PRESCRIÇÃO INTERCORRENTE. DEMANDA QUE SE ARRASTA NO JUDICIÁRIO HÁ 14 (QUATORZE) ANOS, SEM QUE TENHAM SIDO LOCALIZADOS BENS DA PARTE EXECUTADA. DECISÃO DETERMINANDO …
3682.html<=>0700217-56.2015.8.02.0030<=>-<=>1ª Câmara Cível<=>17/12/2018<=>-<=>Desembargador Fernando Tourinho de Omena Souza<=>APELAÇÃO CÍVEL. SENTENÇA DE IMPROCEDÊNCIA. ALEGAÇÃO DE DANOS MATERIAIS E MORAIS CONTRA A COMPANHIA HIDROELÉTRICA DO SÃO FRANCISCO (CHESF). REDUÇÃO DA VAZÃO DE ÁGUA DO RIO SÃO FRANCISCO. ALEGAÇÃO DE DIMINUIÇÃO DO PESCADO, APÓS AS REITERADAS DEFLUÊNCIAS. REDUÇÃO DA VAZÃO A…
2468.html<=>0800969-87.2019.8.02.0000<=>-<=>3ª Câmara Cível<=>03/04/2019<=>-<=>Des. Domingos de Araújo Lima Neto<=>AGRAVO DE INSTRUMENTO. AÇÃO DECLARATÓRIA DE NULIDADE DE NEGÓCIO JURÍDICO C/C INDENIZAÇÃO POR DANOS MORAIS COM PEDIDO DE LIMINAR. SUSPENSÃO DOS DESCONTOS NO SALÁRIO DO AGRAVADO. AUSÊNCIA DE DEMONSTRAÇÃO DE LEGITIMIDADE DOS DESCONTOS. PRESENÇA DE FUMUS BONI IURIS E PERICULUM IN MORA. F…
9198.html<=>0700512-39.2016.8.02.0069<=>-<=>Câmara Criminal<=>14/02/2019<=>-<=>Des. Washington Luiz D. Freitas<=>PENAL E PROCESSUAL PENAL. APELAÇÃO CRIMINAL. ROUBO MAJORADO. EMPREGO DE ARMA E CONCURSO DE AGENTES. DOSIMETRIA DA PENA. CIRCUNSTÂNCIAS JUDICIAIS. CULPABILIDADE. CONDUTA SOCIAL. AUSÊNCIA DE FUNDAMENTAÇÃO IDÔNEA. SÚMULA 444 STJ. CONFISSÃO ESPONTÂNEA. SÚMULA 231 DO STJ. TERCEIRA ETAPA. IN…
1675.html<=>0727403-10.2016.8.02.0001<=>-<=>2ª Câmara Cível<=>01/04/2019<=>-<=>Desa. Elisabeth Carvalho Nascimento<=>APELAÇÕES CÍVEIS. AÇÃO DECLARATÓRIA DE INEXISTÊNCIA DE DÉBITO C/C OBRIGAÇÃO DE FAZER E INDENIZAÇÃO POR DANOS MATERIAIS E MORAIS. SENTENÇA PELA PROCEDÊNCIA PARCIAL DA AÇÃO. - DA APELAÇÃO CÍVEL INTERPOSTA PELO BANCO BMG S/A: CONTRATO CARTÃO DE CRÉDITO COM AUTORIZAÇÃO PARA DESCONTO EM…
4932.html<=>0700561-71.2015.8.02.0051<=>-<=>3ª Câmara Cível<=>17/12/2018<=>-<=>Des. Domingos de Araújo Lima Neto<=>APELAÇÃO CÍVEL. DIREITO ADMINISTRATIVO E PROCESSUAL CIVIL. AÇÃO DE IMPROBIDADE ADMINISTRATIVA. INDEFERIMENTO DA PETIÇÃO INICIAL SOB FUNDAMENTO DE AUSÊNCIA DE PROVA DO ATO SUPOSTAMENTE ÍMPROBO. CERCEAMENTO DO DIREITO DA PARTE AUTORA DE COMPROVAR JUDICIALMENTE SUAS ALEGAÇÕES. AUSÊNCIA …
3048.html<=>0000198-89.2012.8.02.0097<=>-<=>Câmara Criminal<=>28/02/2019<=>-<=>Des. Washington Luiz D. Freitas<=>PENAL E PROCESSO PENAL. APELAÇÃO CRIMINAL. CRIMES DE HOMICÍDIO QUALIFICADO, PRATICADO POR 3 (TRÊS) APELANTES, EM RELAÇÃO À VÍTIMA LUIZ HENRIQUE DA CONCEIÇÃO GAMA, E TENTATIVA DE HOMICÍDIO QUALIFICADO, PRATICADO POR 2 (DOIS) APELANTES, EM RELAÇÃO À VÍTIMA EDSON DOS SANTOS. INSURGÊNCIA Q…
5500.html<=>0716557-36.2013.8.02.0001<=>-<=>Câmara Criminal<=>01/03/2019<=>-<=>Des. Sebastião Costa Filho<=>PENAL. PROCESSO PENAL. APELAÇÕES CRIME. TRIBUNAL DO JÚRI. HOMICÍDIO QUALIFICADO POR MOTIVO TORPE E RECURSO QUE IMPOSSIBILITOU A DEFESA DA VÍTIMA. SENTENÇA PENAL CONDENATÓRIA. IRRESIGNAÇÃO DEFENSIVA LIMITADA À PENALIDADE APLICADA. PRIMEIRA FASE. PLEITO DE AFASTAMENTO DA VALORAÇÃO NEGATIVA AT…
5958.html<=>0002429-17.2009.8.02.0058<=>-<=>2ª Câmara Cível<=>15/03/2019<=>-<=>Des. Pedro Augusto Mendonça de Araújo<=>DIREITO CONSTITUCIONAL E ADMINISTRATIVO. AÇÃO DE COBRANÇA. SENTENÇA PELA PARCIAL PROCEDÊNCIA DO PEDIDO. APELAÇÃO CÍVEL. PRESCRIÇÃO QUINQUENAL DOS ADICIONAIS DE 1/3 DE FÉRIAS. DIREITO CONSTITUCIONALMENTE GARANTIDO. PRESCRIÇÃO PARCIAL DAS VERBAS PLEITEADAS. DEVIDO O PAGAMENTO DO TE…
6386.html<=>0800235-33.2018.8.02.9002<=>-<=>Câmara Criminal<=>17/12/2018<=>-<=>Des. José Carlos Malta Marques<=>HABEAS CORPUS. TRÁFICO DE DROGAS. NEGAÇÃO DA PROPRIEDADE DO ENTORPECENTE. MATÉRIA A SER ANALISADA PELO JUÍZO COMPETENTE. PRETENSA SUPRESSÃO DE INSTÂNCIA. IMPOSSIBILIDADE. NECESSIDADE DE ANÁLISE FÁTICO-PROBATÓRIA. INADMISSIBILIDADE NA VIA ELEITA. VIOLAÇÃO AO PRINCÍPIO DA HOMOGENEIDADE DA…
8639.html<=>0022773-25.2011.8.02.0001<=>-<=>3ª Câmara Cível<=>11/02/2019<=>-<=>Des. Alcides Gusmão da Silva<=>APELAÇÃO CÍVEL EM AÇÃO ORDINÁRIA. EXTINÇÃO DO FEITO POR ABANDONO. IMPRESCINDIBILIDADE DE REQUERIMENTO DO RÉU. ARTIGO 485 § 6º DO CÓDIGO DE PROCESSO CIVIL. SÚMULA N. 240 DO SUPERIOR TRIBUNAL DE JUSTIÇA. NULIDADE VERIFICADA. SENTENÇA GENÉRICA. AUSÊNCIA DE INDICAÇÃO PRECISA ACERCA DO MOTIVO …
6321.html<=>0806600-46.2018.8.02.0000<=>-<=>3ª Câmara Cível<=>22/03/2019<=>-<=>Des. Alcides Gusmão da Silva<=>AGRAVO DE INSTRUMENTO. REVISIONAL DE CONTRATO. DECISÃO QUE DETERMINOU O DEPÓSITO EM JUÍZO DO VALOR INTEGRAL DE CADA UMA DAS PARCELAS PACTUADAS. POSSIBILIDADE DE ELIDIR A MORA. INVIABILIDADE DA MANUTENÇÃO DOS PAGAMENTOS NO MODO CONTRATADO DIANTE DO INTUITO DE REDISCUSSÃO DAS CLÁUSULAS. PRE…
1588.html<=>0700640-73.2016.8.02.0032<=>-<=>3ª Câmara Cível<=>09/02/2019<=>-<=>Des. Celyrio Adamastor Tenório Accioly<=>APELAÇÃO CÍVEL. SERVIDORAS PÚBLICAS. MUNICÍPIO DE PORTO REAL DO COLÉGIO. AÇÃO DE COBRANÇA DE VALORES RETROATIVOS CORRESPONDENTES AOS REAJUSTES DE VENCIMENTOS. LEIS MUNICIPAIS Nº 116/2014 E Nº 129/2015. DIREITO AO REAJUSTE SALARIAL EXPRESSAMENTE PREVISTO. EXISTÊNCIA DE LEI REGULA…
7257.html<=>0803308-53.2018.8.02.0000<=>-<=>Câmara Criminal<=>30/01/2019<=>-<=>Des. João Luiz Azevedo Lessa<=>PENAL. PROCESSUAL PENAL. HABEAS CORPUS. HOMICÍDIO QUALIFICADO. TESE DE INSUFICIÊNCIA DOS INDÍCIOS DE AUTORIA. REEXAME FÁTICO PROBATÓRIO. VIA ELEITA INADEQUADA. ALEGADA AUSÊNCIA DOS REQUISITOS ESSENCIAIS A JUSTIFICAR A CUSTÓDIA CAUTELAR. PRESENÇA DE INDÍCIOS DE AUTORIA DESCRITOS NOS TESTEM…
2032.html<=>0706677-49.2015.8.02.0001<=>-<=>2ª Câmara Cível<=>21/03/2019<=>-<=>Des. Klever Rêgo Loureiro<=>APELAÇÃO CÍVEL. AÇÃO ORDINÁRIA DE PAGAMENTO DE DIFERENÇA DO SEGURO DPVAT. DEBILIDADE PERMANENTE PARCIAL. LESÃO NEUROLÓGICA. INDENIZAÇÃO COM BASE NA GRADUAÇÃO DA LESÃO. LEI Nº 6.194/74. MANUTENÇÃO DA INDENIZAÇÃO. ALTERAÇÃO DA INCIDÊNCIA DOS CONSECTÁRIOS LEGAIS. RECURSO CONHECIDO E NÃO PROVIDO…
2704.html<=>0753988-07.2013.8.02.0001<=>-<=>Câmara Criminal<=>14/02/2019<=>-<=>Des. Washington Luiz D. Freitas<=>PENAL E PROCESSUAL PENAL. APELAÇÃO CRIMINAL. HOMICÍDIO DUPLAMENTE QUALIFICADO. JULGAMENTO MANIFESTAMENTE CONTRÁRIO ÀS PROVAS DOS AUTOS. TESES APRECIADAS E AFASTADAS PELO CONSELHO DE SENTENÇA. SOBERANIA DOS VEREDICTOS. GARANTIA CONSTITUCIONAL. CONDENAÇÃO LASTREADA NO ARCABOUÇO PROBATÓRI…
7821.html<=>0806635-06.2018.8.02.0000<=>-<=>Câmara Criminal<=>14/02/2019<=>-<=>Des. José Carlos Malta Marques<=>HABEAS CORPUS. ATOS INFRACIONAIS ANÁLOGOS AOS CRIMES DE TRÁFICO DE DROGAS (art. 33, da Lei nº 11.343/2006) E AO PORTE ILEGAL DE ARMA DE FOGO DE USO PERMITIDO (art. 14, da Lei 10.826/2003). PLEITO DE CASSAÇÃO DA SENTENÇA QUE DETERMINOU A INTERNAÇÃO DOS ADOLESCENTES. ALEGAÇÃO DE AUSÊNCIA …
9116.html<=>0717575-29.2012.8.02.0001<=>-<=>1ª Câmara Cível<=>21/03/2019<=>-<=>Des. Otávio Leão Praxedes<=>APELAÇÃO CÍVEL. DIREITO PROCESSUAL CIVIL. AÇÃO COMINATÓRIA C/C PEDIDO DE ANTECIPAÇÃO DOS EFEITOS DA TUTELA PRETENDIDA. DIREITO À SAÚDE. IRRESIGNAÇÃO QUANTO À AUSÊNCIA DE CONDENAÇÃO EM HONORÁRIOS ADVOCATÍCIOS. RECURSO DA DEFENSORIA PÚBLICA DO ESTADO DE ALAGOAS REQUERENDO A CONDENAÇÃO DO MUNIC…
2746.html<=>0013963-08.2004.8.02.0001<=>-<=>1ª Câmara Cível<=>06/02/2019<=>-<=>Des. Fábio José Bittencourt Araújo<=>CIVIL. PROCESSUAL CIVIL. APELAÇÃO CÍVEL EM AÇÃO DE BUSCA APREENSÃO. SENTENÇA QUE JULGOU EXTINTO O FEITO, COM RESOLUÇÃO DE MÉRITO, ANTE A OCORRÊNCIA DA PRESCRIÇÃO DA PRETENSÃO AUTORAL. RECURSO APELATÓRIO QUE PUGNA PELA APLICAÇÃO DO VERBETE SUMULAR Nº 106 DO SUPERIOR TRIBUNAL DE JUSTI…
1695.html<=>0713496-65.2016.8.02.0001<=>-<=>1ª Câmara Cível<=>20/02/2019<=>-<=>Des. Fábio José Bittencourt Araújo<=>EMBARGOS DE DECLARAÇÃO EM APELAÇÃO CÍVEL. ACÓRDÃO QUE, À UNANIMIDADE DE VOTOS, NEGOU PROVIMENTO AO RECURSO, MANTENDO INCÓLUME A SENTENÇA, CUJO TEOR HAVIA INDEFERIDO A PRETENSÃO DOS AUTORES À OBTENÇÃO DE PROMOÇÃO NA HIERARQUIA DA POLÍCIA MILITAR DO ESTADO DE ALAGOAS. ARGUMENTO DE QUE…
143.html<=>0701337-65.2015.8.02.0053<=>-<=>Câmara Criminal<=>17/12/2018<=>-<=>Des. João Luiz Azevedo Lessa<=>APELAÇÃO CRIMINAL. ROUBO MAJORADO. SENTENÇA PENAL CONDENATÓRIA. IRRESIGNAÇÃO DEFENSIVA. PEDIDO DE ABSOLVIÇÃO DA APELANTE. IMPOSSIBILIDADE. CONCURSO DE PESSOAS EVIDENCIADO. PEDIDO DE APLICAÇÃO DA CONFISSÃO ESPONTÂNEA. PENA-BASE NO LIMITE MÍNIMO LEGAL. IMPOSSIBILIDADE DE REDUÇÃO A PATAMAR AQ…
6265.html<=>0800017-11.2019.8.02.0000<=>-<=>Câmara Criminal<=>07/02/2019<=>-<=>Des. José Carlos Malta Marques<=>HABEAS CORPUS. TRÁFICO DE DROGAS. POSSE IRREGULAR DE ARMA DE FOGO. ALEGAÇÃO DE NULIDADES DO AUTO DE PRISÃO EM FLAGRANTE. SUPERAÇÃO PELA SUPERVENIÊNCIA DO DECRETO DE PRISÃO PREVENTIVA E RECEBIMENTO DA DENÚNCIA PELO JUIZ COMPETENTE. AUSÊNCIA DE FUNDAMENTAÇÃO NO DECRETO DE PRISÃO PREVENTIV…
4856.html<=>0101170-20.2003.8.02.0053<=>-<=>3ª Câmara Cível<=>26/03/2019<=>-<=>Des. Domingos de Araújo Lima Neto<=>APELAÇÃO CÍVEL. AÇÃO DE INDENIZAÇÃO POR DANOS MATERIAIS E MORAIS. ACIDENTE DE TRÂNSITO. MORTE. RESPONSABILIDADE DA EMPRESA APELANTE. RESPONSABILIDADE OBJETIVA. DANO MATERIAL. PENSIONAMENTO EM FAVOR DOS RECORRIDOS. PRECEDENTE DO STJ. JUROS DE MORA E CORREÇÃO MONETÁRIA DESDE OS RESPECT…
3988.html<=>0001344-25.2011.8.02.0058<=>-<=>3ª Câmara Cível<=>26/03/2019<=>-<=>Des. Domingos de Araújo Lima Neto<=>APELAÇÃO CÍVEL. AÇÃO DE COBRANÇA DO SEGURO DPVAT. TESES DE ILEGITIMIDADE PASSIVA E FALTA DE INTERESSE DA PARTE RECORRIDA AFASTADAS. ALEGAÇÃO DE PRESCRIÇÃO. AFASTADA. AJUIZAMENTO DE AÇÃO ANTERIOR. INTERRUPÇÃO DO PRAZO PRESCRICIONAL. ARTIGO 240, § 1º, DO CÓDIGO DE PROCESSO CIVIL. JUROS…
9856.html<=>0803352-72.2018.8.02.0000<=>-<=>Câmara Criminal<=>21/02/2019<=>-<=>Des. Sebastião Costa Filho<=>PENAL. PROCESSO PENAL. HABEAS CORPUS LIBERATÓRIO. PRISÃO PREVENTIVA. TENTATIVA DE HOMICÍDIO QUALIFICADO. FATO OCORRIDO DENTRO DO SISTEMA PENITENCIÁRIO. ALEGAÇÃO DE EXCESSO DE PRAZO. INEXISTÊNCIA DE CONSTRANGIMENTO ILEGAL. PRISÃO PREVENTIVA PROLATADA NOS AUTOS DE ORIGEM FOI RELAXADA POR ORDE…
6098.html<=>0700032-16.2017.8.02.0202<=>-<=>Câmara Criminal<=>21/02/2019<=>-<=>Des. Washington Luiz D. Freitas<=>PENAL. PROCESSUAL PENAL. RECURSO EM SENTIDO ESTRITO. ROUBO MAJORADO. RECONHECIMENTO DA INCOMPETÊNCIA RATIONE LOCI DE OFÍCIO. INSTRUÇÃO CRIMINAL CONCLUÍDA. PRECLUSÃO PARA O MAGISTRADO. PRINCÍPIO DA IDENTIDADE FÍSICA DO JUIZ. INTELIGÊNCIA DO ART. 399, § 2º, DO CPP. DECISÃO ANULADA. RECUR…
7597.html<=>0704120-55.2016.8.02.0001<=>-<=>1ª Câmara Cível<=>27/02/2019<=>-<=>Des. Fábio José Bittencourt Araújo<=>EMBARGOS DE DECLARAÇÃO EM APELAÇÃO. ALEGAÇÃO DE OMISSÃO E CONTRADIÇÃO NO JULGADO QUANTO AO TRECHO QUE TRATA DA TESE DO BANCO DEDUZIDA NO SENTIDO DE QUE NÃO HÁ ABUSIVIDADE CAPAZ DE CONDUZIR À LIMITAÇÃO DOS JUROS REMUNERATÓRIOS PREVISTOS NO CONTRATO ENTABULADO ENTRE AS PARTES. VÍCIOS …
9687.html<=>0700009-67.2017.8.02.0203<=>-<=>Câmara Criminal<=>24/01/2019<=>-<=>Des. Sebastião Costa Filho<=>PENAL. PROCESSO PENAL. RECURSO EM SENTIDO ESTRITO. TENTATIVA DE HOMICÍDIO E TRÁFICO DE DROGAS. DECISÃO DE PRONÚNCIA. PEDIDO DE AFASTAMENTO DO JULGAMENTO PELO TRIBUNAL DO JÚRI. PRONÚNCIA DOS RECORRENTES, EXCLUSIVAMENTE, POR CRIME DE TRÁFICO. NÃO ACOLHIMENTO. CRIME CONEXO. PLEITO DE ABSOLVIÇÃ…
5820.html<=>0806608-23.2018.8.02.0000<=>-<=>1ª Câmara Cível<=>27/02/2019<=>-<=>Des. Fábio José Bittencourt Araújo<=>DIREITO CIVIL. LEI DE LOCAÇÕES. PARTE AGRAVANTE QUE SE INSURGE CONTRA O DEFERIMENTO, PELO MAGISTRADO SINGULAR, DE TUTELA PROVISÓRIA CUJO TEOR GARANTE À PARTE AGRAVADA O DIREITO DE PAGAR AS QUANTIAS DECORRENTES DA AVENÇA FIRMADA ENTRE AS PARTES MEDIANTE A EFETIVAÇÃO DE DEPÓSITOS JUDI…
4199.html<=>0805212-11.2018.8.02.0000<=>-<=>Câmara Criminal<=>17/12/2018<=>-<=>Des. Washington Luiz D. Freitas<=>PROCESSO PENAL. HABEAS CORPUS. CRIME DE INCÊNDIO. ALEGAÇÃO DE NÃO PREENCHIMENTO DOS REQUISITOS DA SEGREGAÇÃO, E FUNDAMENTAÇÃO GENÉRICA DA DECISÃO. INOCORRÊNCIA. ELEMENTOS FÁTICOS SUFICIENTEMENTE DEMONSTRADOS A PARTIR DAS CIRCUNSTÂNCIAS DO CASO CONCRETO. NECESSIDADE DE ASSEGURAR E GARAN…
890.html<=>0089438-28.2008.8.02.0001<=>-<=>2ª Câmara Cível<=>25/03/2019<=>-<=>Des. Klever Rêgo Loureiro<=>EMBARGOS DE DECLARAÇÃO COM FINS DE PREQUESTIONAMENTO. OMISSÃO SANADA QUANTO À INCIDÊNCIA DOS CONSECTÁRIOS LEGAIS. INCONFORMISMO DA PARTE EMBARGANTE EM RELAÇÃO AO VALOR DA INDENIZAÇÃO FIXADA A TÍTULO DE DANOS MORAIS. IMPOSSIBILIDADE DE REDISCUSSÃO DE MATÉRIA E REAVALIAÇÃO DE PROVAS. EMBARGOS C…
9170.html<=>0802902-66.2017.8.02.0000<=>-<=>2ª Câmara Cível<=>21/02/2019<=>-<=>Des. Klever Rêgo Loureiro<=>AGRAVO DE INSTRUMENTO. DECISÃO QUE DETERMINOU A REDUÇÃO DOS VALORES DESCONTADOS DO CONTRACHEQUE DA SERVIDORA POR SUPOSTA ABUSIVIDADE DOS ENCARGOS. CASO EM QUE O BANCO AGRAVANTE ALEGA A LEGALIDADE DOS ENCARGOS MAS NÃO JUNTA AOS AUTOS O CONTRATO. INOBSERVÂNCIA DO DIREITO À INFORMAÇÃO CLARA E P…
5306.html<=>0803913-96.2018.8.02.0000<=>-<=>2ª Câmara Cível<=>21/03/2019<=>-<=>Des. Pedro Augusto Mendonça de Araújo<=>DIREITO DO CONSUMIDOR. AGRAVO DE INSTRUMENTO. PEDIDO DE REFORMA DA DECISÃO QUE DETERMINOU A SUSTAÇÃO DOS DESCONTOS EM FOLHA DE PAGAMENTO DO ORA RECORRIDO, SOB PENA DE MULTA DIÁRIA. INDÍCIOS DE VENDA CASADA. PRÁTICA DA MODALIDADE PROIBIDA PELO ART. 39, I DO CDC. FORTES INDICAÇÕES …
1275.html<=>0726606-68.2015.8.02.0001<=>-<=>2ª Câmara Cível<=>22/03/2019<=>-<=>Des. Pedro Augusto Mendonça de Araújo<=>APELAÇÃO CÍVEL. POSSE. REINTEGRAÇÃO DE POSSE. SENTENÇA QUE JULGOU IMPROCEDENTE O PLEITO AUTORAL. NOS TERMOS DOS ARTS. 560 E 561, DO CÓDIGO DE PROCESSO CIVIL, O POSSUIDOR TEM DIREITO A SER REINTEGRADO NA POSSE EM CASO DE ESBULHO, INCUMBINDO-LHE PROVAR A SUA POSSE, O ESBULHO PRATIC…
8316.html<=>0707093-80.2016.8.02.0001<=>-<=>3ª Câmara Cível<=>11/03/2019<=>-<=>Des. Alcides Gusmão da Silva<=>APELAÇÃO CÍVEL. CONCURSO PÚBLICO. CARGO DE PROFESSOR ESPECIALIDADE GEOGRAFIA DA 13ª CRE. CANDIDATO APROVADO FORA DO NÚMERO DE VAGAS. CONTRATAÇÃO TEMPORÁRIA DE MONITORES. AUSÊNCIA DE INVESTIDURA NO CARGO ALMEJADO E DE DEMONSTRAÇÃO DE SIMILARIDADE DAS ATRIBUIÇÕES. REQUISITO NECESSÁRIO. PRET…
7507.html<=>0138534-51.2004.8.02.0001<=>-<=>2ª Câmara Cível<=>15/03/2019<=>-<=>Des. Pedro Augusto Mendonça de Araújo<=>TRIBUTÁRIO. EXECUÇÃO FISCAL. COBRANÇA DE IPTU E TAXA DE LIMPEZA PÚBLICA, COLETA DE LIXO E RESÍDUOS DOMICILIARES. SENTENÇA PELA PRESCRIÇÃO INTERCORRENTE DA AÇÃO. APELAÇÃO CÍVEL. TESE DE IMPOSSIBILIDADE DE DECRETAÇÃO DE OFÍCIO DA PRESCRIÇÃO INTERCORRENTE, SEM A PRÉVIA COMPROVAÇÃO D…
3297.html<=>0805471-06.2018.8.02.0000<=>-<=>3ª Câmara Cível<=>11/02/2019<=>-<=>Des. Domingos de Araújo Lima Neto<=>AGRAVO DE INSTRUMENTO. AÇÃO DE TUTELA PROVISÓRIA DE URGÊNCIA. PEDIDO DE BLOQUEIO DE VERBAS A SEREM RECEBIDAS PELO AGRAVADO. PRECATÓRIO. FUNDEF. PLEITO NÃO ENFRENTADO NA DECISÃO RECORRIDA. IMPOSSIBILIDADE DE ANÁLISE POR SUPRESSÃO DE INSTÂNCIA. GRATUIDADE DA JUSTIÇA. INDEFERIMENTO PELO…
5972.html<=>0000421-82.2009.8.02.0053<=>-<=>Câmara Criminal<=>20/02/2019<=>-<=>Des. João Luiz Azevedo Lessa<=>PENAL. PROCESSUAL PENAL. EMBARGOS DE DECLARAÇÃO EM APELAÇÃO CRIMINAL. ALEGAÇÃO DE OMISSÃO, OBSCURIDADE, AMBIGUIDADE E CONTRADIÇÃO. PLEITEADOS ABSOLVIÇÃO E REDIMENSIONAMENTO DA PENA. IMPOSSIBILIDADE. AS TESES SUSTENTADAS PELO EMBARGANTE FORAM DEVIDAMENTE APRECIADAS E FUNDAMENTADAS NO ACÓRD…
5996.html<=>0800380-89.2018.8.02.9002<=>-<=>Câmara Criminal<=>14/03/2019<=>-<=>Des. João Luiz Azevedo Lessa<=>PENAL. PROCESSO PENAL. HABEAS CORPUS. TENTATIVA DE HOMICÍDIO. ALEGADA AUSÊNCIA DE FUNDAMENTAÇÃO A JUSTIFICAR O DECRETO PRISIONAL. PROCEDÊNCIA. PRECEDENTES DO STJ. DESNECESSIDADE DA MANUTENÇÃO DA SEGREGAÇÃO CAUTELAR. PERTINÊNCIA DA APLICAÇÃO DE OUTRAS MEDIDAS CAUTELARES. ORDEM CONHECIDA E …
6859.html<=>0804658-76.2018.8.02.0000<=>-<=>3ª Câmara Cível<=>14/12/2018<=>-<=>Des. Alcides Gusmão da Silva<=>AGRAVO DE INSTRUMENTO EM AÇÃO DE OBRIGAÇÃO DE FAZER. CONVÊNIO PARA CONCESSÃO DE EMPRÉSTIMOS CONSIGNADOS COM DESCONTO EM FOLHA DE PAGAMENTO REALIZADO ENTRE O BANCO BRADESCO S/A E O MUNICÍPIO DE MINADOR DO NEGRÃO. RESPONSABILIDADE DO ENTE PÚBLICO PELA RETENÇÃO DOS VALORES DEVIDOS PELOS MUTU…
4997.html<=>0806822-14.2018.8.02.0000<=>-<=>Câmara Criminal<=>14/03/2019<=>-<=>Des. José Carlos Malta Marques<=>HABEAS CORPUS. EXTORSÃO MEDIANTE SEQUESTRO. PEDIDO DE REDIMENSIONAMENTO DA DOSIMETRIA DA PENA. IMPOSSIBILIDADE. PENA BASE FIXADA NO MÍNIMO LEGAL. CONSTRANGIMENTO ILEGAL NÃO EVIDENCIADO. ORDEM CONHECIDA E DENEGADA.<=>None<=>HABEAS CORPUS. EXTORSÃO MEDIANTE SEQUESTRO. PEDIDO DE REDIMENSIO…
5465.html<=>0700351-44.2015.8.02.0043<=>-<=>2ª Câmara Cível<=>26/02/2019<=>-<=>Desa. Elisabeth Carvalho Nascimento<=>CONSTITUCIONAL E ADMINISTRATIVO. REEXAME NECESSÁRIO. AÇÃO DE COBRANÇA C/ PEDIDO DE ANTECIPAÇÃO DA TUTELA. SENTENÇA QUE DECLAROU INCIDENTALMENTE A INCONSTITUCIONALIDADE DO ART. 1º, DA LEI MUNICIPAL N.º 973/2009, BEM COMO JULGOU PROCEDENTE A PRETENSÃO AUTORAL, DETERMINANDO O RETORNO …
8525.html<=>0713363-62.2012.8.02.0001<=>-<=>3ª Câmara Cível<=>26/02/2019<=>-<=>Des. Domingos de Araújo Lima Neto<=>APELAÇÃO CÍVEL. AÇÃO COMINATÓRIA. SENTENÇA QUE DEIXOU DE CONDENAR O MUNICÍPIO DE MACEIÓ AO PAGAMENTO DE HONORÁRIOS ADVOCATÍCIOS SUCUMBENCIAIS EM FAVOR DA DEFENSORIA PÚBLICA DE ALAGOAS. RECONHECIMENTO DO DIREITO DA DEFENSORIA PÚBLICA À PERCEPÇÃO DESTA VERBA DE SUCUMBÊNCIA. PREVISÃO CO…
5883.html<=>0802004-53.2017.8.02.0000<=>-<=>2ª Câmara Cível<=>21/02/2019<=>-<=>Des. Klever Rêgo Loureiro<=>AGRAVO DE INSTRUMENTO. AÇÃO DE BUSCA E APREENSÃO. DECISÃO SINGULAR QUE INDEFERIU PEDIDO LIMINAR DE BUSCA E APREENSÃO, AO FUNDAMENTO DE QUE A REFERIDA MEDIDA TEM CARÁTER SATISFATIVO. POSSIBILIDADE DE CONCESSÃO DA LIMINAR. ARTIGO 3º, DECRETO-LEI N.º 911/1969. MORA CONFIGURADA. DECISÃO AGRAVADA…
499.html<=>0730328-13.2015.8.02.0001<=>-<=>1ª Câmara Cível<=>17/12/2018<=>-<=>Desembargador Fernando Tourinho de Omena Souza<=>EMBARGOS DE DECLARAÇÃO EM APELAÇÃO CÍVEL. ALEGAÇÃO DE OMISSÃO. EXISTÊNCIA. LACUNA SANADA SEM EMPRESTAR EFEITO INFRINGENTE. 01 Os embargos de declaração constituem modalidade de impugnação às decisões judiciais que forem omissas, obscuras, contraditórias ou para correção d…
869.html<=>0700100-62.2016.8.02.0052<=>-<=>1ª Câmara Cível<=>20/02/2019<=>-<=>Des. Fábio José Bittencourt Araújo<=>ADMINISTRATIVO. CONSTITUCIONAL. APELAÇÃO CÍVEL EM AÇÃO DE DESAPROPRIAÇÃO POR UTILIDADE PÚBLICA. SENTENÇA QUE ACOLHEU O LAUDO DE AVALIAÇÃO REALIZADO POR OFICIAL DE JUSTIÇA A FIM DE FIXAR O VALOR DO BEM EXPROPRIADO EM MONTANTE SUPERIOR À OFERTA INICIAL FEITA PELO ENTE MUNICIPAL. A CONS…
3743.html<=>0800256-09.2018.8.02.9002<=>-<=>Câmara Criminal<=>17/12/2018<=>-<=>Des. José Carlos Malta Marques<=>HABEAS CORPUS. ESTUPRO DE VULNERÁVEL (ART. 217-A, DO CÓDIGO PENAL). PLEITO DE DECLARAÇÃO DE NULIDADE PROCESSUAL. ALEGAÇÃO DE CERCEAMENTO DO DIREITO DE DEFESA E DECRETAÇÃO DE PRISÃO ILEGAL. RÉU QUE NÃO FOI INTIMADO PESSOALMENTE DA SENTENÇA PENAL CONDENATÓRIA. CIÊNCIA PELO DEFENSOR DATIVO…
1186.html<=>0805369-81.2018.8.02.0000<=>-<=>2ª Câmara Cível<=>15/03/2019<=>-<=>Des. Pedro Augusto Mendonça de Araújo<=>DIREITO DO CONSUMIDOR. AGRAVO DE INSTRUMENTO. PEDIDO DE REFORMA DA DECISÃO QUE DETERMINOU A SUSTAÇÃO DOS DESCONTOS EM FOLHA DE PAGAMENTO DA ORA RECORRIDA, BEM COMO QUE SE ABSTIVESSE DE INCLUIR O NOME DA MESMA NOS ÓRGÃOS DE PROTEÇÃO AO CRÉDITO, SOB PENA DE MULTA DIÁRIA. INDÍCIOS D…
5114.html<=>0725980-15.2016.8.02.0001<=>-<=>3ª Câmara Cível<=>09/02/2019<=>-<=>Des. Celyrio Adamastor Tenório Accioly<=>REMESSA NECESSÁRIA. MANDADO DE SEGURANÇA. SERVIDOR PÚBLICO. GUARDA MUNICIPAL. MUNICÍPIO DE MACEIÓ. PROGRESSÃO NA CARREIRA POR TITULAÇÃO. CONCLUSÃO DE CURSO DE NÍVEL SUPERIOR. ART. 20, VII, ITENS 1 E 4, DA LEI MUNICIPAL Nº 4.974/2000. PREENCHIMENTO DOS REQUISITOS LEGAIS. ATO VINC…
2294.html<=>0006257-03.2006.8.02.0001<=>-<=>3ª Câmara Cível<=>18/12/2018<=>-<=>Des. Celyrio Adamastor Tenório Accioly<=>EMBARGOS DE DECLARAÇÃO. PROCESSO CIVIL. AÇÃO DE INDENIZAÇÃO PRO DANOS MORAIS. INSURGÊNCIA RECURSAL CONTRA O ACÓRDÃO QUE DEU PROVIMENTO À APELAÇÃO CONDENANDO O ESTADO AO PAGAMENTO DE INDENIZAÇÃO POR DANOS MORAIS NO VALOR DE R$ 1.500,00 (MIL E QUINHENTOS REAIS), EM VIRTUDE DO ATRA…
6992.html<=>0805825-31.2018.8.02.0000<=>-<=>Câmara Criminal<=>14/12/2018<=>-<=>Des. Sebastião Costa Filho<=>PENAL. PROCESSO PENAL. HABEAS CORPUS. PACIENTE ACUSADO DE FURTO QUALIFICADO E CORRUPÇÃO DE MENORES. PACIENTE RESPONDE A OUTRAS AÇÕES PENAIS. DECISÃO DO JUÍZO DE ORIGEM DEMONSTRA A NECESSIDADE DA PRISÃO, COMO GARANTIA DA ORDEM PÚBLICA. REITERAÇÃO. ORDEM DENEGADA. I - Diante da periculosidade…
5175.html<=>0805261-52.2018.8.02.0000<=>-<=>Câmara Criminal<=>21/02/2019<=>-<=>Des. Washington Luiz D. Freitas<=>PROCESSUAL PENAL. HABEAS CORPUS. RECEPTAÇÃO. ASSOCIAÇÃO CRIMINOSA. ALEGAÇÃO DE CONSTRANGIMENTO ILEGAL EM RAZÃO DA AUSÊNCIA DE REQUISITOS PARA A DECRETAÇÃO DO CÁRCERE. CONCESSÃO PARCIAL POR ESTA RELATORIA EM SEDE DE LIMINAR, APLICANDO MEDIDAS CAUTELARES DIVERSAS. POSTERIOR CONCESSÃO PEL…
2080.html<=>0723839-57.2015.8.02.0001<=>-<=>2ª Câmara Cível<=>11/02/2019<=>-<=>Desa. Elisabeth Carvalho Nascimento<=>APELAÇÃO CÍVEL. PONTOS NÃO ENFRENTADOS NA SENTENÇA. AUSÊNCIA DE INTERESSE RECURSAL. NÃO CONHECIMENTO DAS REFERIDAS QUESTÕES ESTRANHAS À DECISUM VERGASTADA. DEMAIS QUESTÕES ENFRENTADAS. INEXISTÊNCIA DE JUNTADA DO INSTRUMENTO CONTRATUAL NOS AUTOS. MANUTENÇÃO DO ENTENDIMENTO DE AFASTA…
5848.html<=>0706157-60.2013.8.02.0001<=>-<=>1ª Câmara Cível<=>27/02/2019<=>-<=>Des. Fábio José Bittencourt Araújo<=>DIREITO DO CONSUMIDOR. AÇÃO INTENTADA COM O FIM DE REVISAR CONTRATO FIRMADO PARA A AQUISIÇÃO DE VEÍCULO AUTOMOTOR, COM ALIENAÇÃO FIDUCIÁRIA EM GARANTIA. PARTE AUTORA QUE SUSTENTA VÍCIO NA SENTENÇA, AO ARGUMENTO DE QUE O JULGADOR SINGULAR NÃO APRECIOU AS TESES RELATIVAS À TARIFA DE C…
2910.html<=>0804035-51.2014.8.02.0000<=>-<=>2ª Câmara Cível<=>01/04/2019<=>-<=>Des. Klever Rêgo Loureiro<=>EMBARGOS DE DECLARAÇÃO EM AGRAVO DE INSTRUMENTO. INOCORRÊNCIA DOS VÍCIOS ELENCADOS NO ARTIGO 1.022 DO CÓDIGO DE PROCESSO CIVIL. MATÉRIA DEVIDAMENTE ANALISADA NO ACÓRDÃO RECORRIDO. AUSÊNCIA DE OMISSÃO, OBSCURIDADE OU CONTRADIÇÃO. OBJETIVO DE MERO REEXAME DA MATÉRIA. EMBARGOS CONHECIDOS E REJE…
5722.html<=>0034165-59.2011.8.02.0001<=>-<=>3ª Câmara Cível<=>26/03/2019<=>-<=>Des. Domingos de Araújo Lima Neto<=>APELAÇÃO CÍVEL. AÇÃO REVISIONAL DE CONTRATO. RELATIVIZAÇÃO DO PACTA SUNT SERVANDA. POSSIBILIDADE DE REVISÃO DE CONTRATO DIANTE DE POSSÍVEIS ENCARGOS EXORBITANTES. DEVER DE ANALISAR À LUZ DO CÓDIGO DE DEFESA DO CONSUMIDOR. JUROS REMUNERATÓRIOS FIXADOS ACIMA DA TAXA MÉDIA DE MERCADO VI…
6248.html<=>0700976-06.2015.8.02.0067<=>-<=>Câmara Criminal<=>01/03/2019<=>-<=>Des. José Carlos Malta Marques<=>APELAÇÃO CRIMINAL. PENAL E PROCESSO PENAL. ROUBO MAJORADO. APELANTE CLEDSON CARLOS COSTA JÚNIOR. PLEITO DE DECLARAÇÃO DE SUA INIMPUTABILIDADE. RECONHECIMENTO. CONSTATAÇÃO POR LAUDO. PEDIDOS SUBSIDIÁRIOS DE DESCLASSIFICAÇÃO PARA ROUBO NA SUA FORMA TENTADA E CONSIDERAÇÃO DA CONFISSÃO ESPO…
4004.html<=>0806008-02.2018.8.02.0000<=>-<=>3ª Câmara Cível<=>11/02/2019<=>-<=>Des. Domingos de Araújo Lima Neto<=>AGRAVO DE INSTRUMENTO. AÇÃO DECLARATÓRIA DE INEXISTÊNCIA DE DÉBITO C/C INDENIZAÇÃO POR DANOS MORAIS C/C ANTECIPAÇÃO DE TUTELA. SUSPENSÃO DOS DESCONTOS REALIZADOS NA FOLHA DE PAGAMENTO DO AGRAVADO. AUSÊNCIA DE DEMONSTRAÇÃO DE LEGITIMIDADE DOS DESCONTOS. PRESENÇA DE FUMUS BONI IURIS E …
9715.html<=>0803999-67.2018.8.02.0000<=>-<=>3ª Câmara Cível<=>12/03/2019<=>-<=>Des. Celyrio Adamastor Tenório Accioly<=>AGRAVO DE INSTRUMENTO. DIREITO PROCESSUAL CIVIL. INSURGÊNCIA RECURSAL CONTRA A DECISÃO QUE NEGOU O PEDIDO FORMULADO EM SEDE DE TUTELA DE URGÊNCIA, NO SENTIDO DE SUSPENDER OS DESCONTOS MENSAIS EM FOLHA DE PAGAMENTO DA AGRAVANTE. EMPRÉSTIMO CONSIGNADO NA MODALIDADE CARTÃO DE CRÉDI…
4594.html<=>0804761-83.2018.8.02.0000<=>-<=>1ª Câmara Cível<=>17/12/2018<=>-<=>Desembargador Fernando Tourinho de Omena Souza<=>AGRAVO DE INSTRUMENTO. CÓDIGO DE DEFESA DO CONSUMIDOR. EMPRÉSTIMO. DESCONTOS REALIZADOS. AUSÊNCIA DE REDUÇÃO DO SALDO DEVEDOR. NECESSIDADE DE SUSPENSÃO. MULTA DIÁRIA. POSSIBILIDADE DE REVER A PERIODICIDADE. MODULAÇÃO DOS VALORES ARBITRADOS. OBSERVÂNCIA AOS PRINCÍPIOS DA …
2729.html<=>0806480-03.2018.8.02.0000<=>-<=>3ª Câmara Cível<=>01/03/2019<=>-<=>Des. Domingos de Araújo Lima Neto<=>AGRAVO DE INSTRUMENTO. AÇÃO DECLARATÓRIA DE INEXISTÊNCIA DE DÉBITO COM PEDIDO LIMINAR CUMULADA COM OBRIGAÇÃO DE FAZER E INDENIZAÇÃO POR DANOS MORAIS. SUSPENSÃO DOS DESCONTOS REALIZADOS NA FOLHA DE PAGAMENTO DO AGRAVANTE. AUSÊNCIA DE DEMONSTRAÇÃO DE LEGITIMIDADE DOS DESCONTOS. PRESENÇ…
4326.html<=>0724897-66.2013.8.02.0001<=>-<=>1ª Câmara Cível<=>28/03/2019<=>-<=>Des. Otávio Leão Praxedes<=>EMBARGOS DE DECLARAÇÃO EM APELAÇÃO CÍVEL. ACÓRDÃO QUE DEU PARCIAL PROVIMENTO AO APELO PARA FIXAR HONORÁRIOS ADVOCATÍCIOS DE SUCUMBÊNCIA EM FAVOR DA DEFENSORIA PÚBLICA NO VALOR DE R$475,00 (QUATROCENTOS E SETENTA E CINCO REAIS). ALEGAÇÃO DE OMISSÃO QUANTO A IMPOSSIBILIDADE DE FIXAÇÃO DA VERBA…
8696.html<=>0052053-75.2010.8.02.0001<=>-<=>2ª Câmara Cível<=>26/03/2019<=>-<=>Desa. Elisabeth Carvalho Nascimento<=>EMBARGOS DE DECLARAÇÃO EM APELAÇÃO CÍVEL. OMISSÃO. VÍCIO NÃO CONFIGURADO. LIMITES DO ARTIGO 1.022, DO CÓDIGO DE PROCESSO CIVIL. HONORÁRIOS ADVOCATÍCIOS EM SEDE DE AÇÃOM CIVIL PÚBLICA. INOVAÇÃO DE TESE RECURSAL EM SEDE DE EMBARGOS DE DECLARAÇÃO. IMPOSSIBILIDADE. EMBARGOS CONHECIDOS …
4233.html<=>0040168-30.2011.8.02.0001<=>-<=>3ª Câmara Cível<=>26/03/2019<=>-<=>Des. Domingos de Araújo Lima Neto<=>EMBARGOS DE DECLARAÇÃO EM AÇÃO DE BUSCA E APREENSÃO. EXTINÇÃO. PERDA SUPERVENIENTE DO OBJETO DA AÇÃO. CONTRATO DE FINANCIAMENTO COM ALIENAÇÃO FIDUCIÁRIA EM GARANTIA. MANUTENÇÃO DO DEVEDOR NA POSSE DO BEM. POSSIBILIDADE. AFASTAMENTO DOS EFEITOS DA MORA POR MEIO DE SENTENÇA PROFERIDA N…
8441.html<=>0806483-55.2018.8.02.0000<=>-<=>Câmara Criminal<=>30/01/2019<=>-<=>Des. João Luiz Azevedo Lessa<=>PENAL. PROCESSUAL PENAL. HABEAS CORPUS. TRÁFICO DE DROGAS. ASSOCIAÇÃO PARA O TRÁFICO. PRETENSÃO DA LIBERDADE. DECISÃO DE DECRETAÇÃO E MANUTENÇÃO DA SEGREGAÇÃO CAUTELAR DEVIDAMENTE FUNDAMENTADA COM ELEMENTOS IDÔNEOS. GARANTIA DA ORDEM PÚBLICA. GRAVIDADE CONCRETA DO DELITO. CONSTRANGIMENTO …
7540.html<=>0805144-61.2018.8.02.0000<=>-<=>3ª Câmara Cível<=>13/03/2019<=>-<=>Des. Celyrio Adamastor Tenório Accioly<=>PROCESSO CIVIL. AGRAVO DE INSTRUMENTO. IMPOSSIBILIDADE DE CUMPRIMENTO DA OBRIGAÇÃO. MATÉRIA NÃO TRATADA PELA DECISÃO RECORRIDA. PEDIDO NÃO CONHECIDO. IMPOSIÇÃO DE JUROS SOBRE ASTREINTES. IMPOSSIBILIDADE. CARACTERIZAÇÃO DE BIS IN IDEM. MANUTENÇÃO DA CORREÇÃO MONETÁRIA. VALOR DAS …
1580.html<=>0806306-91.2018.8.02.0000<=>-<=>Câmara Criminal<=>14/02/2019<=>-<=>Des. Washington Luiz D. Freitas<=>PENAL E PROCESSO PENAL. HABEAS CORPUS. TRÁFICO DE DROGAS, PORTE ILEGAL DE ARMA DE FOGO E CORRUPÇÃO DE MENORES. ALEGAÇÃO DE NÃO PREENCHIMENTO DOS REQUISITOS DA SEGREGAÇÃO. INOCORRÊNCIA. PROVA DA MATERIALIDADE E INDÍCIOS SUFICIENTES DE AUTORIA. EVIDENCIADA A NECESSIDADE DE PRESERVAR A OR…
8400.html<=>0805596-71.2018.8.02.0000<=>-<=>Câmara Criminal<=>01/03/2019<=>-<=>Des. João Luiz Azevedo Lessa<=>HABEAS CORPUS. TRÁFICO DE DROGAS. ALEGAÇÃO DE AUSÊNCIA DE REQUISITOS E FUNDAMENTAÇÃO PARA A PRISÃO PREVENTIVA. DEMONSTRADA A NECESSIDADE DA CUSTÓDIA PARA A GARANTIA DA ORDEM PÚBLICA. CONSTRANGIMENTO ILEGAL NÃO CONFIGURADO. ORDEM DENEGADA. DECISÃO UNÂNIME.<=>None<=>HABEAS CORPUS. TRÁFICO D…
9996.html<=>0701857-12.2016.8.02.0046<=>-<=>2ª Câmara Cível<=>22/03/2019<=>-<=>Des. Pedro Augusto Mendonça de Araújo<=>DIREITO CIVIL. PROCESSUAL CIVIL. AÇÃO DE COBRANÇA DE DIFERENÇAS REMUNERATÓRIAS. DECISÃO QUE LIMITOU O NÚMERO DE AUTORES. ART. 113 DO CÓDIGO DE PROCESSO CIVIL. ENTENDIMENTO QUE A GRANDE QUANTIDADE DE DEMANDANTES COMPROMETE A RÁPIDA SOLUÇÃO DO LITÍGIO. BOM ANDAMENTO PROCESSUAL. DET…
186.html<=>0700164-07.2018.8.02.0051<=>-<=>1ª Câmara Cível<=>28/02/2019<=>-<=>Des. Paulo Barros da Silva Lima<=>DIREITO PROCESSUAL CIVIL. APELAÇÃO CÍVEL. PRESENÇA DOS REQUISITOS DE ADMISSIBILIDADE QUE AUTORIZAM O CONHECIMENTO DO PRESENTE RECURSO. AÇÃO DE EXECUÇÃO FISCAL. EXTINÇÃO DO FEITO SEM RESOLUÇÃO DE MÉRITO, COM FUNDAMENTO NO ART. 485, INCISO VI, DO NOVO CÓDIGO DE PROCESSO CIVIL. CRÉDITO TRI…
3503.html<=>0745956-13.2013.8.02.0001<=>-<=>3ª Câmara Cível<=>11/03/2019<=>-<=>Des. Alcides Gusmão da Silva<=>APELAÇÕES CÍVEIS. AÇÃO DE INDENIZAÇÃO DE DANOS MORAIS E MATERIAIS. PLANO DE SAÚDE. NEGATIVA DE AUTORIZAÇÃO DE CIRURGIA EM HOSPITAL DE REDE DIFERENCIADA. MÉDICO NÃO COOPERADO. PRECEITOS DA LEI N.º 9.656/99 QUE EXCLUEM A OBRIGATORIEDADE DE COBERTURA DE PROCEDIMENTOS DESTA NATUREZA. REEMBOLS…
9248.html<=>0007456-84.2011.8.02.0001<=>-<=>3ª Câmara Cível<=>08/02/2019<=>-<=>Des. Alcides Gusmão da Silva<=>AGRAVO INTERNO EM EMBARGOS DE DECLARAÇÃO. AUSÊNCIA DE OMISSÃO. ACLARATÓRIOS REJEITADOS. INTUITO DE REDISCUSSÃO DA MATÉRIA. RECURSO PROTELATÓRIO. MANUTENÇÃO DO DECISUM. RECURSO CONHECIDO E NÃO PROVIDO.<=>None<=>AGRAVO INTERNO EM EMBARGOS DE DECLARAÇÃO. AUSÊNCIA DE OMISSÃO. ACLARATÓRIOS REJ…
4477.html<=>0000018-63.2010.8.02.0026<=>-<=>Câmara Criminal<=>07/02/2019<=>-<=>Des. Washington Luiz D. Freitas<=>PROCESSO PENAL. EMBARGOS DE DECLARAÇÃO EM RECURSO EM SENTIDO ESTRITO. ALEGAÇÃO DE OMISSÃO NO JULGADO. PLEITO DE DESCLASSIFICAÇÃO DO CRIME DE HOMICÍDIO QUALIFICADO PARA O DE HOMICÍDIO CULPOSO, AFASTANDO A PRONÚNCIA DO EMBARGANTE. MATÉRIA FARTAMENTE ENFRENTADA NO ACÓRDÃO EMBARGADO. IMPOS…
1540.html<=>0806896-68.2018.8.02.0000<=>-<=>Câmara Criminal<=>07/02/2019<=>-<=>Des. José Carlos Malta Marques<=>HABEAS CORPUS. TRÁFICO DE DROGAS. PEDIDO DE SUBSTITUIÇÃO DA PRISÃO PREVENTIVA POR SEGREGAÇÃO DOMICILIAR. PACIENTE MÃE DE MENORES DE 12 (DOZE) ANOS. LIMINAR CONCEDIDA PARA DETERMINAR A SUBSTITUIÇÃO. CRIME COMETIDO SEM VIOLÊNCIA OU GRAVE AMEAÇA. CONDUTA NÃO PRATICADA CONTRA FILHO OU DEPEN…
6983.html<=>0731041-51.2016.8.02.0001<=>-<=>1ª Câmara Cível<=>28/03/2019<=>-<=>Des. Otávio Leão Praxedes<=>APELAÇÃO CIVIL. DIREITO CIVIL E DO CONSUMIDOR. AÇÃO DECLARATÓRIA DE INEXISTÊNCIA DE DÉBITO COM PEDIDO DE LIMINAR C/C OBRIGAÇÃO DE FAZER E INDENIZAÇÃO POR DANOS MORAIS E MATERIAIS. ALEGAÇÃO DE QUE A PARTE APELADA ESTAVA CIENTE DOS TERMOS DO CONTRATO, INEXISTINDO DEVER DE INDENIZAR. NÃO ACOLHI…
9817.html<=>0015403-68.2006.8.02.0001<=>-<=>2ª Câmara Cível<=>11/02/2019<=>-<=>Desa. Elisabeth Carvalho Nascimento<=>APELAÇÃO CÍVEL. DIREITO DO CONSUMIDOR. AÇÃO DECLARATÓRIA DE INEXISTÊNCIA DE DÉBITO C/C INDENIZAÇÃO POR DANOS MORAIS. INSCRIÇÃO INDEVIDA DE PESSOA FÍSICA EM CADASTRO DE INADIMPLENTES. FALHA NA PRESTAÇÃO DO SERVIÇO. CONDENAÇÃO EM DANOS MORAIS DEVIDA. MANUTENÇÃO DO VALOR ARBITRADO À T…
3648.html<=>0804054-18.2018.8.02.0000<=>-<=>2ª Câmara Cível<=>01/04/2019<=>-<=>Des. Klever Rêgo Loureiro<=>AGRAVO DE INSTRUMENTO. AÇÃO DECLARATÓRIA DE NULIDADE DE NEGÓCIO JURÍDICO C/C INDENIZAÇÃO POR DANOS MORAIS C/ PEDIDO DE TUTELA ANTECIPADA. SUSPENSÃO DE DESCONTOS REALIZADOS NA FOLHA DE PAGAMENTO. APLICAÇÃO DE MULTA DIÁRIA EM CASO DE DESCUMPRIMENTO. CARÁTER COERCITIVO. GARANTIA DE EFICÁCIA DAS…
4694.html<=>0705078-46.2013.8.02.0001<=>-<=>2ª Câmara Cível<=>22/03/2019<=>-<=>Des. Pedro Augusto Mendonça de Araújo<=>DIREITO PROCESSUAL CIVIL. EMBARGOS À EXECUÇÃO. SENTENÇA PELA PROCEDÊNCIA PARCIAL. APELAÇÃO CÍVEL. ALEGAÇÃO DE EXCESSO DA EXECUÇÃO. CONTRATO DE PRESTAÇÃO DE SERVIÇOS ADVOCATÍCIOS. INEXISTÊNCIA DE OPOSIÇÃO DA RUBRICA DO DEVEDOR NA PRIMEIRA FOLHA DO CONTRATO. DIVERGÊNCIA QUANTO AO V…
8411.html<=>0728609-25.2017.8.02.0001<=>-<=>2ª Câmara Cível<=>01/04/2019<=>-<=>Desa. Elisabeth Carvalho Nascimento<=>APELAÇÃO CÍVEL. AÇÃO DECLARATÓRIA DE INEXISTÊNCIA DE DÉBITO C/ DANOS MORAIS. CONSUMIDOR. CONTRATO DE EMPRÉSTIMO CONSIGNADO NA MODALIDADE RESERVA DE MARGEM CONSIGNÁVEL (RMC). CONSUMIDOR QUE REALIZA A CONTRATAÇÃO DE EMPRÉSTIMO CONSIGNADO QUANDO, NA VERDADE, ESTÁ FORMALIZANDO CONTRATO…
7624.html<=>0004361-69.2011.8.02.0058<=>-<=>1ª Câmara Cível<=>11/02/2019<=>-<=>Des. Fábio José Bittencourt Araújo<=>CIVIL. RESPONSABILIDADE CIVIL. APELAÇÃO CÍVEL. AÇÃO DE INDENIZAÇÃO POR DANOS MORAIS. SENTENÇA QUE JULGOU PROCEDENTE A PRETENSÃO AUTORAL, CONDENANDO O RÉU AO PAGAMENTO DE R$ 3.000,00 (TRÊS MIL REAIS) A TÍTULO DE REPARAÇÃO POR DANO MORAL. CERTIDÃO CRIMINAL POSITIVA EXPEDIDA EQUIVOCADA…
8385.html<=>0700094-48.2015.8.02.0001<=>-<=>1ª Câmara Cível<=>20/03/2019<=>-<=>Des. Fábio José Bittencourt Araújo<=>PROCESSUAL CIVIL. APELAÇÃO INTERPOSTA EM SEDE DE AÇÃO DE COBRANÇA DE DIFERENÇA DE SEGURO OBRIGATÓRIO/DPVAT. SENTENÇA CUJO TEOR JULGOU PROCEDENTE O PEDIDO FORMULADO NA INICIAL, CONDENANDO A DEMANDADA AO PAGAMENTO DA QUANTIA DE R$ 7. 762,50 (sete mil, setecentos e sessenta e dois reai…
9262.html<=>0720081-41.2013.8.02.0001<=>-<=>1ª Câmara Cível<=>28/03/2019<=>-<=>Des. Paulo Barros da Silva Lima<=>EMBARGOS DE DECLARAÇÃO EM APELAÇÃO CÍVEL. AÇÃO ANULATÓRIA DE ADJUDICAÇÃO COMPULSÓRIA. INEXISTÊNCIA DOS VÍCIOS PREVISTOS NO ARTIGO 1.022 DO NCPC. IMPOSSIBILIDADE DE INOVAÇÃO DA TESE RECURSAL, EX VI DOS ARTS. 141 E 492 DO NCPC. NÃO APLICAÇÃO DA SÚMULA 98 DO SUPERIOR TRIBUNAL DE JUSTIÇA. …
4587.html<=>0710658-86.2015.8.02.0001<=>-<=>3ª Câmara Cível<=>09/02/2019<=>-<=>Des. Celyrio Adamastor Tenório Accioly<=>DIREITO ADMINISTRATIVO E CONSTITUCIONAL. APELAÇÃO CÍVEL. PRELIMINAR DE LISTISCONSÓRCIO PASSIVO NECESSÁRIO. REFUTADA. PROCESSO SELETIVO PARA CONTRATAÇÃO TEMPORÁRIA DE MONITORES DO ESTADO DE ALAGOAS. ATO ADMINISTRATIVO QUE ELIMINOU O CANDIDATO DO CERTAME, POR NÃO CONSIDERAR COMO V…
8540.html<=>0723076-90.2014.8.02.0001<=>-<=>Câmara Criminal<=>22/03/2019<=>-<=>Des. Washington Luiz D. Freitas<=>APELAÇÃO CRIMINAL. PENAL. PROCESSO PENAL. FURTO. INEXISTÊNCIA DE PROVAS SUFICIENTES PARA CONDENAÇÃO. IN DUBIO PRO REO. RECURSO CONHECIDO E PROVIDO. 1 Diante da existência de provas conflitantes, que não permitem uma convicção acerca da autoria do crime de furto, deve ser o réu absolvid…
7863.html<=>0800436-31.2019.8.02.0000<=>-<=>Câmara Criminal<=>18/03/2019<=>-<=>Des. Sebastião Costa Filho<=>HABEAS CORPUS. PENAL. PROCESSO PENAL. ROUBO MAJORADO. USO DE ARMA DE FOGO. CONCURSO DE AGENTES. PRISÃO PREVENTIVA. ALEGAÇÃO DE AUSÊNCIA DE REQUISITOS AUTORIZADORES DA PRISÃO CAUTELAR. ÉDITO PRISIONAL COM ARRIMO NOS AUTOS. CUSTÓDIA CAUTELAR NECESSÁRIA PARA A GARANTIA DA ORDEM PÚBLICA. GRAVID…
8992.html<=>0804856-16.2018.8.02.0000<=>-<=>1ª Câmara Cível<=>20/02/2019<=>-<=>Des. Fábio José Bittencourt Araújo<=>EMBARGOS DE DECLARAÇÃO EM AGRAVO DE INSTRUMENTO. PARTE EMBARGANTE QUE ALEGA A OCORRÊNCIA DE OMISSÃO QUANTO À POSSIBILIDADE DE APRESENTAÇÃO DE CONTRARRAZÕES APÓS A PROLAÇÃO DA DECISÃO LIMINAR. QUESTÃO DEVIDAMENTE ENFRENTADA NO ACÓRDÃO RECORRIDO. DECISUM QUE AINDA AFASTOU, EXPRESSAMEN…
6384.html<=>9000065-94.2018.8.02.0900<=>-<=>Câmara Criminal<=>17/12/2018<=>-<=>Des. Washington Luiz D. Freitas<=>PROCESSUAL PENAL. CORREIÇÃO PARCIAL. PRAZO DE CINCO DIAS APLICÁVEL POR ANALOGIA (ART. 6º, I, DA LEI Nº 5.010/66). INTEMPESTIVIDADE DO RECURSO. NULIDADE DE AUDIÊNCIA EM FACE DA AUSÊNCIA DO PARQUET. MATÉRIA RECURSAL JÁ RECHAÇADA EM SEDE DE APELAÇÃO. AUSÊNCIA DE UTILIDADE DA CORREIÇÃO PAR…
7202.html<=>0801094-89.2018.8.02.0000<=>-<=>2ª Câmara Cível<=>25/03/2019<=>-<=>Des. Klever Rêgo Loureiro<=>AGRAVO DE INSTRUMENTO. AÇÃO DECLARATÓRIA DE INEXISTÊNCIA DE DÉBITO C/C DANOS MORAIS E MATERIAIS COM PEDIDO DE TUTELA ANTECIPADA. SUSPENSÃO DE DESCONTOS REALIZADOS NA FOLHA DE PAGAMENTO. APLICAÇÃO DE MULTA DIÁRIA EM CASO DE DESCUMPRIMENTO. CARÁTER COERCITIVO. GARANTIA DE EFICÁCIA DAS DECISÕES…
7241.html<=>AL<=>-<=>Câmara Criminal<=>22/03/2019<=>-<=>nan<=>nan<=>nan<=>nan<=>nan<=>nan<=>nan<=>nan
nan<=>Des. Washington Luiz D. Freitas<=>-<=>None<=>PROCESSO PENAL. DESAFORAMENTO. RECEIO QUANTO À PARCIALIDADE DOS JURADOS. INCIDENTE PROCESSUAL ARGUÍDO PELO MINISTÉRIO PÚBLICO. POSSIBILIDADE DE INTIMIDAÇÃO DO CORPO DE JURADOS. FAMÍLIA DOS RÉUS QUE POSSUEM INFLUÊNCIA POLÍTICA LOCAL. INFORMAÇÃO, PELO MAGISTRADO SINGULAR, DE QUE ALGUNS JURADOS SORTEADOS RELATARAM QUE ESTAVAM SENDO PROCURADOS E PRES…
5616.html<=>0000588-80.2010.8.02.0048<=>-<=>2ª Câmara Cível<=>19/03/2019<=>-<=>Des. Klever Rêgo Loureiro<=>ADMINISTRATIVO. APELAÇÃO CÍVEL. AÇÃO DE COBRANÇA. PRELIMINAR DE IMPOSSIBILIDADE JURÍDICA SUSCITADA EM CONTRARRAZÕES. QUESTÃO QUE DEVE SER DECIDIDA JUNTAMENTE COM O MÉRITO DO RECURSO, EIS QUE SE CONFUNDE COM O MESMO. SENTENÇA QUE JULGOU PROCEDENTE, TÃO SOMENTE, O PEDIDO DE REENQUADRAMENTO. PR…
8262.html<=>0700096-40.2016.8.02.0047<=>-<=>1ª Câmara Cível<=>21/03/2019<=>-<=>Des. Otávio Leão Praxedes<=>DIREITO CIVIL E DO CONSUMIDOR. APELAÇÃO INTERPOSTA NO BOJO DE AÇÃO DECLARATÓRIA DE INEXISTÊNCIA DE DÉBITO C/C INDENIZAÇÃO POR DANOS MORAIS C/C ANTECIPAÇÃO DE TUTELA. PRELIMINAR DE PRESCRIÇÃO. IMPROCEDÊNCIA. PRAZO QUINQUENAL NÃO ATINGIDO. ALEGAÇÃO DE QUE A PARTE APELADA ESTAVA CIENTE DOS TERM…
5454.html<=>0703950-54.2014.8.02.0001<=>-<=>3ª Câmara Cível<=>26/03/2019<=>-<=>Des. Domingos de Araújo Lima Neto<=>APELAÇÃO CÍVEL. SENTENÇA QUE DETERMINOU AO MUNICÍPIO DE MACEIÓ A EFETIVAÇÃO DA PROGRESSÃO FUNCIONAL DE SERVIDOR PÚBLICO. SERVIDOR DA REDE PÚBLICA MUNICIPAL, OCUPANTE DO CARGO DE "PROFESSOR DO ENSINO FUNDAMENTAL ENSINO RELIGIOSO". COMPROVADA ESPECIALIZAÇÃO EM ENSINO RELIGIOSO. REQUISI…
3186.html<=>0701322-87.2017.8.02.0001<=>-<=>3ª Câmara Cível<=>25/01/2019<=>-<=>Des. Celyrio Adamastor Tenório Accioly<=>APELAÇÃO CÍVEL. CÓDIGO DE DEFESA DO CONSUMIDOR. RELAÇÃO DE CONSUMO. REQUISITOS DA RESPONSABILIDADE CIVIL DOS FORNECEDORES DE SERVIÇO PREENCHIDOS. INCLUSÃO DO NOME DA AUTORA NO ROL DE INADIMPLENTES INDEVIDAMENTE. DÉBITO LIQUIDADO NO VENCIMENTO. DEVER DE INDENIZAR CONFIGURADO. DAN…
7123.html<=>0800212-87.2018.8.02.9002<=>-<=>Câmara Criminal<=>17/12/2018<=>-<=>Des. Washington Luiz D. Freitas<=>PROCESSUAL PENAL. HABEAS CORPUS. TENTATIVA DE HOMICÍDIO EM SEDE DE VIOLÊNCIA DOMÉSTICA. ALEGAÇÃO DE QUE O PACIENTE POSSUIRIA PROBLEMAS PSIQUIÁTRICOS, REQUERENDO A CONVERSÃO DO CÁRCERE EM INTERNAÇÃO PROVISÓRIA. DETERMINAÇÃO DO SOLICITADO PELO JUÍZO A QUO, COM A CONSEQUENTE EXPEDIÇÃO DE …
4987.html<=>0025412-84.2009.8.02.0001<=>-<=>Câmara Criminal<=>14/03/2019<=>-<=>Des. José Carlos Malta Marques<=>APELAÇÃO CRIMINAL. TRÁFICO DROGAS (ART. 33 DA LEI Nº 11.343/2006). PLEITO DE CONDENAÇÃO DA RÉ ABSOLVIDA NO PRIMEIRO GRAU. INSUFICIÊNCIA DE PROVAS. DEPOIMENTO DA ACUSADA, EM JUÍZO, QUE CONTRADIZ A CONFISSÃO PERANTE AUTORIDADE POLICIAL. PROVAS TESTEMUNHAIS FRÁGEIS E QUE NÃO SUSTENTAM A CO…
6463.html<=>0806773-70.2018.8.02.0000<=>-<=>3ª Câmara Cível<=>01/03/2019<=>-<=>Des. Domingos de Araújo Lima Neto<=>AGRAVO DE INSTRUMENTO. EMBARGOS À EXECUÇÃO. AUSÊNCIA DE GARANTIA POR PENHORA, DEPÓSITO OU CAUÇÃO. NÃO SE MOSTRA CONFIGURADA NO CASO EM TELA A PROBABILIDADE DO DIREITO ALEGADO. REQUISITO DA GARANTIA DO JUÍZO NÃO PREENCHIDO. DECISÃO MANTIDA. RECURSO CONHECIDO E NÃO PROVIDO.<=>None<=>AG…
9878.html<=>0740735-44.2016.8.02.0001<=>-<=>2ª Câmara Cível<=>18/03/2019<=>-<=>Desa. Elisabeth Carvalho Nascimento<=>AÇÃO DECLARATÓRIA DE INEXISTÊNCIA DE DÉBITO C/ DANOS MORAIS. CONSUMIDOR. CONTRATO CARTÃO DE CRÉDITO COM AUTORIZAÇÃO PARA DESCONTO EM FOLHA DE PAGAMENTO. REALIZAÇÃO DE DESCONTOS MENSAIS EM FOLHA DE PAGAMENTO NO VALOR MÍNIMO DA FATURA, SITUAÇÃO QUE GERA A PERPETUAÇÃO DA DÍVIDA. ATO I…
3894.html<=>0805330-84.2018.8.02.0000<=>-<=>Câmara Criminal<=>24/01/2019<=>-<=>Des. João Luiz Azevedo Lessa<=>PENAL. PROCESSUAL PENAL. HABEAS CORPUS. TRÁFICO DE DROGAS. PRISÃO PREVENTIVA. ALEGAÇÃO DE EXCESSO DE PRAZO. SUPERVENIENTE CONCESSÃO, PELO JUÍZO IMPETRADO, DE LIBERDADE PROVISÓRIA AO PACIENTE. ARGUMENTO SUPERADO. ART. 659 DO CPP. PERDA DO OBJETO. PEDIDO JULGADO PREJUDICADO. UNANIMIDADE.<=>…
4382.html<=>0803050-43.2018.8.02.0000<=>-<=>2ª Câmara Cível<=>15/03/2019<=>-<=>Des. Klever Rêgo Loureiro<=>AGRAVO DE INSTRUMENTO. SENTENÇA COM RESOLUÇÃO DO MÉRITO PROFERIDA PELA MAGISTRADA DE PRIMEIRO GRAU. PERDA SUPERVENIENTE DO OBJETO. JULGAMENTO PREJUDICADO. RECURSO NÃO CONHECIDO. UNANIMIDADE.<=>None<=>AGRAVO DE INSTRUMENTO. SENTENÇA COM RESOLUÇÃO DO MÉRITO PROFERIDA PELA MAGISTRADA DE PRIMEIR…
9662.html<=>0805229-47.2018.8.02.0000<=>-<=>Câmara Criminal<=>30/01/2019<=>-<=>Des. João Luiz Azevedo Lessa<=>PENAL. PROCESSUAL PENAL. HABEAS CORPUS. TENTATIVA DE HOMICÍDIO QUALIFICADO POR MOTIVO FÚTIL E RECURSO QUE DIFICULTOU A DEFESA DA VÍTIMA. PRETENSÃO DA LIBERDADE. CONCESSÃO DE LIBERDADE NA ORIGEM. PERDA DO OBJETO. MATÉRIA PREJUDICADA. UNANIMIDADE.<=>None<=>PENAL. PROCESSUAL PENAL. HABEAS CO…
8452.html<=>0700372-25.2017.8.02.0051<=>-<=>3ª Câmara Cível<=>26/02/2019<=>-<=>Des. Domingos de Araújo Lima Neto<=>APELAÇÃO CÍVEL. EXECUTIVO FISCAL. EXTINÇÃO DO FEITO SEM RESOLUÇÃO DE MÉRITO POR AUSÊNCIA DE INTERESSE DE AGIR. LEI MUNICIPAL N. 1.775/2017. VALOR IRRISÓRIO. FUNDAMENTO NOVO. VIOLAÇÃO AO PRINCÍPIO DA VEDAÇÃO À DECISÃO SURPRESA. ERROR IN PROCEDENDO. SENTENÇA ANULADA. RECURSO CONHECIDO …
3068.html<=>0719540-03.2016.8.02.0001<=>-<=>1ª Câmara Cível<=>14/12/2018<=>-<=>Desembargador Fernando Tourinho de Omena Souza<=>APELAÇÃO CÍVEL. ADMINISTRATIVO. AÇÃO ORDINÁRIA. PRELIMINAR DE PRESCRIÇÃO DE FUNDO DE DIREITO AFASTADA. SERVIDORAS PÚBLICAS DO PODER JUDICIÁRIO DO ESTADO DE ALAGOAS. PROGRESSÃO VERTICAL DISCIPLINADA PELA LEI ESTADUAL Nº 7.210/2010. AUSÊNCIA DA REALIZAÇÃO DE AVALIAÇÃO DO D…
6045.html<=>0000797-67.2013.8.02.0202<=>-<=>Câmara Criminal<=>21/02/2019<=>-<=>Des. Washington Luiz D. Freitas<=>PENAL. PROCESSUAL PENAL. APELAÇÃO CRIMINAL. ESTUPRO DE VULNERÁVEL. SENTENÇA CONDENATÓRIA. TESE ABSOLUTÓRIA FORMULADA PELA DEFESA. AFASTADA. CONJUNTO PROBATÓRIO DEMONSTROU QUE HOUVE A PRÁTICA DE ATO LIBIDINOSO PELO ACUSADO EM RELAÇÃO À VÍTIMA. IRRESIGNAÇÃO QUANTO À DOSIMETRIA DA PENA. C…
1375.html<=>0000879-07.2013.8.02.0006<=>-<=>3ª Câmara Cível<=>18/02/2019<=>-<=>Des. Alcides Gusmão da Silva<=>APELAÇÃO CÍVEL. CUMPRIMENTO DE SENTENÇA. IMPUGNAÇÃO JULGADA PARCIALMENTE PROCEDENTE. HONORÁRIOS ADVOCATÍCIOS. CABIMENTO. APLICAÇÃO DO ARTIGO 85, §§ 2º 3º DO CÓDIGO DE PROCESSO CIVIL. RESTITUIÇÃO EM DOBRO DO VALOR COBRADO EM EXCESSO. ART. 940 DO CC. MÁ-FÉ NÃO COMPROVADA. IMPROCEDÊNCIA. REC…
2016.html<=>0001185-75.2012.8.02.0049<=>-<=>2ª Câmara Cível<=>22/02/2019<=>-<=>Des. Pedro Augusto Mendonça de Araújo<=>EMBARGOS DE DECLARAÇÃO EM APELAÇÃO CÍVEL. OMISSÃO E CONTRADIÇÃO. INOCORRÊNCIA. MATÉRIA ESGOTADA NO ACÓRDÃO EMBARGADO. AUSÊNCIA DOS VÍCIOS ELENCADOS NO ART. 1.022 DO CPC/15. PRETENSÃO DE REDISCUSSÃO DA MATÉRIA. PREQUESTIONAMENTO. IMPOSSIBILIDADE ANTE AUSÊNCIA DOS VÍCIOS. EMBARGOS …
324.html<=>0800309-93.2019.8.02.0000<=>-<=>3ª Câmara Cível<=>26/03/2019<=>-<=>Des. Domingos de Araújo Lima Neto<=>AGRAVO DE INSTRUMENTO. CONTRATO DE PLANO DE SAÚDE. REGRAS DE REAJUSTE ANUAL PREVISTAS PELA AGÊNCIA NACIONAL DE SAÚDE ANS AOS CONTRATOS DE PLANO DE SAÚDE COLETIVO EMPRESARIAIS. PRESTAÇÃO DE SAÚDE AOS FUNCIONÁRIOS DA EMPRESA CONTRATANTE. LEI N. 9.656/98. REAJUSTE DOS PLANOS COLETIVOS NÃ…
4230.html<=>9000074-40.2018.8.02.0000<=>-<=>1ª Câmara Cível<=>17/12/2018<=>-<=>Des. Tutmés Airan de Albuquerque Melo<=>AGRAVO DE INSTRUMENTO. AÇÃO DE CUMPRIMENTO DE SENTENÇA. DEFENSORIA PÚBLICA. CONDENAÇÃO AO PAGAMENTO DE HONORÁRIOS ADVOCATÍCIOS. IMPOSSIBILIDADE. HONORÁRIOS NÃO FIXADOS NA SENTENÇA. DEFERIMENTO DO PEDIDO DE EXCLUSÃO DA CONDENAÇÃO EM HONORÁRIOS SUCUMBENCIAIS. RECURSO CONHECIDO E PA…
6938.html<=>0800072-59.2019.8.02.0000<=>-<=>Câmara Criminal<=>07/02/2019<=>-<=>Des. Sebastião Costa Filho<=>PENAL. PROCESSO PENAL. HABEAS CORPUS. PACIENTE ACUSADO DE TENTATIVA DE HOMICÍDIO QUALIFICADO. ALEGAÇÃO DE AUSÊNCIA DE FUNDAMENTAÇÃO IDÔNEA PARA A PRISÃO. IMPROCEDENTE. DECISÃO DO JUÍZO DE ORIGEM DEMONSTRA A NECESSIDADE DA PRISÃO, COMO GARANTIA DA ORDEM PÚBLICA. MODUS OPERANDI EMPREGADO NA C…
1748.html<=>0068289-05.2010.8.02.0001<=>-<=>1ª Câmara Cível<=>27/02/2019<=>-<=>Des. Otávio Leão Praxedes<=>EMBARGOS DE DECLARAÇÃO EM APELAÇÃO. ARGUIÇÃO DE OMISSÃO. INSUBSISTÊNCIA. QUESTÕES DEVIDAMENTE ANALISADAS E DISCUTIDAS NO ACÓRDÃO EMBARGADO. IMPOSSIBILIDADE DE REDISCUSSÃO DA MATÉRIA. ALEGAÇÃO DE ERRO MATERIAL. IMPROCEDÊNCIA. ACÓRDÃO QUE DISPÔS QUE A PARTIR DO ARBITRAMENTO SERIA APLICADO EXCL…
1449.html<=>0000762-02.2013.8.02.0043<=>-<=>2ª Câmara Cível<=>15/03/2019<=>-<=>Des. Klever Rêgo Loureiro<=>DIREITO CONSTITUCIONAL E ADMINISTRATIVO. AÇÃO ORDINÁRIA DE COBRANÇA COM PEDIDO DE TUTELA ANTECIPADA. SENTENÇA LIMINAR DE IMPROCEDÊNCIA. APELAÇÃO CÍVEL. PRELIMINAR DE NULIDADE DO JULGADO. REJEITADA. OBSERVÂNCIA DE TODOS OS REQUISITOS PREVISTOS NO ART. 285-A DO CPC. PREJUDICIAL DE INCONSTITUCI…
9528.html<=>0001351-70.2013.8.02.0050<=>-<=>2ª Câmara Cível<=>18/03/2019<=>-<=>Desa. Elisabeth Carvalho Nascimento<=>APELAÇÃO CÍVEL. AÇÃO DE COBRANÇA. DIREITO ADMINISTRATIVO E CONSTITUCIONAL. SERVIDORES PÚBLICOS MUNICIPAIS. MUNICÍPIO DE PORTO CALVO. COBRANÇA DE VERBAS REMUNERATÓRIAS PREVISTAS EM LEI MUNICIPAL. APELAÇÃO CÍVEL APRESENTADA PELO MUNICÍPIO DE PORTO CALVO. DISCUSSÃO ACERCA DO ÔNUS DA P…
8757.html<=>0001658-40.2012.8.02.0056<=>-<=>2ª Câmara Cível<=>21/03/2019<=>-<=>Des. Klever Rêgo Loureiro<=>APELAÇÃO CÍVEL. AÇÃO ORDINÁRIA C/C PEDIDO DE OBRIGAÇÃO DE FAZER. SENTENÇA SOB A ÉGIDE DO CPC/73. CONDENAÇÃO DO DEMANDANTE EM HONORÁRIOS ADVOCATÍCIOS. POSSIBILIDADE. GRATUIDADE QUE NÃO SIGNIFICA ISENÇÃO AO PAGAMENTO DAS DESPESAS SUCUMBENCIAIS. EXIGIBILIDADE DA CONDENAÇÃO. CONDIÇÃO SUSPENSIVA …
1741.html<=>0806311-16.2018.8.02.0000<=>-<=>1ª Câmara Cível<=>27/02/2019<=>-<=>Des. Fábio José Bittencourt Araújo<=>AGRAVO DE INSTRUMENTO EM AÇÃO DE EXECUÇÃO DE CÉDULA DE CRÉDITO RURAL. JUÍZO A QUO QUE, POR ENTENDER PELA DEFLAGRAÇÃO DA PRESCRIÇÃO INTERCORRENTE, DETERMINOU O ARQUIVAMENTO DA EXECUÇÃO, COM FULCRO NO ART. 921, §§ 3º E 4º, DO CPC/15. INSTITUIÇÃO FINANCEIRA AGRAVANTE QUE DEFENDE A NECE…
3915.html<=>0805369-81.2018.8.02.0000<=>-<=>2ª Câmara Cível<=>15/03/2019<=>-<=>Des. Pedro Augusto Mendonça de Araújo<=>DIREITO DO CONSUMIDOR. AGRAVO DE INSTRUMENTO. PEDIDO DE REFORMA DA DECISÃO QUE DETERMINOU A SUSTAÇÃO DOS DESCONTOS EM FOLHA DE PAGAMENTO DA ORA RECORRIDA, BEM COMO QUE SE ABSTIVESSE DE INCLUIR O NOME DA MESMA NOS ÓRGÃOS DE PROTEÇÃO AO CRÉDITO, SOB PENA DE MULTA DIÁRIA. INDÍCIOS D…
6747.html<=>0805452-97.2018.8.02.0000<=>-<=>2ª Câmara Cível<=>15/02/2019<=>-<=>Des. Pedro Augusto Mendonça de Araújo<=>DIREITO DO CONSUMIDOR. AGRAVO DE INSTRUMENTO. PEDIDO DE REFORMA DA DECISÃO QUE DETERMINOU A SUSTAÇÃO DOS DESCONTOS EM FOLHA DE PAGAMENTO DO ORA RECORRIDO, BEM COMO A ABSTENÇÃO DE INSCREVER O NOME DO MESMO NOS ÓRGÃOS DE PROTEÇÃO AO CRÉDITO, SOB PENA DE MULTA DIÁRIA. INDÍCIOS DE VE…
5118.html<=>0803309-72.2017.8.02.0000<=>-<=>3ª Câmara Cível<=>09/02/2019<=>-<=>Des. Celyrio Adamastor Tenório Accioly<=>DIREITO PROCESSUAL CIVIL. EMBARGOS DE DECLARAÇÃO EM EMBARGOS DE DECLARAÇÃO EM AGRAVO DE INSTRUMENTO. ACÓRDÃO DO AGRAVO DE INSTRUMENTO QUE RECONHECEU A ILEGITIMIDADE ATIVA AD CAUSAM DO AUTOR DA AÇÃO ORIGINÁRIA, ORA EMBARGANTE. ALEGAÇÕES DE OMISSÃO E CONTRADIÇÃO. REFUTADAS. INEXIS…
898.html<=>0740591-70.2016.8.02.0001<=>-<=>1ª Câmara Cível<=>27/03/2019<=>-<=>Des. Fábio José Bittencourt Araújo<=>DIREITO DO CONSUMIDOR. APELAÇÃO INTERPOSTA EM AÇÃO PROPOSTA COM O OBJETIVO DE REVISAR OS JUROS REMUNERATÓRIOS RELATIVOS A 04 (QUATRO) CONTRATOS DE EMPRÉSTIMO DE DINHEIRO, E, AINDA, OBTER A CONDENAÇÃO DA INSTITUIÇÃO FINANCEIRA NOS DEVERES DE PROMOVER A REPETIÇÃO DE INDÉBITO NA FORMA S…
4855.html<=>0700729-42.2016.8.02.0050<=>-<=>2ª Câmara Cível<=>26/03/2019<=>-<=>Desa. Elisabeth Carvalho Nascimento<=>RECURSO DE APELAÇÃO. SERVIDOR PÚBLICO MUNICIPAL. RECONHECIMENTO PELO ENTE PÚBLICO DA PROCEDÊNCIA DO PEDIDO DE PAGAMENTO DO SALÁRIO E 13º ATRASADOS. IRRESIGNAÇÃO QUANTO AO PAGAMENTO DO 1/3 DAS FÉRIAS E RECOLHIMENTO DE PERCENTUAL SOBRE O VALOR DEVIDO À JACUIPEPREV. NÃO DEMONSTRAÇÃO D…
712.html<=>0000059-71.2011.8.02.0001<=>-<=>1ª Câmara Cível<=>27/03/2019<=>-<=>Des. Fábio José Bittencourt Araújo<=>EMBARGOS DE DECLARAÇÃO EM APELAÇÃO CÍVEL. PARTE AUTORA/EMBARGANTE QUE OPÔS O PRESENTE RECURSO COM FINALIDADE DE PREQUESTIONAMENTO. RAZÕES RECURSAIS QUE NÃO ESPECIFICAM COM CLAREZA QUAL O VÍCIO DO JULGADO, APONTANDO TESES QUE, EM VERDADE, DEMONSTRA A INSATISFAÇÃO DA PARTE RECORRENTE C…
4607.html<=>0806313-83.2018.8.02.0000<=>-<=>Câmara Criminal<=>30/01/2019<=>-<=>Des. João Luiz Azevedo Lessa<=>PENAL. PROCESSUAL PENAL. HABEAS CORPUS. TRÁFICO DE DROGAS. PRISÃO PREVENTIVA. ALEGAÇÃO DE AUSÊNCIA DOS PRESSUPOSTOS AUTORIZADORES DA PRISÃO PREVENTIVA E DESPROPORCIONALIDADE DA CUSTÓDIA CAUTELAR. SUPERVENIENTE REVOGAÇÃO, PELO JUÍZO IMPETRADO, DA PRISÃO PREVENTIVA. ARGUMENTO SUPERADO. ART.…
4618.html<=>0804827-63.2018.8.02.0000<=>-<=>Câmara Criminal<=>20/02/2019<=>-<=>Des. João Luiz Azevedo Lessa<=>PENAL. PROCESSUAL PENAL. HABEAS CORPUS. HOMICÍDIO QUALIFICADO E TENTATIVA DE HOMICÍDIO. ALEGAÇÃO DE CONSTRANGIMENTO ILEGAL POR EXCESSO DE PRAZO NA FORMAÇÃO DA CULPA. GRAVIDADE DA CONDUTA. IMPRESCINDIBILIDADE DA MEDIDA CONSTRITIVA CAUTELAR DA LIBERDADE DO PACIENTE, PARA A GARANTIA DA ORDEM…
9922.html<=>0804894-62.2017.8.02.0000<=>-<=>2ª Câmara Cível<=>19/03/2019<=>-<=>Des. Klever Rêgo Loureiro<=>AGRAVO DE INSTRUMENTO. AUXÍLIO DOENÇA. SUSPENSÃO DO BENEFÍCIOS. CARÁTER ALIMENTAR. DOCUMENTOS QUE EVIDENCIAM A INCAPACIDADE PARA ATIVIDADES LABORAIS. DEVER DA AUTARQUIA PREVIDENCIÁRIA EM DEMONSTRAR A AUSÊNCIA DE MOLÉSTIAS QUE IMPLICAM NA IMPOSSIBILIDADE DA AGRAVANTE EM TRABALHAR. ÔNUS DA PRO…
9639.html<=>0028475-49.2011.8.02.0001<=>-<=>3ª Câmara Cível<=>19/12/2018<=>-<=>Des. Celyrio Adamastor Tenório Accioly<=>APELAÇÃO CÍVEL. AÇÃO COMINATÓRIA COM PEDIDO DE TUTELA ANTECIPADA. FORNECIMENTO DE MEDICAMENTO. DIREITO À SAÚDE. PLEITO DE MAJORAÇÃO DOS HONORÁRIOS FIXADOS EM FAVOR DA DEFENSORIA PÚBLICA. HONORÁRIOS FIXADOS AO VALOR DE R$ 475,00 (QUATROCENTOS E SETENTA E CINCO REAIS). ART. 20, CP…
2558.html<=>0800922-16.2019.8.02.0000<=>-<=>Câmara Criminal<=>29/03/2019<=>-<=>Des. Sebastião Costa Filho<=>HABEAS CORPUS. PORTE DE ARMA E CORRUPÇÃO DE MENORES. ALEGAÇÃO DE AUSÊNCIA DE FUNDAMENTAÇÃO IDÔNEA DO DECRETO PRISIONAL. NÃO CONSTATAÇÃO. CIRCUNSTÂNCIAS DO CRIME QUE REVELAM UM MODUS OPERANDI DIFERENCIADO, APTO A DEMONSTRAR A PERICULOSIDADE REAL DO PACIENTE. CUSTÓDIA CAUTELAR NECESSÁRIA PARA…
3494.html<=>0804412-80.2018.8.02.0000<=>-<=>3ª Câmara Cível<=>12/03/2019<=>-<=>Des. Celyrio Adamastor Tenório Accioly<=>DIREITO PROCESSUAL CIVIL. EMBARGOS DE DECLARAÇÃO EM AGRAVO DE INSTRUMENTO. CUMPRIMENTO DE SENTENÇA. ALEGAÇÃO DE OMISSÃO NO JULGADO. REFERÊNCIA A HONORÁRIOS SUCUMBENCIAIS FIXADOS EM SENTENÇA E CONFIRMADOS EM RECURSO DE APELAÇÃO TRANSITADO EM JULGADO. MATÉRIA NÃO TRAZIDA EM SEDE D…
5347.html<=>0707294-72.2016.8.02.0001<=>-<=>1ª Câmara Cível<=>27/03/2019<=>-<=>Des. Fábio José Bittencourt Araújo<=>EMBARGOS DE DECLARAÇÃO EM APELAÇÃO CÍVEL. ACÓRDÃO QUE, À UNANIMIDADE DE VOTOS, NEGOU PROVIMENTO AO APELO OUTRORA INTERPOSTA PELA PARTE ORA EMBARGANTE, MANTENDO A SENTENÇA QUE JULGOU PARCIALMENTE PROCEDENTES OS PLEITOS AUTORAIS, RESCINDINDO O CONTRATO DE LOCAÇÃO COMERCIAL, DETERMINAN…
369.html<=>0730775-35.2014.8.02.0001<=>-<=>2ª Câmara Cível<=>15/02/2019<=>-<=>Des. Klever Rêgo Loureiro<=>APELAÇÃO CÍVEL. AÇÃO COMINATÓRIA COM PEDIDO DE ANTECIPAÇÃO DOS EFEITOS DA TUTELA PRETENDIDA. ALEGAÇÃO DA IMPOSSIBILIDADE DE CONDENAÇÃO DO ESTADO DE ALAGOAS AO PAGAMENTO DOS HONORÁRIOS DE SUCUMBÊNCIA EM FAVOR DA DEFENSORIA PÚBLICA ESTADUAL POR ENTENDER QUE O INCISO XXI, DO ART. 4º, DA LEI COMP…
7886.html<=>0805006-94.2018.8.02.0000<=>-<=>3ª Câmara Cível<=>11/03/2019<=>-<=>Des. Alcides Gusmão da Silva<=>AGRAVO DE INSTRUMENTO. CUMPRIMENTO DE SENTENÇA. IMPUGNAÇÃO JULGADA PARCIALMENTE PROCEDENTE. HONORÁRIOS ADVOCATÍCIOS. CABIMENTO. APLICAÇÃO DO ARTIGO 85, §§ 2º 3º DO CÓDIGO DE PROCESSO CIVIL. VERBA FIXADA EM 12,5% (DOZE VÍRGULA CINCO POR CENTO) SOBRE O VALOR DO EXCESSO À EXECUÇÃO. RECURSO C…
1791.html<=>0712819-74.2012.8.02.0001<=>-<=>2ª Câmara Cível<=>25/03/2019<=>-<=>Des. Klever Rêgo Loureiro<=>APELAÇÃO CÍVEL. AÇÃO DE BUSCA E APREENSÃO. ACORDO EXTRAJUDICIAL CELEBRADO ENTRE AS PARTES. INEXISTÊNCIA DE VÍCIOS. ART. 487, INCISO III, ALÍNEA B, DO CÓDIGO DE PROCESSO CIVIL. ACORDO HOMOLOGADO. JULGAMENTO PREJUDICADO DO RECURSO. ART. 932, INCISO III, DO CPC. RECURSO NÃO CONHECIDO. DECISÃO U…
5242.html<=>0805464-14.2018.8.02.0000<=>-<=>2ª Câmara Cível<=>22/02/2019<=>-<=>Desa. Elisabeth Carvalho Nascimento<=>AGRAVO DE INSTRUMENTO. AÇÃO DE ANULAÇÃO DE ATO ADMINISTRATIVO. DECISÃO QUE CONCEDEU TUTELA DE URGÊNCIA EM FAVOR DOS AGRAVADOS. AUSÊNCIA DE PREENCHIMENTO DOS REQUISITOS EXIGIDOS PELO ART. 300 DO CPC. CONTRATO ALVO DA AÇÃO ORIGINÁRIA QUE TEVE SUA EXECUÇÃO SUSPENSA PELO TRIBUNAL DE CO…
2781.html<=>0500257-10.2018.8.02.0000<=>-<=>2ª Câmara Cível<=>15/02/2019<=>-<=>Des. Pedro Augusto Mendonça de Araújo<=>CONFLITO NEGATIVO DE COMPETÊNCIA. AÇÃO REVISIONAL DE CONTRATO BANCÁRIO. NORMA INSERTA NO ART. 101, DO CÓDIGO CONSUMERISTA, QUE FACULTA AO CONSUMIDOR, QUANDO AUTOR DA AÇÃO, ELEGER, DENTRO DAS LIMITAÇÕES IMPOSTAS POR LEI, A COMARCA QUE MELHOR ATENDE SEUS INTERESSES. PRECEDENTES JUR…
5411.html<=>0055558-79.2007.8.02.0001<=>-<=>1ª Câmara Cível<=>06/02/2019<=>-<=>Des. Fábio José Bittencourt Araújo<=>DIREITO ADMINISTRATIVO E CONSTITUCIONAL. APELAÇÃO CÍVEL. SENTENÇA PROFERIDA NOS AUTOS DE AÇÃO ORDINÁRIA, QUE DEFERIU AS REDUÇÕES DAS JORNADAS DE TRABALHO DAS PROFESSORAS PÚBLICAS MUNICIPAIS DE 40 (QUARENTA) HORAS SEMANAIS PARA 20 (VINTE) HORAS SEMANAIS, BEM COMO DECLAROU A LEGALIDAD…
6730.html<=>0000889-16.2011.8.02.0202<=>-<=>1ª Câmara Cível<=>18/12/2018<=>-<=>Des. Tutmés Airan de Albuquerque Melo<=>APELAÇÃO CÍVEL. SENTENÇA TERMINATIVA FUNDADA EM ABANDONO, PROFERIDA SEM PRÉVIA INTIMAÇÃO PESSOAL. INOBSERVÂNCIA DO ART. 485, § 1º, DO CPC. NULIDADE CONFIGURADA. APELAÇÃO CONHECIDA E PROVIDA. SENTENÇA ANULADA.<=>None<=>APELAÇÃO CÍVEL. SENTENÇA TERMINATIVA FUNDADA EM ABANDONO, PROF…
5042.html<=>0005247-46.1991.8.02.0001<=>-<=>1ª Câmara Cível<=>20/03/2019<=>-<=>Des. Fábio José Bittencourt Araújo<=>APELAÇÃO CÍVEL EM AÇÃO DE EXECUÇÃO FISCAL. JUÍZO DE PRIMEIRO GRAU QUE EXTINGUIU O FEITO EXECUTIVO ANTE A OCORRÊNCIA DE PRESCRIÇÃO INTERCORRENTE. DEMANDA QUE SE ARRASTA NO JUDICIÁRIO HÁ 28 (VINTE E OITO) ANOS, SEM QUE TENHAM SIDO LOCALIZADOS BENS DA PARTE EXECUTADA. DECISÃO DETERMINA…
9456.html<=>0804953-16.2018.8.02.0000<=>-<=>3ª Câmara Cível<=>26/03/2019<=>-<=>Des. Alcides Gusmão da Silva<=>AGRAVO DE INSTRUMENTO. AÇÃO REVISIONAL DE CONTRATO. PLANO DE SAÚDE. DECISÃO QUE DETERMINOU A LIMITAÇÃO DOS REAJUSTES INCIDENTES SOBRE AS MENSALIDADES DO USUÁRIO AOS ÍNDICES ESTIPULADOS PELA ANS. PRELIMINAR DE ILEGITIMIDADE PASSIVA. NÃO ACOLHIDA. TEORIA DA APARÊNCIA. COOPERATIVA INTEGRANTE…
6854.html<=>0004699-43.2011.8.02.0058<=>-<=>3ª Câmara Cível<=>14/12/2018<=>-<=>Des. Alcides Gusmão da Silva<=>APELAÇÃO CÍVEL. AÇÃO COMINATÓRIA COM PEDIDO DE ANTECIPAÇÃO DE TUTELA. JULGAMENTO RECURSOS REPETITIVO Nº 106 DO STJ. FORNECIMENTO DE MEDICAMENTOS. PRELIMINAR DE ILEGITIMIDADE PASSIVA AD CAUSAM. NÃO ACOLHIDA. RESPONSABILIDADE SOLIDÁRIA ENTRE OS ENTES FEDERADOS. MÉRITO. CHAMAMENTO DO ESTADO …
9565.html<=>0700203-72.2015.8.02.0030<=>-<=>1ª Câmara Cível<=>27/02/2019<=>-<=>Des. Fábio José Bittencourt Araújo<=>CIVIL. PROCESSUAL CIVIL. APELAÇÃO CÍVEL CONTRA SENTENÇA CUJO TEOR JULGOU IMPROCEDENTE A PRETENSÃO AUTORAL, CONDENANDO O AUTOR AO PAGAMENTO DAS CUSTAS PROCESSUAIS E DOS HONORÁRIOS ADVOCATÍCIOS, ESTES ARBITRADOS EM 15% (QUINZE POR CENTO) SOBRE O VALOR DA CAUSA. O REFERIDO DECISUM, CON…
615.html<=>0806107-69.2018.8.02.0000<=>-<=>Câmara Criminal<=>07/02/2019<=>-<=>Des. Washington Luiz D. Freitas<=>PENAL E PROCESSO PENAL. HABEAS CORPUS. HOMICÍDIO QUALIFICADO E HOMICÍDIO TENTADO. ARGUIÇÃO DE EXCESSO DE PRAZO PARA O INÍCIO E CONCLUSÃO DA INSTRUÇÃO CRIMINAL. SUPERADO. ENCERRAMENTO DA INSTRUÇÃO CRIMINAL, FEITO CONCLUSO PARA SENTENÇA. INTELIGÊNCIA DA SÚMULA 52 DO STJ. INEFICIÊNCIA ESTA…
8624.html<=>0729013-76.2017.8.02.0001<=>-<=>3ª Câmara Cível<=>27/03/2019<=>-<=>Des. Alcides Gusmão da Silva<=>AÇÃO DECLARATÓRIA DE INEXISTÊNCIA DE DÉBITO C/C DANO MATERIAL E MORAL. SENTENÇA QUE DETERMINOU A RESCISÃO CONTRATUAL, A REPARAÇÃO MORAL E RESTITUIÇÃO MATERIAL EM DOBRO. APELAÇÃO CÍVEL. PREJUDICIAL DE PRESCRIÇÃO PARCIAL. AFASTADA. IRRESIGNAÇÕES DO RECORRENTE QUE NÃO MERECEM PROSPERAR. CONS…
4669.html<=>0700414-05.2016.8.02.0053<=>-<=>3ª Câmara Cível<=>25/01/2019<=>-<=>Des. Celyrio Adamastor Tenório Accioly<=>EMBARGOS DE DECLARAÇÃO. DIREITO PROCESSUAL CIVIL. SUPOSTOS VÍCIOS DE CONTRADIÇÃO, OMISSÃO E OBSCURIDADE DO ACÓRDÃO. INEXISTÊNCIA. IMPOSSIBILIDADE DE REDISCUSSÃO DA MATÉRIA PELA VIA DOS EMBARGOS DECLARATÓRIOS. MANUTENÇÃO DO ACÓRDÃO EMBARGADO. AUSENTES OS VÍCIOS DO ART. 1.022 DO C…
9815.html<=>0718817-18.2015.8.02.0001<=>-<=>2ª Câmara Cível<=>11/02/2019<=>-<=>Des. Pedro Augusto Mendonça de Araújo<=>APELAÇÃO CÍVEL. ANULAÇÃO DA SENTENÇA QUE EXTINGUIU O FEITO COM FUNDAMENTO EM RECONHECIMENTO DE DECADÊNCIA. AUSÊNCIA DE MANIFESTAÇÃO DAS PARTES ACERCA DE TAL FUNDAMENTO. INFRINGÊNCIA À VEDAÇÃO DE DECISÃO SURPRESA. NÃO ACATADO. PRIMAZIA DO JULGAMENTO DE MÉRITO. PRECEDENTES DESTE ÓR…
106.html<=>0700424-96.2016.8.02.0005<=>-<=>2ª Câmara Cível<=>22/02/2019<=>-<=>Des. Pedro Augusto Mendonça de Araújo<=>APELAÇÃO CÍVEL. AÇÃO DE COBRANÇA DE DIFERENÇAS REMUNERATÓRIAS DECORRENTES DA CONVERSÃO DO CRUZEIRO REAL EM URV. SERVIDORES DO MUNICÍPIO DE BOCA DA MATA. SENTENÇA DE IMPROCEDÊNCIA. IRRESIGNAÇÃO DOS AUTORES. CONFORME RECENTE ENTENDIMENTO DO STF NO JULGAMENTO DO RE 561836/RN, COM REC…
1362.html<=>0802147-13.2015.8.02.0000<=>-<=>2ª Câmara Cível<=>15/02/2019<=>-<=>Des. Klever Rêgo Loureiro<=>EMBARGOS DE DECLARAÇÃO EM APELAÇÃO. INOCORRÊNCIA DOS VÍCIOS ELENCADOS NO ARTIGO 1.022 DO CÓDIGO DE PROCESSO CIVIL. MERO INCONFORMISMO DA EMBARGANTE. IMPOSSIBILIDADE DE REDISCUSSÃO DE MATÉRIA. EMBARGOS CONHECIDOS E REJEITADOS. DECISÃO UNÂNIME.<=>None<=>EMBARGOS DE DECLARAÇÃO EM APELAÇÃO. INOC…
6635.html<=>0707137-65.2017.8.02.0001<=>-<=>3ª Câmara Cível<=>26/03/2019<=>-<=>Des. Domingos de Araújo Lima Neto<=>APELAÇÃO CÍVEL. AÇÃO REVISIONAL DE CONTRATO. EXTINÇÃO DA AÇÃO SEM JULGAMENTO DE MÉRITO. INDEFERIMENTO DA INICIAL. NECESSIDADE DE DEPÓSITO DO VALOR INTEGRAL DAS PARCELAS VENCIDAS, DEVIDAMENTE CORRIGIDAS, E DAS PARCELAS VINCENDAS, MENSALMENTE, NA MESMA DATA DO VENCIMENTO PACTUADO. PETI…
4435.html<=>0806045-29.2018.8.02.0000<=>-<=>2ª Câmara Cível<=>20/03/2019<=>-<=>Desa. Elisabeth Carvalho Nascimento<=>AGRAVO DE INSTRUMENTO. AÇÃO COMINATÓRIA. CONSTRUÇÃO DE ESTÁBULOS E CRIAÇÃO DE EQUINOS EM ÁREA RESIDENCIAL. CÓDIGO DE POSTURAS DA CIDADE DE MACEIÓ. VEDAÇÃO À CRIAÇÃO DE EQUINOS EM ÁREAS URBANAS. MANUTENÇÃO DA DETERMINAÇÃO DE RETIRADA DOS ANIMAIS. EMBARGO DE OBRA. INJUSTIFICADO. AUSÊ…
9970.html<=>0015444-74.2002.8.02.0001<=>-<=>3ª Câmara Cível<=>09/02/2019<=>-<=>Des. Celyrio Adamastor Tenório Accioly<=>PROCESSO CIVIL. AÇÃO ANULATÓRIA DE TÍTULO CAMBIAL. PEDIDO DE PRODUÇÃO DE PROVA NA PETIÇÃO INICIAL. AUSÊNCIA DA FASE DE INSTRUÇÃO. JULGAMENTO ANTECIPADO DA LIDE. INDEFERIMENTO DOS PEDIDOS POR AUSÊNCIA DE PROVA. CERCEAMENTO DE DEFESA CONFIGURADO. SENTENÇA ANULADA. RECURSO CONHECID…
6153.html<=>0001904-32.1997.8.02.0001<=>-<=>1ª Câmara Cível<=>17/12/2018<=>-<=>Desembargador Fernando Tourinho de Omena Souza<=>APELAÇÃO CÍVEL. EMBARGOS À EXECUÇÃO FISCAL. MUNICÍPIO DE MACEIÓ. IMPOSTO SOBRE SERVIÇO. EVENTUAL ERRO MATERIAL NÃO COMPROMETE A EXIGIBILIDADE DO TÍTULO. A BASE DE CÁLCULO PARA O ISS EM CONSTRUÇÃO CIVIL DEVE SER DEDUZIDA O MATERIAL EMPREGADO (STF RE: 603.497 MG). CABE A E…
3114.html<=>0728858-10.2016.8.02.0001<=>-<=>1ª Câmara Cível<=>28/03/2019<=>-<=>Des. Paulo Barros da Silva Lima<=>DIREITO ADMINISTRATIVO. AÇÃO DE REVISÃO DE CÁLCULOS DE URV. SENTENÇA QUE, AO JULGAR IMPROCEDENTE A AÇÃO, FIXOU HONORÁRIOS ADVOCATÍCIOS, POR APRECIAÇÃO EQUITATIVA, NO VALOR DE R$ 1.000,00 (UM MIL REAIS). APELO DO ESTADO DE ALAGOAS. IMPOSSIBILIDADE DE FIXAÇÃO EQUITATIVA DA VERBA HONORÁRI…
6677.html<=>0000519-72.2013.8.02.0006<=>-<=>Câmara Criminal<=>14/02/2019<=>-<=>Des. Washington Luiz D. Freitas<=>PENAL. PROCESSUAL PENAL. RECURSO EM SENTIDO ESTRITO. DECISÃO DENEGATÓRIA DE ABSOLVIÇÃO SUMÁRIA. AUSÊNCIA DE PREVISÃO LEGAL. ROL TAXATIVO DO ART. 581 DO CÓDIGO DE PROCESSO PENAL. NÃO CONHECIMENTO. 1 Incabível a interposição de recurso em sentido estrito em desfavor de decisão que indefe…
5202.html<=>0805373-21.2018.8.02.0000<=>-<=>3ª Câmara Cível<=>15/02/2019<=>-<=>Des. Alcides Gusmão da Silva<=>AGRAVO DE INSTRUMENTO. AÇÃO CAUTELAR. DECISÃO EM QUE O MAGISTRADO DE ORIGEM EXERCEU JUÍZO DE RETRATAÇÃO E DETERMINOU A REMESSA DOS AUTOS À COMARCA DE FORTALEZA-CE. DECISÃO COMBATIDA EXARADA ANTES DA PUBLICAÇÃO DO DECISUM DA CORTE SUPERIOR NO SENTIDO DA FLEXIBILIZAÇÃO DO ART. 1.015/CPC. NÃ…
2678.html<=>0017766-04.2001.8.02.0001<=>-<=>1ª Câmara Cível<=>06/02/2019<=>-<=>Des. Fábio José Bittencourt Araújo<=>EXECUÇÃO FISCAL. PRESCRIÇÃO INTERCORRENTE DO CRÉDITO TRIBUTÁRIO. NÃO CONFIGURADA. SENTENÇA QUE NÃO OBSERVOU O PROCEDIMENTO DO ART. 40, DA LEI N.º 6.830/80. AUSÊNCIA DE SUSPENSÃO DO FEITO EXECUTIVO POR UM ANO, FINDO O QUAL SE INICIARIA O PRAZO DA PRESCRIÇÃO INTERCORRENTE. RECURSO CON…
4927.html<=>0804658-76.2018.8.02.0000<=>-<=>3ª Câmara Cível<=>14/12/2018<=>-<=>Des. Alcides Gusmão da Silva<=>AGRAVO DE INSTRUMENTO EM AÇÃO DE OBRIGAÇÃO DE FAZER. CONVÊNIO PARA CONCESSÃO DE EMPRÉSTIMOS CONSIGNADOS COM DESCONTO EM FOLHA DE PAGAMENTO REALIZADO ENTRE O BANCO BRADESCO S/A E O MUNICÍPIO DE MINADOR DO NEGRÃO. RESPONSABILIDADE DO ENTE PÚBLICO PELA RETENÇÃO DOS VALORES DEVIDOS PELOS MUTU…
5857.html<=>0701797-14.2015.8.02.0001<=>-<=>3ª Câmara Cível<=>14/03/2019<=>-<=>Des. Celyrio Adamastor Tenório Accioly<=>APELAÇÃO CÍVEL. DIREITO COMERCIAL E PROCESSUAL CIVIL. LEI DO REGISTRO PÚBLICO DE EMPRESAS MERCANTIS E ATIVIDADES AFINS. AÇÃO DE PROCEDIMENTO ORDINÁRIO DE OBRIGAÇÃO DE FAZER EM FACE DO ESTADO DE ALAGOAS. ARQUIVAMENTO DO CONTRATO PARTICULAR DE CESSÃO DE QUOTAS DE SOCIEDADE LIMITAD…
6729.html<=>0074975-18.2007.8.02.0001<=>-<=>3ª Câmara Cível<=>18/12/2018<=>-<=>Des. Celyrio Adamastor Tenório Accioly<=>APELAÇÃO CÍVEL. INDENIZAÇÃO POR DANO MORAL. ALEGAÇÃO DE AGRESSÃO VERBAL COMETIDA POR MÉDICA EM UNIDADE BÁSICA DE SAÚDE. AUSÊNCIA DE PROVAS. Para configuração da responsabilidade civil do Estado era de rigor provar minimamente a conduta ilícita da servidora. SENTENÇA DE IMPROCEDÊ…
4112.html<=>0800277-82.2018.8.02.9002<=>-<=>Câmara Criminal<=>07/02/2019<=>-<=>Des. Sebastião Costa Filho<=>HABEAS CORPUS. PENAL. PROCESSO PENAL. TRÁFICO ILÍCITO DE ENTORPECENTES E POSSE IRREGULAR DE ARMA DE FOGO DE USO PERMITIDO. SENTENÇA CONDENATÓRIA. QUESTIONADA A IMPOSIÇÃO DO REGIME INICIAL FECHADO PARA CUMPRIMENTO DA PENA IMPOSTA. IMPOSSIBILIDADE DE IMERSÃO NESSE PONTO. VIA ESTREITA DE COGNI…
1677.html<=>0802897-10.2018.8.02.0000<=>-<=>2ª Câmara Cível<=>01/04/2019<=>-<=>Des. Klever Rêgo Loureiro<=>AGRAVO DE INSTRUMENTO. AÇÃO DECLARATÓRIA DE INEXISTÊNCIA DE DÉBITO C/C DANOS MORAIS E MATERIAIS COM PEDIDO DE TUTELA ANTECIPADA. SUSPENSÃO DE DESCONTOS REALIZADOS NA FOLHA DE PAGAMENTO. APLICAÇÃO DE MULTA DIÁRIA EM CASO DE DESCUMPRIMENTO. CARÁTER COERCITIVO. GARANTIA DE EFICÁCIA DAS DECISÕES…
1626.html<=>0728290-33.2012.8.02.0001<=>-<=>3ª Câmara Cível<=>26/03/2019<=>-<=>Des. Domingos de Araújo Lima Neto<=>APELAÇÃO CÍVEL. AÇÃO REVISIONAL DE CONTRATO. RELATIVIZAÇÃO DO PACTA SUNT SERVANDA. POSSIBILIDADE DE REVISÃO DE CONTRATO DIANTE DE POSSÍVEIS ENCARGOS EXORBITANTES. DEVER DE ANALISAR À LUZ DO CÓDIGO DE DEFESA DO CONSUMIDOR. CAPITALIZAÇÃO DE JUROS. POSSIBILIDADE. TAXA DE RESSARCIMENTO D…
3496.html<=>0732291-22.2016.8.02.0001<=>-<=>3ª Câmara Cível<=>12/03/2019<=>-<=>Des. Celyrio Adamastor Tenório Accioly<=>REMESSA NECESSÁRIA. MANDADO DE SEGURANÇA. SERVIDOR PÚBLICO. GUARDA MUNICIPAL. MUNICÍPIO DE MACEIÓ. PROGRESSÃO NA CARREIRA POR TITULAÇÃO. CONCLUSÃO DE CURSO SUPERIOR QUE EXCEDE AO NÍVEL DE ESCOLARIDADE EXIGIDO PARA INVESTIDURA NO CARGO. ART. 20, VII, ITENS 1 E 4, DA LEI MUNICIPAL…
8943.html<=>0805488-42.2018.8.02.0000<=>-<=>3ª Câmara Cível<=>17/12/2018<=>-<=>Des. Domingos de Araújo Lima Neto<=>AGRAVO DE INSTRUMENTO. NEGÓCIOS JURÍDICOS BANCÁRIOS. EXPURGOS INFLACIONÁRIOS DA CADERNETA DE POUPANÇA. IMPUGNAÇÃO AO CUMPRIMENTO INDIVIDUAL DE SENTENÇA COLETIVA. LEGITIMIDADE ATIVA. TEMA 724-STJ. TÍTULO EXECUTIVO. TESE DE INCOMPETÊNCIA TERRITORIAL. ACOLHIDA. BENEFICIÁRIOS QUE NÃO SÃO…
4726.html<=>0805955-21.2018.8.02.0000<=>-<=>2ª Câmara Cível<=>22/02/2019<=>-<=>Desa. Elisabeth Carvalho Nascimento<=>AGRAVO DE INSTRUMENTO. AÇÃO DE INDENIZAÇÃO POR DANOS MATERIAIS E MORAIS. DECISÃO INTERLOCUTÓRIA QUE DETERMINOU A SUSPENSÃO DOS DESCONTOS EM FOLHA, SOB PENA DE MULTA DIÁRIA. SAQUE EM CARTÃO DE CRÉDITO. DESCONTO EM FOLHA DE PAGAMENTO. PERPETUAÇÃO DO DÉBITO. INSURGÊNCIA QUANTO À COMIN…
2757.html<=>0805805-40.2018.8.02.0000<=>-<=>Câmara Criminal<=>14/12/2018<=>-<=>Des. Sebastião Costa Filho<=>HABEAS CORPUS. TRÁFICO DE DROGAS E ASSOCIAÇÃO PARA O TRÁFICO DE DROGAS. ALEGAÇÃO DE AUSÊNCIA DE FUNDAMENTAÇÃO IDÔNEA DO DECRETO PRISIONAL. NÃO CONSTATAÇÃO. CIRCUNSTÂNCIAS DO CRIME QUE REVELAM UM MODUS OPERANDI DIFERENCIADO, APTO A DEMONSTRAR A PERICULOSIDADE REAL DOS PACIENTES. CUSTÓDIA CAU…
1538.html<=>0723466-94.2013.8.02.0001<=>-<=>Câmara Criminal<=>07/02/2019<=>-<=>Des. João Luiz Azevedo Lessa<=>PENAL. APELAÇÃO CRIMINAL. TRÁFICO DE DROGAS. PEDIDO DE ABSOLVIÇÃO PELO CRIME DE TRÁFICO DE DROGAS. INVIABILIDADE. CONDENAÇÃO LASTREADA EM PROVAS ROBUSTAS CONTIDAS NOS AUTOS. DEPOIMENTOS DE POLICIAIS. TESTEMUNHAS COMPROMISSADAS. CREDIBILIDADE. PEDIDO DE EXCLUSÃO DA PENA DE MULTA. IMPOSSIBI…
2465.html<=>9000010-93.2019.8.02.0000<=>-<=>3ª Câmara Cível<=>03/04/2019<=>-<=>Des. Domingos de Araújo Lima Neto<=>AGRAVO DE INSTRUMENTO. AÇÃO DE OBRIGAÇÃO DE FAZER. TUTELA PROVISÓRIA. REQUERIMENTO DE PROMOÇÃO NA CORPORAÇÃO MILITAR. IMPOSSIBILIDADE DE CONCESSÃO DE ANTECIPAÇÃO DE TUTELA EM DESFAVOR DA FAZENDA PÚBLICA QUE LHE ACARRETE DESPESAS FINANCEIRAS. INTELIGÊNCIA DOS ARTS. 1º E 2º-B DA LEI N.…
2096.html<=>0000318-80.2009.8.02.0019<=>-<=>3ª Câmara Cível<=>22/02/2019<=>-<=>Des. Alcides Gusmão da Silva<=>APELAÇÃO CÍVEL. AÇÃO DE COBRANÇA. POLICIAIS MILITARES. PRETENSÃO DE RECEBER VERBAS DE HORAS EXTRAS. IMPOSSIBILIDADE. APLICAÇÃO DOS ARTIGOS 42, § 1º E 142, § 3º, DA CONSTITUIÇÃO FEDERAL. AUSÊNCIA DE LEGISLAÇÃO ESPECÍFICA REGULANDO A MATÉRIA. INCIDÊNCIA DO PRINCÍPIO DA ESTRITA LEGALIDADE. I…
3007.html<=>0500674-17.2007.8.02.0042<=>-<=>1ª Câmara Cível<=>06/02/2019<=>-<=>Des. Fábio José Bittencourt Araújo<=>APELAÇÕES CÍVEIS EM AÇÃO DE RESOLUÇÃO CONTRATUAL. RECURSOS INTERPOSTOS PELA PARTE AUTORA, RÉ E PELA CAUSÍDICA DA DEMANDADA. AÇÃO AJUIZADA COM VISTAS À RESCISÃO DE CONTRATO DE CESSÃO DE CRÉDITOS DE IPI, CUMULADA COM PEDIDO DE INDENIZAÇÃO E LUCROS CESSANTES. JUÍZO A QUO QUE JULGOU IMP…
6256.html<=>0706527-34.2016.8.02.0001<=>-<=>1ª Câmara Cível<=>27/03/2019<=>-<=>Des. Fábio José Bittencourt Araújo<=>EMBARGOS DE DECLARAÇÃO EM APELAÇÃO. EMBARGANTE QUE SUSTENTA CONTRADIÇÃO NA PARCELA DO JULGADO QUE TRATA DO TEMA "CAPITALIZAÇÃO DIÁRIA DE JUROS". VÍCIO NÃO VERIFICADO. ACÓRDÃO QUE TROUXE EXPRESSA E CLARAMENTE OS FUNDAMENTOS PELOS QUAIS A PERIODICIDADE DIÁRIA CONSTITUI ENCARGO ABUSIVO…
8422.html<=>0500204-29.2018.8.02.0000<=>-<=>3ª Câmara Cível<=>08/02/2019<=>-<=>Des. Alcides Gusmão da Silva<=>CONFLITO NEGATIVO DE COMPETÊNCIA. AÇÃO REVISIONAL DE CONTRATO. DEMANDA PROPOSTA NA COMARCA ONDE SE LOCALIZA A SEDE DA PESSOA JURÍDICA DEMANDADA. FACULDADE DO CONSUMIDOR DEMANDAR, OU NÃO, NO FORO DE SEU DOMICÍLIO. INCOMPETÊNCIA RELATIVA QUE NÃO PODE SER DECLARADA EX OFFICIO. SÚMULA 33 DO S…
9405.html<=>0707294-72.2016.8.02.0001<=>-<=>1ª Câmara Cível<=>06/02/2019<=>-<=>Des. Fábio José Bittencourt Araújo<=>DIREITO CIVIL. AÇÃO DE DESPEJO C/C COBRANÇA DE ALUGUEIS E ACESSÓRIOS DE LOCAÇÃO. APELAÇÕES INTERPOSTAS PELOS RÉUS DA DEMANDA, COM O FIM DE MODIFICAR SENTENÇA CUJO TEOR JULGA PARCIALMENTE PROCEDENTES OS PEDIDOS INICIAIS. ALEGAÇÃO DE ILEGITIMIDADE PASSIVA SUSCITADA POR TODOS OS DEMAND…
7891.html<=>0730818-98.2016.8.02.0001<=>-<=>3ª Câmara Cível<=>09/02/2019<=>-<=>Des. Celyrio Adamastor Tenório Accioly<=>APELAÇÃO CÍVEL. SERVIDOR PÚBLICO ESTADUAL. AÇÃO ORDINÁRIA DE COBRANÇA DE REMUNERAÇÕES. ATO ADMINISTRATIVO DE DEMISSÃO DOS QUADROS DO PODER JUDICIÁRIO DO ESTADO DE ALAGOAS. ANULAÇÃO POR DECISÃO JUDICIAL TRANSITADA EM JULGADO. SENTENÇA DE IMPROCEDÊNCIA COM FUNDAMENTO EM COISA JULG…
7806.html<=>0701114-07.2014.8.02.0067<=>-<=>Câmara Criminal<=>07/02/2019<=>-<=>Des. José Carlos Malta Marques<=>APELAÇÃO CRIMINAL. PORTE ILEGAL DE ARMA DE FOGO DE USO RESTRITO (ART. 16, PARÁGRAFO ÚNICO, INCISO IV, DA LEI Nº 10.826/2003). PLEITO DE REFORMA DA PENA DE MULTA. ALEGAÇÃO DE VIOLAÇÃO PRINCÍPIO DA PROPORCIONALIDADE. CONSTATAÇÃO. PENA DE MULTA DOSADA ACIMA DO MÍNIMO LEGAL E DE FORMA DESPR…
9598.html<=>0806117-16.2018.8.02.0000<=>-<=>2ª Câmara Cível<=>20/03/2019<=>-<=>Desa. Elisabeth Carvalho Nascimento<=>AGRAVO DE INSTRUMENTO. AÇÃO DECLARATÓRIA DE INEXISTÊNCIA DE DÉBITO. DESCONTOS NÃO AUTORIZADOS EM FOLHA DE PAGAMENTO. CARTÃO DE CRÉDITO CONSIGNADO. DECISÃO QUE DETERMINOU AO BANCO A SUSPENSÃO DOS DESCONTOS INCIDENTES NO CONTRACHEQUE DA PARTE AUTORA, SOB PENA DE MULTA. INDÍCIOS DE VE…
3965.html<=>0701052-93.2016.8.02.0067<=>-<=>Câmara Criminal<=>05/02/2019<=>-<=>Des. Sebastião Costa Filho<=>PENAL. PROCESSO PENAL. RECURSO EM SENTIDO ESTRITO. INSURGÊNCIA DO MINISTÉRIO PÚBLICO. DECISÃO QUE REVOGOU A PRISÃO DO DENUNCIADO. RÉU ACUSADO DA PRÁTICA DO CRIME DE TRÁFICO DE DROGAS E ASSOCIAÇÃO PARA O TRÁFICO. PLEITO DE REDECRETAÇÃO DA PRISÃO CAUTELAR. IMPOSSIBILIDADE. AUSENTES INDÍCIOS Q…
6565.html<=>0703078-73.2013.8.02.0001<=>-<=>Câmara Criminal<=>28/03/2019<=>-<=>Des. Sebastião Costa Filho<=>PENAL. PROCESSO PENAL. EMBARGOS DE DECLARAÇÃO EM APELAÇÃO CRIMINAL. CRIME DE ASSOCIAÇÃO PARA O TRÁFICO DE DROGAS. ALEGAÇÃO DE PENA FIXADA PARA A EMBARGANTE DE FORMA DESPROPORCIONAL EM RELAÇÃO AO CORRÉU. CIRCUNSTÂNCIAS DO CRIME, OBJETIVA E RELACIONADA AO FATO. INEXISTÊNCIA DE PARTICULARIDADE…
1021.html<=>0712116-41.2015.8.02.0001<=>-<=>2ª Câmara Cível<=>20/03/2019<=>-<=>Desa. Elisabeth Carvalho Nascimento<=>DIREITO CIVIL. APELAÇÃO. CONTRATO DE EMPREITADA. TERMO DE AJUSTE DE CONDUTA FIRMADO ENTRE A CONSTRUTORA/ INCORPORADORA E O MINISTÉRIO PÚBLICO DO TRABALHO NÃO SE CARACTERIZA COMO CASO FORTUITO/FORÇA MAIOR. FORTUITO INTERNO. RISCO DA ATIVIDADE. RESCISÃO CONTRATUAL ABRUPTA ENTRE A CON…
3784.html<=>0805766-43.2018.8.02.0000<=>-<=>Câmara Criminal<=>14/02/2019<=>-<=>Des. José Carlos Malta Marques<=>HABEAS CORPUS. ESTELIONATO TENTADO E USO DE DOCUMENTO FALSO (ART. 171, § 3º, C/C ART. 14, INCISO II, E ART. 304, TODOS DO CÓDIGO PENAL). PLEITO DE REVOGAÇÃO DA PRISÃO PREVENTIVA. ALEGAÇÃO DE VÍCIO DE FUNDAMENTAÇÃO. NÃO ACOLHIMENTO. PRESENÇA DE ARGUMENTOS VÁLIDOS PARA OPTAR PELA VIA CAUT…
5769.html<=>0726820-93.2014.8.02.0001<=>-<=>3ª Câmara Cível<=>26/02/2019<=>-<=>Des. Domingos de Araújo Lima Neto<=>APELAÇÃO CÍVEL. DIREITO ADMINISTRATIVO. PROMOÇÃO DE MILITAR. ALEGAÇÃO DE LITISCONSÓRCIO NECESSÁRIO. AFASTADA. PROMOÇÃO ESPECIAL POR RESSARCIMENTO DE PRETERIÇÃO. PRETENSÃO DE PROMOÇÃO A TERCEIRO SARGENTO. POSSIBILIDADE. PREENCHIMENTO DE REQUISITO LEGAL PREVISTO NO ART. 8º DA LEI ESTAD…
579.html<=>0716088-48.2017.8.02.0001<=>-<=>Câmara Criminal<=>20/02/2019<=>-<=>Des. João Luiz Azevedo Lessa<=>PENAL. PROCESSUAL PENAL. APELAÇÃO. ROUBO MAJORADO. PEDIDO DE ABSOLVIÇÃO. IMPOSSIBILIDADE. PROVAS NOS AUTOS COMPROVAM A AUTORIA. DOSIMETRIA. MANTIDA A VALORAÇÃO DESFAVORÁVEL DA CULPABILIDADE. REPROVABILIDADE DA CONDUTA. DOLO MAIS INTENSO. FATO DO RÉU SER USUÁRIO DE DROGAS NÃO PODE, POR SI S…
6285.html<=>0805783-79.2018.8.02.0000<=>-<=>3ª Câmara Cível<=>17/12/2018<=>-<=>Des. Domingos de Araújo Lima Neto<=>AGRAVO DE INSTRUMENTO. AÇÃO DE REVISÃO CONTRATUAL C/C CONSIGNAÇÃO EM PAGAMENTO COM PEDIDO DE ANTECIPAÇÃO DE TUTELA. NECESSIDADE DE DEPÓSITO DO VALOR INTEGRAL DAS PARCELAS NA MESMA DATA DO VENCIMENTO PACTUADO EM JUÍZO. DECISÃO MANTIDA. RECURSO CONHECIDO E NÃO PROVIDO.<=>None<=>AGRAVO …
6145.html<=>9000075-41.2018.8.02.0900<=>-<=>3ª Câmara Cível<=>19/12/2018<=>-<=>Des. Celyrio Adamastor Tenório Accioly<=>DIREITO PROCESSUAL CIVIL, CONSTITUCIONAL E ADMINISTRATIVO. AGRAVO REGIMENTAL. DECISÃO MONOCRÁTICA QUE INDEFERIU O PEDIDO DE EFEITO ATIVO AO RECURSO DE AGRAVO DE INSTRUMENTO. CONCURSO PÚBLICO PARA PROVIMENTO DE CARGOS DE PROFESSOR DA SECRETARIA DE EDUCAÇÃO DO ESTADO DE ALAGOAS. C…
4300.html<=>0725468-71.2012.8.02.0001<=>-<=>2ª Câmara Cível<=>14/12/2018<=>-<=>Des. Pedro Augusto Mendonça de Araújo<=>APELAÇÃO CÍVEL. AÇÃO DECLARATÓRIA DE INEXISTÊNCIA DE RELAÇÃO JURÍDICA C/C DANOS MORAIS. ALEGAÇÃO DE FALSIFICAÇÃO DE ASSINATURA EM CONTRATO SOCIAL. TESE DE NEGÓCIO JURÍDICO NULO. SENTENÇA PELA EXTINÇÃO DO FEITO COM RESOLUÇÃO DE MÉRITO POR ENTENDER QUE RESTOU CARACTERIZADO O INSTIT…
9705.html<=>0700030-47.2016.8.02.0019<=>-<=>3ª Câmara Cível<=>01/03/2019<=>-<=>Des. Domingos de Araújo Lima Neto<=>APELAÇÃO CÍVEL. CONSTITUCIONAL E ADMINISTRATIVO. CONTRATAÇÃO TEMPORÁRIA PELO MUNICÍPIO DE MARAGOGI. LEGALIDADE APENAS DE PARTE DO PERÍODO DA CONTRATAÇÃO. APENAS UM DOS CONTRATOS TEMPORÁRIOS É VÁLIDO. CONFORMIDADE COM A LEGISLAÇÃO PERTINENTE. CONTRATAÇÃO QUE OBJETIVAVA SUPRIR NECESSID…
2243.html<=>0703918-38.2015.8.02.0058<=>-<=>3ª Câmara Cível<=>03/04/2019<=>-<=>Des. Domingos de Araújo Lima Neto<=>APELAÇÕES CÍVEIS. AÇÃO DE INDENIZAÇÃO POR DANOS MORAIS E MATERIAIS. SEGURO AUTOMOTIVO. VEÍCULO FURTADO. APÓLICE QUE ABRANGE A COBERTURA POR FURTO. INCIDÊNCIA DO CDC. DANO MATERIAL CONFIGURADO. DEVER DE PAGAR O PRÊMIO. CULPA EXCLUSIVA DO AUTOR. NÃO COMPROVADO. MORA DA SEGURADORA. DANO…
9325.html<=>0000633-39.2009.8.02.0042<=>-<=>Câmara Criminal<=>07/02/2019<=>-<=>Des. Washington Luiz D. Freitas<=>PENAL E PROCESSO PENAL. APELAÇÃO CRIMINAL. FURTO QUALIFICADO PEDIDO DE RECONHECIMENTO DA FORMA PRIVILEGIADA. PARÂMETRO NÃO ABSOLUTO PARA A IDENTIFICAÇÃO DO PEQUENO VALOR DA RES FURTIVA. POSSIBILIDADE DE SOPESAMENTO DO MAGISTRADO COM BASE AS CIRCUNSTÂNCIAS CONCRETAS. DESNECESSIDADE DE P…
8572.html<=>0002583-65.2016.8.02.0001<=>-<=>1ª Câmara Cível<=>28/03/2019<=>-<=>Des. Otávio Leão Praxedes<=>APELAÇÃO CÍVEL. AÇÃO DE COBRANÇA. SEGURO DPVAT. NECESSIDADE DE PROVA PERICIAL PARA QUANTIFICAR O GRAU DE INVALIDEZ. INTIMAÇÃO DIRIGIDA AO ADVOGADO DA PARTE ATRAVÉS DE PUBLICAÇÃO NO DIÁRIO DE JUSTIÇA ELETRÔNICO. ALEGAÇÃO DE PRAZO EXÍGUO. TESE REJEITADA. AUSÊNCIA DE PRAZO MÍNIMO NO CÓDIGO DE P…
8036.html<=>0710941-12.2015.8.02.0001<=>-<=>3ª Câmara Cível<=>19/12/2018<=>-<=>Des. Celyrio Adamastor Tenório Accioly<=>PLANO DE SAÚDE DANOS MATERIAIS E MORAIS DECORRENTES DE NEGATIVA DE COBERTURA CONTRATUAL QUE RESTOU DETERMINADA APENAS EM AÇÃO JUDICIAL INTENTADA COM ESSE FIM ESPECÍFICO ORIENTAÇÃO JURISPRUDENCIAL PACÍFICA A RECONHECER DANO MORAL INDENIZÁVEL, EM VIRTUDE DE NEGATIVA INDEVIDA DE CO…
9140.html<=>0700027-53.2016.8.02.0032<=>-<=>1ª Câmara Cível<=>18/12/2018<=>-<=>Des. Tutmés Airan de Albuquerque Melo<=>APELAÇÃO CÍVEL. AÇÃO COM PEDIDO DE OBRIGAÇÃO DE FAZER E INDENIZAÇÃO POR DANO MORAL. EMPRÉSTIMO CONSIGNADO. MUNICÍPIO QUE, A DESPEITO DE TER DESCONTADO O VALOR DO EMPRÉSTIMO DO SALÁRIO DO SERVIDOR, NÃO FEZ PROVA DE TER REPASSADO A QUANTIA À INSTITUIÇÃO FINANCEIRA. NEGATIVAÇÃO. LEG…
7521.html<=>0000392-77.2014.8.02.0046<=>-<=>1ª Câmara Cível<=>20/02/2019<=>-<=>Des. Otávio Leão Praxedes<=>EMBARGOS DE DECLARAÇÃO EM APELAÇÃO CÍVEL. CONTRATO DE PARTICIPAÇÃO FINANCEIRA PARA AQUISIÇÃO DE AÇÕES DE COMPANHIA DE TELEFONIA. ALEGAÇÃO DE OMISSÃO E DE CONTRADIÇÃO. INEXISTÊNCIA. MERO INCONFORMISMO DOS EMBARGANTES. IMPOSSIBILIDADE DE REDISCUSSÃO DA MATÉRIA. RECURSO COM O INTUITO MANIFESTAM…
3528.html<=>0700044-45.2015.8.02.0058<=>-<=>3ª Câmara Cível<=>11/03/2019<=>-<=>Des. Alcides Gusmão da Silva<=>APELAÇÃO CÍVEL. AÇÃO ANULATÓRIA. DÉBITO DECORRENTE DE SUPOSTA FRAUDE EM MEDIDOR DE ENERGIA ELÉTRICA. NÃO COMPROVAÇÃO DE QUE O CONSUMIDOR FOI REGULARMENTE NOTIFICADO ACERCA DA REALIZAÇÃO DA PERÍCIA NO APARELHO. APURAÇÃO UNILATERAL PELA CONCESSIONÁRIA FORNECEDORA DO SERVIÇO. ILEGALIDADE. PR…
4001.html<=>0723897-26.2016.8.02.0001<=>-<=>3ª Câmara Cível<=>11/02/2019<=>-<=>Des. Domingos de Araújo Lima Neto<=>EMBARGOS DE DECLARAÇÃO EM FACE DE ACÓRDÃO PROFERIDO EM SEDE DE APELAÇÃO CÍVEL. GRATIFICAÇÃO DE AÇÃO POLICIAL GAP. AUSÊNCIA DE OBSCURIDADE. RECURSO MANEJADO COM NÍTIDO INTUITO PROTELATÓRIO. APLICAÇÃO DE MULTA DE 1% (UM POR CENTO) SOBRE O VALOR ATUALIZADO DA CAUSA. RECURSO CONHECIDO E …
1220.html<=>0805617-47.2018.8.02.0000<=>-<=>Câmara Criminal<=>01/03/2019<=>-<=>Des. João Luiz Azevedo Lessa<=>PENAL. PROCESSUAL PENAL. HABEAS CORPUS. AUSÊNCIA DE FUNDAMENTAÇÃO NO DECRETO DE PRISÃO PREVENTIVA. CONCESSÃO DE LIBERDADE NA ORIGEM. PERDA DO OBJETO. MATÉRIA PREJUDICADA. UNANIMIDADE.<=>None<=>PENAL. PROCESSUAL PENAL. HABEAS CORPUS. AUSÊNCIA DE FUNDAMENTAÇÃO NO DECRETO DE PRISÃO PREVENTIV…
3692.html<=>0804819-86.2018.8.02.0000<=>-<=>3ª Câmara Cível<=>14/12/2018<=>-<=>Des. Alcides Gusmão da Silva<=>AGRAVO DE INSTRUMENTO. AÇÃO DE OBRIGAÇÃO DE FAZER C/C PEDIDO DE ANTECIPAÇÃO DA TUTELA. PLANO DE SAÚDE. DECISÃO QUE DETERMINOU A AUTORIZAÇÃO DO TRATAMENTO COM O MEDICAMENTO "IBRUTINIBE 140MG", SOB PENA DE COMINAÇÃO DE MULTA DIÁRIA NO IMPORTE DE R$3.000,00 (TRÊS MIL REAIS). AUTOGESTÃO. NÃO …
6629.html<=>0804933-25.2018.8.02.0000<=>-<=>1ª Câmara Cível<=>17/12/2018<=>-<=>Desembargador Fernando Tourinho de Omena Souza<=>AGRAVO DE INSTRUMENTO. CÓDIGO DE DEFESA DO CONSUMIDOR. EMPRÉSTIMO. DESCONTOS REALIZADOS. NECESSIDADE DE SUSPENSÃO. MULTA DIÁRIA. POSSIBILIDADE DE REVER A PERIODICIDADE. MODULAÇÃO DOS VALORES ARBITRADOS. OBSERVÂNCIA AOS PRINCÍPIOS DA RAZOABILIDADE E PROPORCIONALIDADE. 01 …
87.html<=>0717539-45.2016.8.02.0001<=>-<=>1ª Câmara Cível<=>21/03/2019<=>-<=>Des. Otávio Leão Praxedes<=>DIREITO CIVIL E DO CONSUMIDOR. APELAÇÃO INTERPOSTA NO BOJO DE AÇÃO DECLARATÓRIA DE INEXISTÊNCIA DE DÉBITO C/C INDENIZAÇÃO POR DANOS MORAIS E MATERIAIS C/C PEDIDO DE REPETIÇÃO DO INDÉBITO. ALEGAÇÃO DE QUE A PARTE APELADA ESTAVA CIENTE DOS TERMOS DO CONTRATO, INEXISTINDO DEVER DE INDENIZAR. NÃO …
3702.html<=>0804043-86.2018.8.02.0000<=>-<=>2ª Câmara Cível<=>01/04/2019<=>-<=>Des. Klever Rêgo Loureiro<=>AGRAVO DE INSTRUMENTO. AÇÃO DECLARATÓRIA DE NULIDADE C/C REVISÃO DE CONTRATO DE CONSUMO C/C DANO MORAL C/C REPETIÇÃO DE INDÉBITO C/ PEDIDO DE TUTELA ANTECIPADA. SUSPENSÃO DE DESCONTOS REALIZADOS NA FOLHA DE PAGAMENTO. APLICAÇÃO DE MULTA DIÁRIA EM CASO DE DESCUMPRIMENTO. CARÁTER COERCITIVO. G…
1065.html<=>0715552-76.2013.8.02.0001<=>-<=>2ª Câmara Cível<=>25/03/2019<=>-<=>Des. Klever Rêgo Loureiro<=>APELAÇÃO CÍVEL. AÇÃO COMINATÓRIA COM PEDIDO DE ANTECIPAÇÃO DOS EFEITOS DA TUTELA PRETENDIDA. INCONFORMISMO DA APELANTE QUANTO À AUSÊNCIA DE FIXAÇÃO DE HONORÁRIOS ADVOCATÍCIOS SUCUMBENCIAIS EM FAVOR DA DEFENSORIA PÚBLICA DO ESTADO. POSSIBILIDADE DO ESTADO DE ALAGOAS SER CONDENANDO A PAGAR HON…
3315.html<=>0003336-76.2003.8.02.0001<=>-<=>3ª Câmara Cível<=>13/03/2019<=>-<=>Des. Celyrio Adamastor Tenório Accioly<=>CIVIL. PROCESSUAL CIVIL. CONTRATO DE FINANCIAMENTO IMOBILIÁRIO PELO SISTEMA FINANCEIRO DE HABITAÇÃO. PRELIMINAR DE NÃO CONHECIMENTO DO RECURSO. AFASTADA. CORREÇÃO DAS PARCELAS DO EMPRÉSTIMO. PLANO DE EQUIVALÊNCIA SALARIAL. COEFICIENTE DE EQUIVALÊNCIA SALARIAL CES. LEGALIDADE. SA…
6756.html<=>0802950-88.2018.8.02.0000<=>-<=>3ª Câmara Cível<=>14/03/2019<=>-<=>Des. Celyrio Adamastor Tenório Accioly<=>DIREITO PROCESSUAL CIVIL. AGRAVO DE INSTRUMENTO. CONCURSO PÚBLICO. PLEITO DE HOMOLOGAÇÃO DE ACORDO FIRMADO ENTRE A AGRAVANTE E O MUNICÍPIO DE MARECHAL DEODORO EM SEDE DE AUDIÊNCIA DE CONCILIAÇÃO. IMPOSSIBILIDADE. INEXISTÊNCIA DE LEI OU ATO NORMATIVO VIGENTE, NEM TAMPOUCO DE PROC…
9051.html<=>0805327-32.2018.8.02.0000<=>-<=>1ª Câmara Cível<=>17/12/2018<=>-<=>Desembargador Fernando Tourinho de Omena Souza<=>AGRAVO DE INSTRUMENTO. CÓDIGO DE DEFESA DO CONSUMIDOR. DESCONTOS REALIZADOS NO SALÁRIO DA PARTE AGRAVANTE. EMPRÉSTIMO. AUSÊNCIA DE REDUÇÃO DO SALDO DEVEDOR. NECESSIDADE DE SUSPENSÃO DAS DEDUÇÕES. NECESSIDADE DE APLICAÇÃO DE MULTA POR DESCONTO REALIZADO. 01 - Observa-se a…
1407.html<=>0726572-59.2016.8.02.0001<=>-<=>3ª Câmara Cível<=>24/01/2019<=>-<=>Des. Celyrio Adamastor Tenório Accioly<=>EMBARGOS DE DECLARAÇÃO. RECURSO DE FUNDAMENTAÇÃO VINCULADA. NECESSÁRIA SUBSUNÇÃO ÀS HIPÓTESES DESCRITAS PELO ART. 1.022 DO CDC. ALEGAÇÃO DE OMISSÃO E OBSCURIDADE. VÍCIOS CARACTERIZADOS. FIXAÇÃO DOS CONSECTÁRIOS LÓGICOS DA CONDENAÇÃO QUE DEIXOU DÚVIDAS QUANTO AO TERMO INICIAL DOS…
4009.html<=>0006299-02.2011.8.02.0058<=>-<=>1ª Câmara Cível<=>11/02/2019<=>-<=>Des. Fábio José Bittencourt Araújo<=>CIVIL. CONSUMIDOR. AÇÃO DE INDENIZAÇÃO POR DANOS MORAIS E MATERIAIS. SENTENÇA QUE JULGOU PROCEDENTE A PRETENSÃO AUTORAL, CONDENANDO A PARTE DEMANDADA AO PAGAMENTO DE R$ 103.800,00 (CENTO E TRÊS MIL E OITOCENTOS REAIS) A TÍTULO DE DANOS MATERIAIS E DE R$ 10.000,00 (DEZ MIL REAIS) EM …
7578.html<=>0700217-85.2018.8.02.0051<=>-<=>1ª Câmara Cível<=>15/02/2019<=>-<=>Des. Otávio Leão Praxedes<=>APELAÇÃO CÍVEL. EXECUÇÃO FISCAL. EXTINÇÃO DO FEITO SEM RESOLUÇÃO DE MÉRITO. RECONHECIMENTO, EX OFFICIO, DA AUSÊNCIA DE INTERESSE DE AGIR. LEI MUNICIPAL N. 1.775/2017. VALOR IRRISÓRIO. FUNDAMENTO NOVO. AUSÊNCIA DE PRÉVIA INTIMAÇÃO DA PARTE INTERESSADA. VIOLAÇÃO AO PRINCÍPIO DA VEDAÇÃO À DECIS…
9898.html<=>0709793-58.2018.8.02.0001<=>-<=>2ª Câmara Cível<=>01/04/2019<=>-<=>Desa. Elisabeth Carvalho Nascimento<=>REEXAME NECESSÁRIO. MANDADO DE SEGURANÇA. DIREITO ADMINISTRATIVO. SERVIDORA AFASTADA DA FUNÇÃO EM VIRTUDE DE INSTAURAÇÃO DE PROCESSO ADMINISTRATIVO DISCIPLINAR. EXTRAPOLAÇÃO DE PRAZO. INTELIGÊNCIA DO ART. 182 E PARÁGRAFO ÚNICO DA LEI 4.973/00, QUE PREVÊ A CONCLUSÃO DO PAD EM ATÉ 12…
1103.html<=>0000580-45.2011.8.02.0056<=>-<=>2ª Câmara Cível<=>22/02/2019<=>-<=>Des. Pedro Augusto Mendonça de Araújo<=>ACÓRDÃO EMENTA: PROCESSUAL CIVIL. EMBARGOS DE DECLARAÇÃO EM APELAÇÃO CÍVEL. ALEGAÇÃO DE OMISSÃO. TENTATIVA DE REDISCUSSÃO DE MATÉRIA ANTERIORMENTE ENFRENTADA. IMPOSSIBILIDADE NA VIA ESTREITA DOS ACLARATÓRIOS. INEXISTINDO OS PRESSUPOSTOS DO ART. 1.022 DO NOVO CÓDIGO DE PROCESSO CI…
9449.html<=>0080895-65.2010.8.02.0001<=>-<=>1ª Câmara Cível<=>28/03/2019<=>-<=>Des. Otávio Leão Praxedes<=>EMBARGOS DE DECLARAÇÃO EM APELAÇÃO CÍVEL. ALEGAÇÃO DE EXCESSO NA QUANTIFICAÇÃO DOS DANOS MORAIS POR ESTE ÓRGÃO COLEGIADO. MERA INSURGÊNCIA QUANTO AO RESULTADO DO JULGAMENTO. INTUITO DE REDISCUTIR O DECISUM. INADEQUAÇÃO DA VIA RECURSAL, NEM MESMO PARA FINS DE PREQUESTIONAMENTO. PRECEDENTES DO…
1828.html<=>0722931-29.2017.8.02.0001<=>-<=>3ª Câmara Cível<=>26/02/2019<=>-<=>Des. Domingos de Araújo Lima Neto<=>APELAÇÃO CÍVEL. DIREITO ADMINISTRATIVO. PROMOÇÃO DE MILITAR POR ATO DE BRAVURA. VEDAÇÃO DE TUTELA PROVISÓRIA EM FACE DA FAZENDA PÚBLICA. INEXISTÊNCIA DE CONCESSÃO DE PLEITO ANTECIPATÓRIO NOS AUTOS. NÃO CONHECIMENTO DO PEDIDO RECURSAL. ALEGAÇÃO DE LITISCONSÓRCIO NECESSÁRIO. AFASTADA. …
4406.html<=>0806694-91.2018.8.02.0000<=>-<=>Câmara Criminal<=>24/01/2019<=>-<=>Des. João Luiz Azevedo Lessa<=>PENAL. PROCESSUAL PENAL. HABEAS CORPUS. POSSE ILEGAL DE ARMA DE FOGO. RECEPTAÇÃO. PRETENSÃO DA LIBERDADE. DECISÃO DE DECRETAÇÃO E MANUTENÇÃO DA SEGREGAÇÃO CAUTELAR DEVIDAMENTE FUNDAMENTADA COM ELEMENTOS IDÔNEOS. GARANTIA DA ORDEM PÚBLICA. GRAVIDADE CONCRETA DO DELITO. CONSTRANGIMENTO ILEG…
5900.html<=>0016490-30.2004.8.02.0001<=>-<=>2ª Câmara Cível<=>21/03/2019<=>-<=>Des. Klever Rêgo Loureiro<=>APELAÇÃO CÍVEL. AÇÃO DE EXECUÇÃO FISCAL. EXECUÇÃO DE PRÉ-EXECUTIVIDADE. REJEIÇÃO. DECISÃO DE NATUREZA INTERLOCUTÓRIA. IMPOSSIBILIDADE DO USO DE APELAÇÃO CÍVEL. CABIMENTO DE AGRAVO DE INSTRUMENTO. INADMISSIBILIDADE DA FUNGIBILIDADE RECURSAL. RECURSO NÃO CONHECIDO. UNANIMIDADE. 1. A jurisprudê…
4656.html<=>0500371-70.2007.8.02.0052<=>-<=>2ª Câmara Cível<=>21/03/2019<=>-<=>Des. Klever Rêgo Loureiro<=>APELAÇÃO CÍVEL. AÇÃO DE COBRANÇA. PRELIMINAR DE INÉPCIA DA INICIAL. DEMANDANTE QUE DEMONSTROU AS PROVAS QUE PRETENDIA PRODUZIR. PRELIMINAR AFASTADA. MÉRITO. PRESTAÇÃO DE SERVIÇO POR EMPRESA CONTRATADA PELO MUNICÍPIO. EXISTÊNCIA DE CONTRATO E DE NOTAS FISCAIS. MUNICÍPIO QUE NÃO SE DESINCUMBIU…
8362.html<=>0805438-16.2018.8.02.0000<=>-<=>Tribunal Pleno<=>24/01/2019<=>-<=>Des. José Carlos Malta Marques<=>MANDADO DE SEGURANÇA EM MATÉRIA CRIMINAL. CABIMENTO DO WRIT PARA COMBATER DECISÃO QUE CAUSE GRAVAME AO IMPETRANTE E NÃO ADMITA RECURSO TAXATIVAMENTE PREVISTO EM LEI. EXCEPCIONALIDADE JUSTIFICADA. ALEGAÇÃO DE CERCEAMENTO DO DIREITO DE DEFESA. INDEFERIMENTO DOS QUESITOS COMPLEMENTARES APRE…
5899.html<=>0700796-70.2017.8.02.0050<=>-<=>1ª Câmara Cível<=>21/03/2019<=>-<=>Des. Otávio Leão Praxedes<=>APELAÇÃO CÍVEL. AÇÃO DE COBRANÇA. SERVIDORA PÚBLICA. MUNICÍPIO DE JACUÍPE. CONDENAÇÃO AO PAGAMENTO DE VERBAS REMUNERATÓRIAS. PRELIMINAR DE INTEMPESTIVIDADE NÃO ACOLHIDA. ENTE PÚBLICO INTIMADO DA SENTENÇA POR MEIO DE DIÁRIO DA JUSTIÇA ELETRÔNICO. IMPOSSIBILIDADE. PRERROGATIVA DA FAZENDA PÚBLI…
8174.html<=>0709257-57.2012.8.02.0001<=>-<=>3ª Câmara Cível<=>26/02/2019<=>-<=>Des. Domingos de Araújo Lima Neto<=>APELAÇÃO CÍVEL. DIREITO PROCESSUAL CIVIL. AÇÃO DE COBRANÇA. SERVIDOR PÚBLICO DO MUNICÍPIO DE MACEIÓ. ABANDONO DA AÇÃO. EXTINÇÃO SEM RESOLUÇÃO DE MÉRITO. AUSÊNCIA DE CONDENAÇÃO EM HONORÁRIOS ADVOCATÍCIOS SUCUMBENCIAIS. APLICAÇÃO DO ART. 485, III e § 2º DO CPC. RECURSO CONHECIDO E PROV…
8996.html<=>0732397-81.2016.8.02.0001<=>-<=>1ª Câmara Cível<=>20/02/2019<=>-<=>Des. Paulo Barros da Silva Lima<=>EMBARGOS DE DECLARAÇÃO EM APELAÇÃO CÍVEL. ALEGAÇÃO DE OMISSÕES E OBSCURIDADES NÃO ACOLHIDA. VÍCIOS INEXISTENTES AO ART. 1.022 DO CPC/2015. REVOGAÇÃO DA GRATIFICAÇÃO DE AÇÃO POLICIAL POR INCOMPATIBILIDADE COM O REGIME DE SUBSÍDIO, NOS TERMOS DO ART. 10 DA LEI ESTADUAL N.º 6.682/2006. AR…
9568.html<=>0721267-60.2017.8.02.0001<=>-<=>1ª Câmara Cível<=>27/02/2019<=>-<=>Des. Fábio José Bittencourt Araújo<=>REEXAME NECESSÁRIO. AUTORIZADO PELO ART. 496, INCISO I, DO CPC/2015 C/C O ART. 14, § 1º, DA LEI N.º 12.016/2009. SENTENÇA QUE CONCEDE A SEGURANÇA, A FIM DE DETERMINAR QUE O IMPETRADO PROCEDA À IMPLANTAÇÃO DA PROGRESSÃO DO IMPETRANTE, NOS TERMOS DO ART. 20 DA LEI MUNICIPAL N.º 4.974/…
3288.html<=>0000724-93.2009.8.02.0054<=>-<=>Câmara Criminal<=>24/01/2019<=>-<=>Des. José Carlos Malta Marques<=>APELAÇÃO CRIMINAL. PENAL E PROCESSO PENAL. HOMICÍDIO QUALIFICADO. ART. 121, § 2º, INCISO IV, DO CP. ALEGAÇÃO DE ERRO NA DOSIMETRIA DA PENA-BASE EM RAZÃO DA EXISTÊNCIA DE BIS IN IDEM. SUPOSTA UTILIZAÇÃO DE ELEMENTOS INERENTES À QUALIFICADORA PARA NEGATIVAR A CULPABILIDADE. NÃO VERIFICAÇÃ…
833.html<=>0057883-90.2008.8.02.0001<=>-<=>3ª Câmara Cível<=>19/12/2018<=>-<=>Des. Celyrio Adamastor Tenório Accioly<=>CIVIL. PROCESSUAL CIVIL. EMBARGOS DE TERCEIRO. AQUISIÇÃO DE AUTOMÓVEL NÃO COMUNICADA AO ÓRGÃO ESTADUAL. TRANSFERÊNCIA QUE NÃO SE APERFEIÇOA COM A SIMPLES TRADIÇÃO. RESPONSABILIDADE. ADQUIRENTE. CUSTAS E HONORÁRIOS ADVOCATÍCIOS. PRINCÍPIO DA CAUSALIDADE. APLICAÇÃO AO PRESENTE CASO…
7457.html<=>0000160-53.2013.8.02.0029<=>-<=>2ª Câmara Cível<=>29/03/2019<=>-<=>Des. Pedro Augusto Mendonça de Araújo<=>DIREITO CONSTITUCIONAL E ADMINISTRATIVO. AÇÃO ORDINÁRIA. CONCURSO PÚBLICO. MUNICÍPIO DE PAULO JACINTO. CARGO DE PROFESSOR. SENTENÇA PELA IMPROCEDÊNCIA DO PEDIDO. APELAÇÃO CÍVEL. MÉRITO. CANDIDATO APROVADO FORA DO NÚMERO DE VAGAS OFERTADAS NO CONCURSO PÚBLICO DEFLAGRADO PELO EDITA…
2462.html<=>0806307-76.2018.8.02.0000<=>-<=>3ª Câmara Cível<=>03/04/2019<=>-<=>Des. Domingos de Araújo Lima Neto<=>AGRAVO DE INSTRUMENTO. DIREITO DO CONSUMIDOR. PLANO DE SAÚDE. TRATAMENTO PSIQUIÁTRICO. CLÁUSULA QUE EXCLUI A COBERTURA DO SERVIÇO. CARÁTER ABUSIVO. PREVALÊNCIA DO DIREITO À SAÚDE E DIREITO À VIDA. MANUTENÇÃO DA DECISÃO DE PRIMEIRO GRAU. EXPEDIÇÃO DE OFÍCIO À ANS. DESNECESSIDADE. PROV…
2455.html<=>0733847-59.2016.8.02.0001<=>-<=>3ª Câmara Cível<=>19/12/2018<=>-<=>Des. Celyrio Adamastor Tenório Accioly<=>APELAÇÃO CÍVEL. SERVIDOR PÚBLICO ESTADUAL. AGENTE PENITENCIÁRIO. GRATIFICAÇÃO DE AÇÃO POLICIAL. GAP. PEDIDO DE IMPLANTAÇÃO DA VANTAGEM. PREJUDICIAL DE MÉRITO RECURSAL. PRESCRIÇÃO. CRIAÇÃO DA CARREIRA DOS AGENTES PENITENCIÁRIOS COM IMPLANTAÇÃO DO REGIME REMUNERATÓRIO DE SUBSÍDIO.…
841.html<=>0806571-93.2018.8.02.0000<=>-<=>Câmara Criminal<=>21/02/2019<=>-<=>Des. Sebastião Costa Filho<=>HABEAS CORPUS. PENAL. PROCESSO PENAL. CÓDIGO DE TRÂNSITO BRASILEIRO. DUPLO HOMICÍDIO QUALIFICADO E DUPLA LESÃO CORPORAL, COMETIDOS COM DOLO EVENTUAL. EMBRIAGUEZ AO VOLANTE. OMISSÃO DE SOCORRO. TENTATIVA DE FUGA. PRISÃO PREVENTIVA. SUSCITADA A ILEGALIDADE DA PRISÃO ANTE A NÃO REALIZAÇÃO DA CH…
6418.html<=>0700580-87.2018.8.02.0046<=>-<=>3ª Câmara Cível<=>17/12/2018<=>-<=>Des. Celyrio Adamastor Tenório Accioly<=>RECURSO DE APELAÇÃO. PROCESSO CIVIL. DIREITO DE FAMÍLIA. TOMADA DE DECISÃO APOIADA. LEI Nº 13.146/2015, QUE ALTEROU O ART. 1.783-A DO CÓDIGO CIVIL BRASILEIRO. NECESSIDADE DE OBSERVÂNCIA AO PROCEDIMENTO LEGALMENTE PREVISTO. PLEITO DO ÓRGÃO MINISTERIAL QUE RESTOU IGNORADO PELO JUÍ…
5777.html<=>0700086-84.2014.8.02.0202<=>-<=>3ª Câmara Cível<=>15/02/2019<=>-<=>Des. Alcides Gusmão da Silva<=>APELAÇÃO CÍVEL EM AÇÃO DE OBRIGAÇÃO DE FAZER C/C COBRANÇA. PREVIDENCIÁRIO. PENSÃO POR MORTE. PLEITO DE REAJUSTE E PAGAMENTO RETROATIVO DOS VALORES CREDITADOS A MENOR. SENTENÇA DE IMPROCEDÊNCIA. FALTA DE PROVAS ACERCA DO BENEFÍCIO. REGIME PRÓPRIO DE PREVIDÊNCIA MUNICIPAL. NECESSIDADE DE DE…
4601.html<=>0805683-27.2018.8.02.0000<=>-<=>Câmara Criminal<=>30/01/2019<=>-<=>Des. Sebastião Costa Filho<=>HABEAS CORPUS. PENAL. PROCESSO PENAL. FURTO MEDIANTE FRAUDE E FALSIFICAÇÃO DE DOCUMENTOS, EM CONTEXTO DE ORGANIZAÇÃO CRIMINOSA ESPECIALIZADA, EM TESE, EM FRAUDAR PROCESSOS JUDICIAIS. PRISÃO PREVENTIVA CALCADA NA GARANTIA DA ORDEM PÚBLICA E DA APLICAÇÃO DA LEI PENAL. ALEGAÇÃO DE INIDONEIDADE…
2554.html<=>0800474-43.2019.8.02.0000<=>-<=>Câmara Criminal<=>29/03/2019<=>-<=>Des. Sebastião Costa Filho<=>HABEAS CORPUS. PENAL PROCESSO PENAL. ORGANIZAÇÃO CRIMINOSA LIGADA AO TRÁFICO E HOMICÍDIOS. ALEGAÇÃO DE EXCESSO DE PRAZO PARA CONCLUSÃO DA INSTRUÇÃO PROCESSUAL. NÃO CONSTATAÇÃO. PROCESSO ORIGINÁRIO DE SIGNIFICATIVA COMPLEXIDADE, DEVIDAMENTE IMPULSIONADO PELA AUTORIDADE DITA COATORA. INÍCIO D…
4752.html<=>0700014-62.2014.8.02.0052<=>-<=>2ª Câmara Cível<=>11/02/2019<=>-<=>Des. Pedro Augusto Mendonça de Araújo<=>APELAÇÃO CÍVEL. SERVIDORES PÚBLICOS MUNICIPAIS. PERCEPÇÃO DE ANUÊNIOS. DEVIDO. ADICIONAL POR TEMPO DE SERVIÇO. PREVISÃO NA LEI ORGÂNICA MUNICIPAL. APLICABILIDADE IMEDIATA. REQUISITOS PREENCHIDOS. BENEFÍCIOS POSTERIORMENTE EXCLUÍDOS PELO PLANO DE CARGOS E CARREIRA, SENDO ESTE TERM…
8285.html<=>0701332-21.2016.8.02.0049<=>-<=>3ª Câmara Cível<=>26/03/2019<=>-<=>Des. Domingos de Araújo Lima Neto<=>APELAÇÃO CÍVEL. DIREITO ADMINISTRATIVO. DIREITO CONSTITUCIONAL. AÇÃO DE RITO ORDINÁRIO COM PEDIDO DE TUTELA PROVISÓRIA DE EVIDÊNCIA C/C PRECEITO COMINATÓRIO E COBRANÇA DE DIFERENÇAS REMUNERATÓRIAS ATRASADAS. SERVIDOR PÚBLICO DO MUNICÍPIO DE PENEDO. UNIDADE REAL DE VALOR URV. LEI FEDE…
649.html<=>0804560-91.2018.8.02.0000<=>-<=>Câmara Criminal<=>17/12/2018<=>-<=>Des. João Luiz Azevedo Lessa<=>HABEAS CORPUS. PENAL. PROCESSO PENAL. ROUBO MAJORADO. PRISÃO PREVENTIVA. AUSÊNCIA DE FUNDAMENTAÇÃO IDÔNEA APTA A JUSTIFICAR A SEGREGAÇÃO DO PACIENTE. DECISÃO JUDICIAL QUE APONTA CONCRETAMENTE A NECESSIDADE DE MANTER O PACIENTE PROVISORIAMENTE CUSTODIADO. PLEITO DE SUBSTITUIÇÃO DA PRISÃO PO…
3381.html<=>0806799-68.2018.8.02.0000<=>-<=>2ª Câmara Cível<=>26/03/2019<=>-<=>Desa. Elisabeth Carvalho Nascimento<=>AGRAVO DE INSTRUMENTO. AÇÃO DECLARATÓRIA DE INEXISTÊNCIA DE DÉBITO. PEDIDO DE REFORMA DA DECISÃO QUE DETERMINOU A SUSTAÇÃO DOS DESCONTOS EM FOLHA DE PAGAMENTO DA RECORRIDA SOB PENA DE MULTA DIÁRIA. FIXAÇÃO DE MULTA DIÁRIA NO IMPORTE DE R$ 200,00 (DUZENTOS REAIS). VALOR E PERIODICID…
2337.html<=>0700197-65.2015.8.02.0030<=>-<=>3ª Câmara Cível<=>27/02/2019<=>-<=>Des. Domingos de Araújo Lima Neto<=>APELAÇÃO CÍVEL. AÇÃO DE INDENIZATÓRIA. INAPLICABILIDADE DO CÓDIGO DE DEFESA DO CONSUMIDOR. PROVA DOS AUTOS QUE PERMITE O JULGAMENTO DO FEITO. ALEGAÇÃO DE COMETIMENTO DE DANO AMBIENTAL PELA CHESF. REDUÇÃO DA VAZÃO DO RIO SÃO FRANCISCO QUE DIMINUIU A PISCOSIDADE. INEXISTÊNCIA DE NEXO D…
3123.html<=>0804906-42.2018.8.02.0000<=>-<=>1ª Câmara Cível<=>06/02/2019<=>-<=>Des. Fábio José Bittencourt Araújo<=>DIREITO ADMINISTRATIVO. AGRAVO DE INSTRUMENTO EM MANDADO DE SEGURANÇA. DECISÃO AGRAVADA QUE DEFERIU APENAS PARCIALMENTE A MEDIDA LIMINAR PLEITEADA NA ORIGEM, ALTERANDO DIVERSAS CLÁUSULAS DO EDITAL DA TOMADA DE PREÇOS N.º 02/2018 QUE TRATAVAM DOS DOCUMENTOS EXIGIDOS PARA FINS DE HABI…
83.html<=>0806286-03.2018.8.02.0000<=>-<=>2ª Câmara Cível<=>21/03/2019<=>-<=>Des. Pedro Augusto Mendonça de Araújo<=>DIREITO DO CONSUMIDOR. AGRAVO DE INSTRUMENTO. PEDIDO DE REFORMA DA DECISÃO QUE DETERMINOU A SUSTAÇÃO DOS DESCONTOS EM FOLHA DE PAGAMENTO DO ORA RECORRIDO, SOB PENA DE MULTA. INDÍCIOS DE VENDA CASADA. PRÁTICA DA MODALIDADE PROIBIDA PELO ART. 39, INCISO I, DO CDC. FORTES INDICAÇÕES D…
6083.html<=>0040833-17.2009.8.02.0001<=>-<=>3ª Câmara Cível<=>21/01/2019<=>-<=>Des. Celyrio Adamastor Tenório Accioly<=>APELAÇÃO CÍVEL. AÇÃO DE PRECEITO COMINATÓRIO COM PEDIDO DE TUTELA ANTECIPADA ESPECÍFICA. FORNECIMENTO DE MEDICAMENTO. MAJORAÇÃO DOS HONORÁRIOS EM FAVOR DA DEFENSORIA PÚBLICA PARA R$ 475,00 (QUATROCENTOS E SETENTA E CINCO REAIS). RECURSO CONHECIDO E PARCIALMENTE PROVIDO. UNANIMID…
1317.html<=>0713444-35.2017.8.02.0001<=>-<=>2ª Câmara Cível<=>01/04/2019<=>-<=>Desa. Elisabeth Carvalho Nascimento<=>APELAÇÃO CÍVEL. AÇÃO COMINATÓRIA. SAÚDE. IRRESIGNAÇÃO QUANTO À AUSÊNCIA DE CONDENAÇÃO EM HONORÁRIOS ADVOCATÍCIOS. POSSIBILIDADE DE CONDENAÇÃO DO ESTADO DE ALAGOAS EM HONORÁRIOS ADVOCATÍCIOS EM FAVOR DA DEFENSORIA PÚBLICA, AINDA QUE SE TRATE DE ÓRGÃO INTEGRANTE DA SUA ESTRUTURA. ENT…
1700.html<=>0708100-15.2013.8.02.0001<=>-<=>1ª Câmara Cível<=>20/02/2019<=>-<=>Des. Fábio José Bittencourt Araújo<=>DIREITO ADMINISTRATIVO. APELAÇÃO CÍVEL EM MANDADO DE SEGURANÇA. SENTENÇA QUE CONCEDEU EM PARTE A SEGURANÇA REQUESTADA, DETERMINANDO A LIBERAÇÃO DOS VEÍCULOS AUTOMOTORES DOS FILIADOS DA COOPERVAN QUE HOUVESSEM SIDO APREENDIDOS, EM VIRTUDE DE AUTUAÇÃO DECORRENTE DE TRANSPORTE IRREGULA…
6775.html<=>0031281-28.2009.8.02.0001<=>-<=>Câmara Criminal<=>17/12/2018<=>-<=>Des. José Carlos Malta Marques<=>APELAÇÃO CRIMINAL. ROUBO MAJORADO COM EMPREGO DE ARMA DE FOGO (ART. 157, § 2º, I DO CP). PEDIDO DE REALIZAÇÃO DE NOVO CÁLCULO PARA A DOSIMETRIA DA PENA DE MULTA. REDUÇÃO PARA O MÍNIMO LEGAL. INVIABILIDADE. QUANTUM APLICADO AQUÉM DA PENA PRIVATIVA DE LIBERDADE APLICADA. PRINCÍPIO DO NON …
5047.html<=>0700752-95.2015.8.02.0058<=>-<=>1ª Câmara Cível<=>20/03/2019<=>-<=>Des. Fábio José Bittencourt Araújo<=>EMBARGOS DE DECLARAÇÃO EM APELAÇÃO CÍVEL. ALEGAÇÃO DE OBSCURIDADE NO PONTO DO ACÓRDÃO QUE, A TÍTULO DE JUROS MORATÓRIOS, APLICOU O ENUNCIADO DA SÚMULA Nº 54 DO STJ, SEGUNDO O QUAL: "os juros moratórios fluem a partir do evento danoso, em caso de responsabilidade extracontratual". VÍ…
3547.html<=>0806730-36.2018.8.02.0000<=>-<=>Câmara Criminal<=>07/02/2019<=>-<=>Des. Sebastião Costa Filho<=>HABEAS CORPUS. ROUBO MAJORADO. USO DE ARMA. VÁRIAS VÍTIMAS. TRÁFICO DE DROGAS. ASSOCIAÇÃO PARA O TRÁFICO DE DROGAS. PACIENTE PRESO EM FLAGRANTE NA POSSE DOS OBJETOS ROUBADOS. CONFISSÃO. RECONHECIMENTO DAS VÍTIMAS. ALEGAÇÃO DE AUSÊNCIA DE FUNDAMENTAÇÃO IDÔNEA DO DECRETO PRISIONAL. NÃO CONSTA…
6082.html<=>0726963-77.2017.8.02.0001<=>-<=>3ª Câmara Cível<=>21/01/2019<=>-<=>Des. Celyrio Adamastor Tenório Accioly<=>RECURSO DE APELAÇÃO. AÇÃO DE PRECEITO COMINATÓRIO COM PEDIDO DE TUTELA DE URGÊNCIA. FORNECIMENTO DE PROCEDIMENTO MÉDICO. APLICAÇÃO DA SÚMULA N.º 421 DO STJ. NÃO ACATADA. ENTENDIMENTO RECENTE DO STF. INDEPENDÊNCIA ADMINISTRATIVA E ORÇAMENTÁRIA DA DEFENSORIA PÚBLICA. HONORÁRIOS RE…
4475.html<=>0704869-72.2016.8.02.0001<=>-<=>1ª Câmara Cível<=>07/02/2019<=>-<=>Des. Paulo Barros da Silva Lima<=>APELAÇÃO CÍVEL. DIREITO CIVIL. PLANO DE SAÚDE. AUTOGESTÃO. AÇÃO DE OBRIGAÇÃO DE FAZER C/C PEDIDO DE ANTECIPAÇÃO DE TUTELA C/C DANOS MORAIS. RECUSA NO FORNECIMENTO DE MEDICAMENTO. TRATAMENTO DE MIELOFRIBOSE. INCIDÊNCIA DA SÚMULA 608, DO STJ. INAPLICABILIDADE DO CÓDIGO DE DEFESA DO CONSU…
6593.html<=>0800793-11.2019.8.02.0000<=>-<=>1ª Câmara Cível<=>27/03/2019<=>-<=>Des. Fábio José Bittencourt Araújo<=>DIREITO DO CONSUMIDOR. AGRAVO DE INSTRUMENTO EM AÇÃO DECLARATÓRIA DE INEXISTÊNCIA DE DÉBITO C/C INDENIZAÇÃO POR DANOS MORAIS C/C ANTECIPAÇÃO DE TUTELA. PLEITO DE REFORMA DA PARCELA DA DECISÃO INTERLOCUTÓRIA QUE OBRIGA O BANCO A SUSPENDER DESCONTOS PROMOVIDOS NA FOLHA DE PAGAMENTO DA…
3853.html<=>0800054-38.2019.8.02.0000<=>-<=>2ª Câmara Cível<=>26/03/2019<=>-<=>Desa. Elisabeth Carvalho Nascimento<=>AGRAVO DE INSTRUMENTO. AÇÃO REVISIONAL DE CONTRATO. DECISÃO QUE DEFERIU PARCIALMENTE A ANTECIPAÇÃO DE TUTELA. PRETENSÃO DE VALOR INTEGRAL POR MEIO DA FORMA CONTRATADA E POSSIBILIDADE DE ACIONAR OS EFEITOS DECORRENTES DA MORA. IMPOSSIBILIDADE. ART. 330, §§ 2º e 3º do CPC/2015. PRETE…
5756.html<=>0038861-75.2010.8.02.0001<=>-<=>3ª Câmara Cível<=>08/02/2019<=>-<=>Des. Celyrio Adamastor Tenório Accioly<=>REEXAME NECESSÁRIO. ADMINISTRATIVO. MULTA PROCON. DECISÃO QUE IMPÔS PENALIDADE. AUSÊNCIA DE MOTIVAÇÃO. ATO ADMINISTRATIVO QUE NÃO PREENCHEU SEUS REQUISITOS LEGAIS. INVALIDADE. SENTENÇA CONFIRMADA. REMESSA CONHECIDA. UNÂNIME.<=>None<=>REEXAME NECESSÁRIO. ADMINISTRATIVO. MULTA PRO…
7080.html<=>0706974-51.2018.8.02.0001<=>-<=>1ª Câmara Cível<=>21/03/2019<=>-<=>Des. Otávio Leão Praxedes<=>REEXAME NECESSÁRIO. SENTENÇA QUE CONCEDEU A SEGURANÇA. APREENSÃO DE MERCADORIAS. MEIO OBLÍQUO DE EXIGIBILIDADE DE TRIBUTOS. IMPOSSIBILIDADE DE APREENSÃO DE MERCADORIA COMO FORMA COERCITIVA AO PAGAMENTO DE TRIBUTOS. SÚMULA N.º 323 DO STF. PRECEDENTES. REMESSA EX OFFICIO CONHECIDA. SENTENÇA CO…
7153.html<=>0805150-68.2018.8.02.0000<=>-<=>2ª Câmara Cível<=>19/03/2019<=>-<=>Des. Pedro Augusto Mendonça de Araújo<=>DIREITO PROCESSUAL CIVIL. AGRAVO DE INSTRUMENTO. AÇÃO DE REVISÃO DE CONTRATO. MANUTENÇÃO NA POSSE DO BEM E ABSTENÇÃO DE INSCRIÇÃO EM ÓRGÃOS DE PROTEÇÃO AO CRÉDITO. NECESSIDADE DE DEPÓSITO DO VALOR INTEGRAL, EM JUÍZO, DAS PARCELAS VENCIDAS, DEVIDAMENTE CORRIGIDAS, E DAS PARCELAS V…
9043.html<=>0718651-88.2012.8.02.0001<=>-<=>2ª Câmara Cível<=>25/03/2019<=>-<=>Des. Klever Rêgo Loureiro<=>APELAÇÃO CÍVEL. AÇÃO DE REPETIÇÃO DE INDÉBITO. DETRAN. AUTARQUIA ESTADUAL. PRELIMINAR DE FALTA DE INTERESSE DE AGIR POR AUSÊNCIA DE PROCESSO ADMINISTRATIVO. AFASTADA. NÃO SE PODE CONDICIONAR A PRESTAÇÃO JURISDICIONAL AO EXAURIMENTO DA ESFERA ADMINISTRATIVA. RESPONSABILIDADE OBJETIVA. CONFIGU…
1909.html<=>0700016-30.2018.8.02.0072<=>-<=>Câmara Criminal<=>07/02/2019<=>-<=>Des. Washington Luiz D. Freitas<=>PENAL E PROCESSUAL PENAL. APELAÇÃO CRIMINAL. ROUBO. DOSIMETRIA. PROVA DAS AGRESSÕES. PALAVRA DA VÍTIMA RATIFICADA POR TESTEMUNHOS. VALIDADE. HARMONIA ENTRE AS VERSÕES APRESENTADAS NA FASE POLICIAL E NA INSTRUÇÃO CRIMINAL. CIRCUNSTÂNCIAS DO DELITO. AGRESSIVIDADE EXACERBADA. AUSÊNCIA DE …
6493.html<=>0000308-82.2010.8.02.0057<=>-<=>2ª Câmara Cível<=>08/02/2019<=>-<=>Des. Klever Rêgo Loureiro<=>APELAÇÃO CÍVEL. AÇÃO ORDINÁRIA DE COBRANÇA. POLICIAL REFORMADO POR INCAPACIDADE DEFINITIVA. COMPENSAÇÃO FINANCEIRA. INTELIGÊNCIA DA LEI ESTADUAL Nº 6.035/98. ATUALIZAÇÃO ANUAL DO VALOR PELO IGPM, NOS TERMOS DO ART. 2º DA REFERIDA LEI. PRECEDENTES JURISPRUDENCIAIS DESTA CORTE. SENTENÇA MANTID…
5836.html<=>0800186-95.2019.8.02.0000<=>-<=>Câmara Criminal<=>25/03/2019<=>-<=>Des. Washington Luiz D. Freitas<=>HABEAS CORPUS. PENAL E PROCESSO PENAL. ROUBO E FALSA IDENTIDADE. PRISÃO PREVENTIVA. ALEGAÇÃO DE AUSÊNCIA DOS REQUISITOS PARA A DECRETAÇÃO DA MEDIDA EXTREMA. SUPERVENIÊNCIA DE SENTENÇA NOS AUTOS DE ORIGEM, REVOGANDO A SEGREGAÇÃO PROVISÓRIA DO ORA PACIENTE. ART. 659 DO CPP. PERDA DO OBJE…
5403.html<=>0500691-10.2008.8.02.0045<=>-<=>Câmara Criminal<=>24/01/2019<=>-<=>Des. José Carlos Malta Marques<=>PENAL. PROCESSO PENAL. RECURSO EM SENTIDO ESTRITO. TENTATIVA DE HOMICÍDIO (ART. 121, CAPUT, C/C ART. 14, II, DO CP). ALEGAÇÃO DE OCORRÊNCIA DE DESISTÊNCIA VOLUNTÁRIA (ART. 15 DO CP). NÃO VERIFICAÇÃO. EXISTÊNCIA NOS AUTOS DE ELEMENTOS QUE INDICAM, A PRIORI, QUE O CRIME FOI PRATICADO COM …
716.html<=>0800582-72.2019.8.02.0000<=>-<=>1ª Câmara Cível<=>27/03/2019<=>-<=>Des. Fábio José Bittencourt Araújo<=>DIREITO DO CONSUMIDOR. AGRAVO DE INSTRUMENTO EM AÇÃO DECLARATÓRIA DE INEXISTÊNCIA DE DÉBITO C/C INDENIZAÇÃO POR DANOS MORAIS C/C ANTECIPAÇÃO DE TUTELA. PLEITO DE REFORMA DA PARCELA DA DECISÃO INTERLOCUTÓRIA QUE OBRIGA O BANCO A SUSPENDER DESCONTOS PROMOVIDOS NA FOLHA DE PAGAMENTO DA …
5495.html<=>0713786-46.2017.8.02.0001<=>-<=>Câmara Criminal<=>01/03/2019<=>-<=>Des. Sebastião Costa Filho<=>PENAL. PROCESSO PENAL. APELAÇÃO CRIMINAL. ESTUPRO TENTADO. PLEITO ABSOLUTÓRIO. REJEIÇÃO. CONDENAÇÃO QUE ENCONTRA AMPARO NAS PROVAS COLIGIDAS AOS AUTOS. PEDIDO DE DESCLASSIFICAÇÃO DA CONDUTA PARA O TIPO DE ATO OBSCENO. NÃO ACOLHIMENTO. CONDUTA DO AGENTE QUE SE AMOLDA À CAPITULAÇÃO JURÍDICA Q…
521.html<=>0805728-31.2018.8.02.0000<=>-<=>Câmara Criminal<=>07/02/2019<=>-<=>Des. José Carlos Malta Marques<=>HABEAS CORPUS. HOMICÍDIO QUALIFICADO. ALEGAÇÃO DE EXCESSO DE PRAZO NA FORMAÇÃO DA CULPA. NÃO VERIFICAÇÃO. INEXISTÊNCIA DE PRAZO PEREMPTÓRIO. PRINCÍPIO DA RAZOABILIDADE. PACIENTE RECOLHIDO, POR MOTIVO DIVERSO, EM OUTRO ESTADO DA FEDERAÇÃO. NECESSIDADE DE EXPEDIÇÃO DE VÁRIAS CARTAS PRECATÓ…
8769.html<=>0800741-15.2019.8.02.0000<=>-<=>3ª Câmara Cível<=>26/03/2019<=>-<=>Des. Domingos de Araújo Lima Neto<=>AGRAVO DE INSTRUMENTO. AÇÃO REVISIONAL DE CONTRATO. NECESSIDADE DE DEPÓSITO DO VALOR INTEGRAL DAS PARCELAS VENCIDAS, DEVIDAMENTE CORRIGIDAS, E DAS PARCELAS VINCENDAS, MENSALMENTE, NA MESMA DATA DO VENCIMENTO PACTUADO. TESE DE IMPOSSIBILIDADE DE CONSIGNAÇÃO DE VALORES EM JUÍZO. AFASTA…
2532.html<=>0746015-98.2013.8.02.0001<=>-<=>1ª Câmara Cível<=>14/12/2018<=>-<=>Desembargador Fernando Tourinho de Omena Souza<=>APELAÇÃO CÍVEL. EXECUÇÃO FISCAL. CDA INCOMPLETA. PETIÇÃO INICIAL PROPOSTA SOB A ÉGIDE DO CPC DE 1973. APLICAÇÃO DA TEORIA DO ISOLAMENTO DOS ATOS PROCESSUAIS. CERTIDÃO DE DÍVIDA ATIVA CONSIDERADA NULA POR AUSÊNCIA / INCOMPLETUDE DO ENDEREÇO. SENTENÇA ANULADA. 01 Ausente o…
6312.html<=>0800327-11.2018.8.02.9002<=>-<=>Câmara Criminal<=>25/03/2019<=>-<=>Des. Washington Luiz D. Freitas<=>PENAL E PROCESSO PENAL. HABEAS CORPUS. TRÁFICO ILÍCITO DE ENTORPECENTES, POSSE IRREGULAR E PORTE ILEGAL DE ARMA DE FOGO. ARGUIÇÃO DE NULIDADE DA SEGREGAÇÃO CAUTELAR DIANTE DA DECRETAÇÃO DE OFÍCIO. AFASTADA. ALEGAÇÃO DE NÃO PREENCHIMENTO DOS REQUISITOS DA SEGREGAÇÃO CAUTELAR. INOCORRÊNC…
2381.html<=>0800401-08.2018.8.02.0000<=>-<=>2ª Câmara Cível<=>22/02/2019<=>-<=>Des. Pedro Augusto Mendonça de Araújo<=>PROCESSUAL CIVIL. EMBARGOS DE DECLARAÇÃO EM AGRAVO DE INSTRUMENTO. ALEGAÇÃO DE OMISSÃO. TENTATIVA DE REDISCUSSÃO DE MATÉRIA ANTERIORMENTE ENFRENTADA. IMPOSSIBILIDADE NA VIA ESTREITA DOS ACLARATÓRIOS. INEXISTINDO OS PRESSUPOSTOS DO ART. 1.022 DO NOVO CÓDIGO DE PROCESSO CIVIL (ART.…
9633.html<=>0000332-62.2009.8.02.0052<=>-<=>3ª Câmara Cível<=>19/12/2018<=>-<=>Des. Celyrio Adamastor Tenório Accioly<=>APELAÇÃO CÍVEL. MANDADO DE SEGURANÇA. SUSPENSÃO DE FORNECIMENTO DO SERVIÇO DE ENERGIA ELÉTRICA. ENTE MUNICIPAL INADIMPLENTE. DÉBITO ATUAL. POSSIBILIDADE DE CORTE, DESDE QUE MANTIDOS OS SERVIÇOS ESSENCIAIS. INTELIGÊNCIA DA LEI N.º 8.987/95, ART. 6º. SENTENÇA DE PRIMEIRA INSTÂNCIA…
8618.html<=>0700100-62.2016.8.02.0052<=>-<=>1ª Câmara Cível<=>20/02/2019<=>-<=>Des. Fábio José Bittencourt Araújo<=>ADMINISTRATIVO. CONSTITUCIONAL. APELAÇÃO CÍVEL EM AÇÃO DE DESAPROPRIAÇÃO POR UTILIDADE PÚBLICA. SENTENÇA QUE ACOLHEU O LAUDO DE AVALIAÇÃO REALIZADO POR OFICIAL DE JUSTIÇA A FIM DE FIXAR O VALOR DO BEM EXPROPRIADO EM MONTANTE SUPERIOR À OFERTA INICIAL FEITA PELO ENTE MUNICIPAL. A CON…
2074.html<=>0732778-60.2014.8.02.0001<=>-<=>3ª Câmara Cível<=>11/02/2019<=>-<=>Des. Alcides Gusmão da Silva<=>APELAÇÃO CÍVEL. AÇÃO CIVIL PÚBLICA. HONORÁRIOS ADVOCATÍCIOS EM FAVOR DA DEFENSORIA PÚBLICA ESTADUAL NÃO FIXADOS EM 1ª INSTÂNCIA. APELO VISANDO AO SEU ESTABELECIMENTO. PROVIMENTO. VERBAS ADVOCATÍCIAS FIXADAS EM R$ 475,00 (QUATROCENTOS E SETENTA E CINCO REAIS). RECURSO CONHECIDO E PROVIDO. …
4496.html<=>0805164-52.2018.8.02.0000<=>-<=>2ª Câmara Cível<=>15/03/2019<=>-<=>Des. Pedro Augusto Mendonça de Araújo<=>AGRAVO DE INSTRUMENTO. AÇÃO ORDINÁRIA AJUIZADA PARA ASSEGURAR O DIREITO À SAÚDE À PARTE CARENTE PORTADORA DE DOENÇA ARTERIAL CORONÁRIA. MEDICAMENTO. DIREITO FUNDAMENTAL. SENTENÇA A QUO QUE DETERMINOU O FORNECIMENTO DOS MEDICAMENTOS. PLEITO RECURSAL NO SENTIDO DE QUE A CONDENAÇÃO …
7221.html<=>0800470-06.2019.8.02.0000<=>-<=>Câmara Criminal<=>28/03/2019<=>-<=>Des. Washington Luiz D. Freitas<=>PENAL E PROCESSO PENAL. HABEAS CORPUS. HOMICÍDIO QUALIFICADO. ALEGAÇÃO DE CONSTRANGIMENTO ILEGAL POR NÃO TER SIDO CONCEDIDO AO PACIENTE O DIREITO DE RESPONDER AO PROCESSO EM LIBERDADE. NÃO OCORRÊNCIA. DECRETAÇÃO DA SEGREGAÇÃO PELO MAGISTRADO SINGULAR PARA GARANTIR A ORDEM PÚBLICA. DELI…
8737.html<=>0000952-76.2013.8.02.0006<=>-<=>2ª Câmara Cível<=>01/04/2019<=>-<=>Desa. Elisabeth Carvalho Nascimento<=>APELAÇÃO CÍVEL. CUMPRIMENTO DE SENTENÇA. IMPUGNAÇÃO AO CUMPRIMENTO DE SENTENÇA. SENTENÇA QUE JULGOU PARCIALMENTE PROCEDENTE A IMPUGNAÇÃO, EXTINGUINDO O CUMPRIMENTO DE SENTENÇA E DEIXANDO DE CONDENAR A PARTE EXEQUENTE NO PAGAMENTO DOS HONORÁRIOS ADVOCATÍCIOS SUCUMBENCIAIS EM RAZÃO D…
3112.html<=>0800309-87.2018.8.02.9002<=>-<=>Câmara Criminal<=>28/03/2019<=>-<=>Des. João Luiz Azevedo Lessa<=>HABEAS CORPUS. PENAL. PROCESSO PENAL. ALEGAÇÃO DE CONSTRANGIMENTO ILEGAL POR EXCESSO DE PRAZO. SUPERVENIÊNCIA DE REVOGAÇÃO DA PRISÃO PREVENTIVA PELO JUÍZO APONTADO COMO COATOR. PREJUDICIALIDADE DO WRIT. PERDA DO OBJETO. DECISÃO UNÂNIME.<=>None<=>HABEAS CORPUS. PENAL. PROCESSO PENAL. ALEGA…
6956.html<=>0805053-68.2018.8.02.0000<=>-<=>1ª Câmara Cível<=>14/12/2018<=>-<=>Desembargador Fernando Tourinho de Omena Souza<=>AGRAVO DE INSTRUMENTO. CÓDIGO DE DEFESA DO CONSUMIDOR. REVISIONAL DE CONTRATO. ALEGAÇÃO DO AGRAVANTE DE QUE A OBRIGAÇÃO DEVERIA SER MANTIDA NOS TERMOS PACTUADOS. NECESSIDADE DO DEPÓSITO JUDICIAL DO VALOR INTEGRAL DAS PARCELAS, SOB PENA DE OFENSA À ORDEM ECONÔMICA E FINAN…
1825.html<=>0713363-62.2012.8.02.0001<=>-<=>3ª Câmara Cível<=>26/02/2019<=>-<=>Des. Domingos de Araújo Lima Neto<=>APELAÇÃO CÍVEL. AÇÃO COMINATÓRIA. SENTENÇA QUE DEIXOU DE CONDENAR O MUNICÍPIO DE MACEIÓ AO PAGAMENTO DE HONORÁRIOS ADVOCATÍCIOS SUCUMBENCIAIS EM FAVOR DA DEFENSORIA PÚBLICA DE ALAGOAS. RECONHECIMENTO DO DIREITO DA DEFENSORIA PÚBLICA À PERCEPÇÃO DESTA VERBA DE SUCUMBÊNCIA. PREVISÃO CO…
7338.html<=>0700312-82.2017.8.02.0041<=>-<=>3ª Câmara Cível<=>26/02/2019<=>-<=>Des. Domingos de Araújo Lima Neto<=>APELAÇÃO CÍVEL. DIREITO ADMINISTRATIVO. DIREITO CONSTITUCIONAL. SERVIDOR PÚBLICO DO MUNICÍPIO DE CAPELA. UNIDADE REAL DE VALOR-URV. LEI FEDERAL N. 8.880/94. INTERRUPÇÃO DO PROCESSO HIPERINFLACIONÁRIO MEDIANTE A CONVERSÃO DA MOEDA CORROÍDA POR UM NOVO PADRÃO MONETÁRIO. ESTABELECIMENTO…
2987.html<=>0500945-02.2007.8.02.0050<=>-<=>2ª Câmara Cível<=>15/02/2019<=>-<=>Des. Klever Rêgo Loureiro<=>APELAÇÃO CÍVEL E RECURSO ADESIVO. EMBARGOS À EXECUÇÃO FISCAL. EMBARGANTE REPRESENTADA PELA DEFENSORIA PÚBLICA. PRAZO EM DOBRO PARA EMBARGAR. ENTENDIMENTO DO STJ. IRREGULARIDADE NA CITAÇÃO POR HORA CERTA DA EXECUTADA. PREJUÍZO COMPROVADO EM RAZÃO DA PENHORA DE BEM. NULIDADE DA CITAÇÃO E DOS A…
42.html<=>0805560-29.2018.8.02.0000<=>-<=>3ª Câmara Cível<=>14/12/2018<=>-<=>Des. Alcides Gusmão da Silva<=>AGRAVO DE INSTRUMENTO. AÇÃO DECLARATÓRIA DE INEXISTÊNCIA DE DÉBITO C/C INDENIZAÇÃO POR DANOS MORAIS COM PEDIDO DE ANTECIPAÇÃO DA TUTELA. CONSUMIDOR. DECISÃO QUE DETERMINOU A SUSPENSÃO DOS DESCONTOS EM FOLHA, SOB PENA DE MULTA DIÁRIA. INDÍCIOS DE IRREGULARIDADE NA PACTUAÇÃO DO CONTRATO. PRES…
4118.html<=>0806547-65.2018.8.02.0000<=>-<=>Câmara Criminal<=>07/02/2019<=>-<=>Des. Sebastião Costa Filho<=>HABEAS CORPUS. PENAL. PROCESSO PENAL. ROUBO MAJORADO. SUSCITADA A EXISTÊNCIA DE EXCESSO DE PRAZO PARA CONCLUSÃO DO INQUÉRITO POLICIAL. ALEGAÇÃO SUPERADA. DENÚNCIA OFERECIDA. ALEGADA AUSÊNCIA DOS REQUISITOS PARA DECRETAÇÃO DA PRISÃO PREVENTIVA. NÃO CONSTATAÇÃO. NECESSIDADE DA CUSTÓDIA PARA G…
7524.html<=>0700737-94.2017.8.02.0046<=>-<=>1ª Câmara Cível<=>20/02/2019<=>-<=>Des. Otávio Leão Praxedes<=>EMBARGOS DE DECLARAÇÃO EM APELAÇÃO. ALEGAÇÃO DE CONTRADIÇÕES. INSUBSISTÊNCIA. QUESTÕES DEVIDAMENTE DISCUTIDAS, DE MODO CLARO E COERENTE, NO ACÓRDÃO EMBARGADO. CONTRADIÇÕES NÃO CONFIGURADAS. AUSÊNCIA DE INCOERÊNCIA ENTRE A FUNDAMENTAÇÃO E AS CONCLUSÕES ADOTADAS NO ACÓRDÃO. IMPOSSIBILIDADE DE …
7292.html<=>0018063-59.2011.8.02.0001<=>-<=>1ª Câmara Cível<=>17/12/2018<=>-<=>Desembargador Fernando Tourinho de Omena Souza<=>EMBARGOS DE DECLARAÇÃO EM APELAÇÃO CÍVEL. ALEGAÇÃO DE OMISSÃO. INEXISTÊNCIA. IMPOSSIBILIDADE DE REDISCUTIR PRETENSÃO JÁ ENFRENTADA. ACLARATÓRIO MANIFESTAMENTE PROTELATÓRIO. MULTA DO ART. 1.026, § 2º DO CPC/2015. 01 Os embargos de declaração constituem modalidade de impug…
8848.html<=>0803490-39.2018.8.02.0000<=>-<=>Câmara Criminal<=>24/01/2019<=>-<=>Des. João Luiz Azevedo Lessa<=>HABEAS CORPUS. PENAL. PROCESSO PENAL. PRISÃO PREVENTIVA. TRÁFICO DE DROGAS. ORGANIZAÇÃO CRIMINOSA. ALEGAÇÕES DE CARÊNCIA NA FUNDAMENTAÇÃO DO DECRETO PRISIONAL E EXCESSO DE PRAZO NA FORMAÇÃO DA CULPA. INSUBSISTÊNCIA. DECISÃO DEVIDAMENTE FUNDAMENTADA COM BASE EM ELEMENTOS IDÔNEOS. INEXISTÊN…
382.html<=>0806296-47.2018.8.02.0000<=>-<=>1ª Câmara Cível<=>28/02/2019<=>-<=>Des. Otávio Leão Praxedes<=>AGRAVO DE INSTRUMENTO. DIREITO DO CONSUMIDOR. AÇÃO COMINATÓRIA DE DECLARAÇÃO DE NULIDADE C/C REVISÃO DE CONTRATO DE CONSUMO C/C DANO MORAL C/C REPETIÇÃO DE INDÉBITO C/C TUTELA PROVISÓRIA. DECISÃO DE PRIMEIRO GRAU QUE DEFERIU O PEDIDO DE LIMINAR DETERMINANDO A SUSPENSÃO DOS DESCONTOS EM FOLHA …
9155.html<=>0729691-96.2014.8.02.0001<=>-<=>3ª Câmara Cível<=>26/02/2019<=>-<=>Des. Domingos de Araújo Lima Neto<=>APELAÇÃO CÍVEL. DIREITO CONSTITUCIONAL. MODIFICAÇÃO DA BASE DE CÁLCULO DO ADICIONAL DE INSALUBRIDADE. UNIVERSIDADE DE CIÊNCIAS DA SAÚDE DE ALAGOAS UNCISAL. SERVIDORA PÚBLICA ESTADUAL. ADICIONAL DE INSALUBRIDADE. INCONSTITUCIONALIDADE AFASTADA. COMPATIBILIDADE DO RECEBIMENTO DO SUBSÍD…
336.html<=>0701475-86.2016.8.02.0056<=>-<=>1ª Câmara Cível<=>06/02/2019<=>-<=>Des. Fábio José Bittencourt Araújo<=>DIREITO ADMINISTRATIVO E CONSTITUCIONAL. APELAÇÃO CÍVEL. AGENTE COMUNITÁRIO DE SAÚDE. SERVIDOR CONTRATADO TEMPORARIAMENTE POR EXCEPCIONAL INTERESSE PÚBLICO. PRETENSÃO DE EFETIVAÇÃO NO CARGO PÚBLICO, COM AMPARO NA EMENDA CONSTITUCIONAL Nº 51/2006 E NA LEI FEDERAL Nº 11.350/2006. SENTE…
8166.html<=>0722045-69.2013.8.02.0001<=>-<=>3ª Câmara Cível<=>01/03/2019<=>-<=>Des. Domingos de Araújo Lima Neto<=>APELAÇÃO CÍVEL. DIREITO CONSTITUCIONAL E CIVIL. AÇÃO DE PRECEITO COMINATÓRIO COM PEDIDO DE TUTELA DE URGÊNCIA. SENTENÇA QUE DEIXOU DE CONDENAR O MUNICÍPIO DE MACEIÓ AO PAGAMENTO DE HONORÁRIOS ADVOCATÍCIOS SUCUMBENCIAIS EM FAVOR DA DEFENSORIA PÚBLICA DE ALAGOAS. PLEITO DE CONDENAÇÃO. …
9231.html<=>0004361-69.2011.8.02.0058<=>-<=>1ª Câmara Cível<=>11/02/2019<=>-<=>Des. Fábio José Bittencourt Araújo<=>CIVIL. RESPONSABILIDADE CIVIL. APELAÇÃO CÍVEL. AÇÃO DE INDENIZAÇÃO POR DANOS MORAIS. SENTENÇA QUE JULGOU PROCEDENTE A PRETENSÃO AUTORAL, CONDENANDO O RÉU AO PAGAMENTO DE R$ 3.000,00 (TRÊS MIL REAIS) A TÍTULO DE REPARAÇÃO POR DANO MORAL. CERTIDÃO CRIMINAL POSITIVA EXPEDIDA EQUIVOCADA…
5676.html<=>0806779-77.2018.8.02.0000<=>-<=>3ª Câmara Cível<=>01/03/2019<=>-<=>Des. Domingos de Araújo Lima Neto<=>AGRAVO DE INSTRUMENTO. AÇÃO DECLARATÓRIA DE INEXISTÊNCIA DE NEGÓCIO JURÍDICO C/C INDENIZAÇÃO POR DANOS MORAIS E MATERIAIS COM PEDIDO DE LIMINAR. SUSPENSÃO DOS DESCONTOS REALIZADOS NA FOLHA DE PAGAMENTO DA PARTE AGRAVADA. AUSÊNCIA DE DEMONSTRAÇÃO DE LEGITIMIDADE DOS DESCONTOS. PRESENÇ…
9989.html<=>0196904-57.2003.8.02.0001<=>-<=>3ª Câmara Cível<=>18/03/2019<=>-<=>Des. Domingos de Araújo Lima Neto<=>APELAÇÃO CÍVEL. EXECUÇÃO FISCAL. SENTENÇA QUE RECONHECEU A PRESCRIÇÃO INTERCORRENTE DO CRÉDITO TRIBUTÁRIO. PRESCRIÇÃO PARCIAL DOS CRÉDITOS TRIBUTÁRIOS ANTES MESMO DO AJUIZAMENTO DA AÇÃO. OMISSÃO DO AGENTE ADMINISTRATIVO QUANTO A ESTES CRÉDITOS. SUBSISTÊNCIA DE CRÉDITOS VÁLIDOS NO MOM…
8704.html<=>0703358-62.2016.8.02.0058<=>-<=>3ª Câmara Cível<=>26/02/2019<=>-<=>Des. Domingos de Araújo Lima Neto<=>APELAÇÃO CÍVEL. DIREITO PROCESSUAL CÍVEL. DIREITO CONSTITUCIONAL. AÇÃO ORDINÁRIA DE REVISÃO DE CÁLCULOS DA URV - COM PAGAMENTO DAS DIFERENÇAS DEVIDAS E RECOMPOSIÇÃO SALARIAL. SERVIDORA PÚBLICA DO MUNICÍPIO DE ARAPIRACA. DESISTÊNCIA DA AÇÃO. AUSÊNCIA DE CONDENAÇÃO EM HONORÁRIOS ADVOCA…
9249.html<=>0804254-59.2017.8.02.0000<=>-<=>2ª Câmara Cível<=>08/02/2019<=>-<=>Des. Klever Rêgo Loureiro<=>AGRAVO DE INSTRUMENTO. MANDADO DE SEGURANÇA. LIMITE DE IDADE PARA INGRESSO NA POLÍCIA. CANDIDATO COM IDADE SUPERIOR AO FIXADO EM LEI. VEDAÇÃO À INSCRIÇÃO. POSSIBILIDADE. TESE FIRMADA NO JULGAMENTO DE SUSPENSÃO DE LIMINAR PELO PLENO DESTE TJ/AL. RECURSO CONHECIDO E NÃO PROVIDO. DECISÃO UNÂNIM…
4201.html<=>0700126-63.2016.8.02.0051<=>-<=>1ª Câmara Cível<=>14/12/2018<=>-<=>Des. Fábio José Bittencourt Araújo<=>APELAÇÃO CÍVEL EM EXECUÇÃO FISCAL. JUÍZO DE PRIMEIRO GRAU QUE EXTINGUIU O FEITO EXECUTIVO DEVIDO À AUSÊNCIA DE INFORMAÇÕES QUANTO AO VALOR DO TRIBUTO EXECUTADO E ACESSÓRIOS LEGAIS. CERTIDÃO DE DÍVIDA ATIVA QUE CONTINHA AS REFERIDAS INFORMAÇÕES. AUSÊNCIA DE INDICAÇÃO DO FUNDAMENTO LE…
1605.html<=>0726196-15.2012.8.02.0001<=>-<=>1ª Câmara Cível<=>27/02/2019<=>-<=>Des. Fábio José Bittencourt Araújo<=>DIREITO DO CONSUMIDOR. APELAÇÃO INTERPOSTA EM AÇÃO INTENTADA COM O FIM DE REVISAR CONTRATO FIRMADO PARA A AQUISIÇÃO DE VEÍCULO AUTOMOTOR, COM ALIENAÇÃO FIDUCIÁRIA EM GARANTIA. PARTE AUTORA QUE PEDE A CONCESSÃO, EM SEU FAVOR, DOS AUSPÍCIOS DA JUSTIÇA GRATUITA. HIPÓTESE DOS AUTOS QUE …
9933.html<=>0704912-66.2015.8.02.0058<=>-<=>2ª Câmara Cível<=>25/02/2019<=>-<=>Des. Pedro Augusto Mendonça de Araújo<=>DIREITO PROCESSUAL CIVIL. EMBARGOS DE DECLARAÇÃO EM APELAÇÃO CÍVEL. ALEGAÇÃO DE OMISSÃO NO JULGADO. INOCORRÊNCIA DAS HIPÓTESE ELENCADAS NO ART. 1.022 DO NCPC. INOVAÇÃO RECURSAL. INEXISTÊNCIA DE OMISSÃO. IMPOSSIBILIDADE DE REDISCUSSÃO DA MATÉRIA EM SEDE DE ACLARATÓRIOS. CARACTERIZ…
4780.html<=>0001587-41.2012.8.02.0055<=>-<=>Câmara Criminal<=>07/02/2019<=>-<=>Des. José Carlos Malta Marques<=>PENAL. PROCESSO PENAL. TRIBUNAL DO JÚRI. RECURSO EM SENTIDO ESTRITO. HOMICÍDIO DOLOSO NA DIREÇÃO DE VEÍCULO AUTOMOTOR. LESÃO CORPORAL GRAVÍSSIMA E GRAVE. PLEITO DE IMPRONÚNCIA. INVIÁVEL. EXISTÊNCIA DE PROVA DA MATERIALIDADE E INDÍCIOS SUFICIENTES DE AUTORIA. PEDIDO DE DESCLASSIFICAÇÃO P…
4977.html<=>0721780-62.2016.8.02.0001<=>-<=>1ª Câmara Cível<=>11/02/2019<=>-<=>Des. Fábio José Bittencourt Araújo<=>CONSTITUCIONAL E ADMINISTRATIVO. CONCURSO PÚBLICO. APELAÇÃO CÍVEL EM AÇÃO ORDINÁRIA. SENTENÇA QUE JULGOU IMPROCEDENTE O PEDIDO NO SENTIDO DE DETERMINAR A NOMEAÇÃO E POSSE DO AUTOR, PARA O CARGO DE PROFESSOR DE HISTÓRIA DO ESTADO DE ALAGOAS. AUSÊNCIA DE DIREITO À NOMEAÇÃO. APROVAÇÃO …
8485.html<=>0700071-17.2016.8.02.0018<=>-<=>2ª Câmara Cível<=>20/03/2019<=>-<=>Desa. Elisabeth Carvalho Nascimento<=>APELAÇÃO CÍVEL. ADICIONAL DE INSALUBRIDADE. SERVIDORA PÚBLICA DO MUNICÍPIO DE MAJOR ISIDORO. SENTENÇA QUE JULGOU IMPROCEDENTE O PEDIDO EM RAZÃO DA AUSÊNCIA DE LEI ESPECÍFICA E DO LAUDO TÉCNICO POR SI SÓ NÃO AUTORIZAR A IMPLEMENTAÇÃO. POSSIBILIDADE DE PERCEPÇÃO DE ADICIONAL DE INSAL…
171.html<=>0804246-48.2018.8.02.0000<=>-<=>Câmara Criminal<=>24/01/2019<=>-<=>Des. João Luiz Azevedo Lessa<=>PENAL. PROCESSUAL PENAL. HABEAS CORPUS. ROUBO MAJORADO C/C ORGANIZAÇÃO CRIMINOSA. ALEGADO EXCESSO DE PRAZO PARA A CONCLUSÃO DA PERSECUÇÃO PENAL. INEXISTÊNCIA DE DESÍDIA EVIDENTE DO ÓRGÃO JULGADOR NA CONDUÇÃO DO PROCESSO. FASE INSTRUTÓRIA CONCLUÍDA. PROCESSO EM FASE DE ALEGAÇÕES FINAIS. INC…
4248.html<=>0805701-48.2018.8.02.0000<=>-<=>3ª Câmara Cível<=>08/02/2019<=>-<=>Des. Alcides Gusmão da Silva<=>AGRAVO DE INSTRUMENTO. AÇÃO REVISIONAL DE CÁLCULOS DA URV. DECISÃO QUE DENEGOU O BENEFÍCIO DA JUSTIÇA GRATUITA EM PROVEITO DA AUTORA. ART. 99 E SS., DO CPC/15. REQUERENTE QUE LOGROU ÊXITO EM COMPROVAR SUA HIPOSSUFICIÊNCIA FINANCEIRA. OUTORGA DO BENEPLÁCITO QUE SE IMPÕE. RECURSO CONHECIDO …
7499.html<=>0018973-86.2011.8.02.0001<=>-<=>3ª Câmara Cível<=>09/02/2019<=>-<=>Des. Celyrio Adamastor Tenório Accioly<=>APELAÇÃO CÍVEL. TRIBUTÁRIO. ISENÇÃO DE ICMS. LAUDO MÉDICO QUE ATESTA DEFICIÊNCIA. HÉRNIA DE DISCO. EXIGÊNCIA DE VEÍCULO ADAPTADO PELO ÓRGÃO ESTADUAL. PROVA DOS REQUISITOS LEGAIS. RECURSO CONHECIDO E IMPROVIDO. 1- O impetrante/apelado requer a isenção do imposto Estadual (ICMS) n…
9724.html<=>0059960-67.2011.8.02.0001<=>-<=>1ª Câmara Cível<=>06/02/2019<=>-<=>Des. Fábio José Bittencourt Araújo<=>DIREITO PROCESSUAL CIVIL. APELAÇÃO CÍVEL EM EMBARGOS À EXECUÇÃO DE EXECUÇÃO DE TÍTULO EXTRAJUDICIAL. PLEITO DE REFORMA DE SENTENÇA QUE JULGOU PROCEDENTE O PEDIDO FORMULADO PELA PARTE RECORRIDA EM SEDE DE EMBARGOS À EXECUÇÃO, NO SENTIDO DE EXCLUÍ-LA DO POLO PASSIVO DA AÇÃO EXECUTIVA,…
2602.html<=>0806529-44.2018.8.02.0000<=>-<=>1ª Câmara Cível<=>21/03/2019<=>-<=>Des. Otávio Leão Praxedes<=>AGRAVO DE INSTRUMENTO. CÓDIGO DE DEFESA DO CONSUMIDOR. AÇÃO DECLARATÓRIA DE INEXISTÊNCIA DE DÉBITO COM PEDIDO LIMINAR C/C REPETIÇÃO DO INDÉBITO C/C OBRIGAÇÃO DE FAZER E INDENIZAÇÃO POR DANOS MORAIS E MATERIAIS. CARTÃO DE CRÉDITO CONSIGNADO. DESCONTOS REALIZADOS EM FOLHA DE PAGAMENTO. AUSÊNCI…
6066.html<=>0700191-47.2018.8.02.0032<=>-<=>3ª Câmara Cível<=>11/02/2019<=>-<=>Des. Domingos de Araújo Lima Neto<=>REEXAME NECESSÁRIO. MANDADO DE SEGURANÇA. APREENSÃO DE MERCADORIAS. INADMISSIBILIDADE DE APREENSÃO DE MERCADORIAS COMO MEIO COERCITIVO PARA PAGAMENTO DE TRIBUTOS. FISCO POSSUI MEIO PRÓPRIO PARA COBRANÇA DE SEUS CRÉDITOS. SENTENÇA EM CONSONÂNCIA COM JURISPRUDÊNCIA DOMINANTE E SÚMULA D…
968.html<=>0700618-91.2017.8.02.0060<=>-<=>2ª Câmara Cível<=>18/03/2019<=>-<=>Desa. Elisabeth Carvalho Nascimento<=>APELAÇÃO CÍVEL. AÇÃO COMINATÓRIA. FORNECIMENTO DE MEDICAMENTOS. ANTECIPAÇÃO DA TUTELA DEFERIDA. SENTENÇA QUE CONFIRMOU A ANTECIPAÇÃO DA TUTELA. PRELIMINAR DE ILEGITIMIDADE PASSIVA. REJEITADA. RESPONSABILIDADE SOLIDÁRIA DOS ENTES FEDERATIVOS. MÉRITO. DIREITO À SAÚDE. PREVISÃO CONSTIT…
6772.html<=>0725492-31.2014.8.02.0001<=>-<=>3ª Câmara Cível<=>17/12/2018<=>-<=>Des. Alcides Gusmão da Silva<=>APELAÇÃO CÍVEL. SERVIDOR PÚBLICO ESTADUAL. ADICIONAL DE INSALUBRIDADE. TESE APELATÓRIA INICIAL ACERCA DA PRESCRIÇÃO QUINQUENAL. AUSÊNCIA DE INTERESSE RECURSAL NESSE PONTO, POSTO QUE ASSIM RECONHECIDO NA SENTENÇA. APELO NÃO CONHECIDO QUANTO A ESSE ASPECTO. COMPATIBILIDADE DE RECEBIMENTO CO…
1279.html<=>0708581-07.2015.8.02.0001<=>-<=>2ª Câmara Cível<=>22/03/2019<=>-<=>Des. Pedro Augusto Mendonça de Araújo<=>APELAÇÃO CÍVEL. ANULAÇÃO DA SENTENÇA QUE EXTINGUIU O FEITO COM FUNDAMENTO EM RECONHECIMENTO DE DECADÊNCIA. AUSÊNCIA DE MANIFESTAÇÃO DAS PARTES ACERCA DE TAL FUNDAMENTO. INFRINGÊNCIA À VEDAÇÃO DE DECISÃO SURPRESA. NÃO ACATADO. PRIMAZIA DO JULGAMENTO DE MÉRITO. PRECEDENTES DESTE ÓR…
6342.html<=>0806537-21.2018.8.02.0000<=>-<=>Câmara Criminal<=>14/02/2019<=>-<=>Des. José Carlos Malta Marques<=>HABEAS CORPUS. FURTO QUALIFICADO. ALEGAÇÃO DE QUE O DECRETO DE PRISÃO REVESTE-SE DE FUNDAMENTAÇÃO INIDÔNEA. POSTERIOR DECISÃO DO JUIZ A QUO RELAXANDO A PRISÃO PREVENTIVA. PERDA SUPERVENIENTE DO OBJETO. INTELIGÊNCIA DO ART. 659 DO CPP. AÇÃO CONHECIDA. ORDEM PREJUDICADA.<=>None<=>HABEAS C…
6571.html<=>0197714-32.2003.8.02.0001<=>-<=>3ª Câmara Cível<=>18/03/2019<=>-<=>Des. Domingos de Araújo Lima Neto<=>APELAÇÃO CÍVEL. EXECUÇÃO FISCAL. SENTENÇA QUE RECONHECEU A PRESCRIÇÃO INTERCORRENTE DO CRÉDITO TRIBUTÁRIO. PRESCRIÇÃO PARCIAL DOS CRÉDITOS TRIBUTÁRIOS ANTES MESMO DO AJUIZAMENTO DA AÇÃO. OMISSÃO DO AGENTE ADMINISTRATIVO QUANTO A ESTES CRÉDITOS. SUBSISTÊNCIA DE CRÉDITOS VÁLIDOS NO MOM…
1587.html<=>0005798-93.2009.8.02.0001<=>-<=>3ª Câmara Cível<=>09/02/2019<=>-<=>Des. Celyrio Adamastor Tenório Accioly<=>DIREITO PROCESSUAL CIVIL E ADMINISTRATIVO. APELAÇÃO CÍVEL. PRELIMINAR DE SOBRESTAMENTO DO FEITO. AFASTADA. RECONHECIMENTO DE REPERCUSSÃO GERAL DA MATÉRIA. INEXISTÊNCIA DE COMANDO JUDICIAL DA CORTE SUPREMA IMPONDO A SUSPENSÃO DOS PROCESSOS. REPASSE DAS CONTRIBUIÇÕES DO PIS E DA C…
7719.html<=>0806508-68.2018.8.02.0000<=>-<=>3ª Câmara Cível<=>26/02/2019<=>-<=>Des. Domingos de Araújo Lima Neto<=>AGRAVO DE INSTRUMENTO. EMBARGOS À EXECUÇÃO. INEXISTÊNCIA DE PREVENÇÃO. PEDIDO DE EFEITO SUSPENSIVO DA EXECUÇÃO. ART. 919, § 1º, DO CPC. PRESENÇA DOS REQUISITOS PARA A CONCESSÃO DO EFEITO REQUERIDO. GARANTIA DA EXECUÇÃO COMPROVADA. RECURSO CONHECIDO E NÃO PROVIDO.<=>None<=>AGRAVO DE I…
9552.html<=>0730697-70.2016.8.02.0001<=>-<=>1ª Câmara Cível<=>18/02/2019<=>-<=>Des. Tutmés Airan de Albuquerque Melo<=>APELAÇÃO CÍVEL. AÇÃO COM PEDIDO DE IMPLEMENTAÇÃO DE RECOMPOSIÇÃO SALARIAL E PAGAMENTO DE DIFERENÇAS SALARIAIS. CONVERSÃO MONETÁRIA. URV. O DIREITO À IMPLEMENTAÇÃO DA RECOMPOSIÇÃO SALARIAL DECORRENTE DA CONVERSÃO MONETÁRIA OPERADA PELA LEI 8.880/1994 DEIXA DE EXISTIR NO MOMENTO EM…
5759.html<=>0805665-06.2018.8.02.0000<=>-<=>3ª Câmara Cível<=>08/02/2019<=>-<=>Des. Alcides Gusmão da Silva<=>AGRAVO DE INSTRUMENTO. BUSCA E APREENSÃO. DECISÃO QUE DENEGOU A ORDEM. PREENCHIMENTO DOS REQUISITOS PREVISTOS NO DECRETO-LEI 911/69. RECURSO CONHECIDO E PROVIDO.<=>None<=>AGRAVO DE INSTRUMENTO. BUSCA E APREENSÃO. DECISÃO QUE DENEGOU A ORDEM. PREENCHIMENTO DOS REQUISITOS PREVISTOS NO DECRE…
5870.html<=>0709482-09.2014.8.02.0001<=>-<=>Câmara Criminal<=>17/12/2018<=>-<=>Des. Washington Luiz D. Freitas<=>PENAL E PROCESSO PENAL. APELAÇÃO CRIMINAL. HOMICÍDIO QUALIFICADO. NULIDADE NO JULGAMENTO POR CERCEAMENTO DE DEFESA FACE O INDEFERIMENTO DO PLEITO DE ACAREAÇÃO ENTRE O ACUSADO E UMA TESTEMUNHA. NÃO DEMONSTRAÇÃO DO PREJUÍZO SOFRIDO PELO RECORRENTE. PAS DE NULLITÉ SANS GRIEF. REVISITAÇÃO …
597.html<=>0001947-75.2011.8.02.0001<=>-<=>2ª Câmara Cível<=>22/02/2019<=>-<=>Des. Pedro Augusto Mendonça de Araújo<=>DIREITO DO CONSUMIDOR. CONTRATO DE PLANO DE SAÚDE. NEGATIVA DE COBERTURA DO PROCEDIMENTO CIRÚRGICO. AÇÃO DE INDENIZAÇÃO POR DANOS MATERIAL E MORAL. SENTENÇA PELA PROCEDÊNCIA DO PLEITO AUTORAL. I- APELAÇÃO CÍVEL INTERPOSTA POR ESMALE ASSISTÊNCIA INTERNACIONAL DA SAÚDE LTDA. RECUSA …
2533.html<=>0800700-82.2018.8.02.0000<=>-<=>1ª Câmara Cível<=>14/12/2018<=>-<=>Des. Fábio José Bittencourt Araújo<=>AGRAVO INTERNO EM AGRAVO DE INSTRUMENTO. DECISUM MONOCRÁTICO QUE DEIXOU DE CONHECER DO AGRAVO DE INSTRUMENTO, POR ENTENDER QUE "A DECISÃO QUE HOMOLOGOU OS CÁLCULOS DO EXEQUENTE FOI ALVO DE RECURSO POR PARTE DO BANCO RECORRENTE, RECURSO QUE FOI TOMBADO SOB O Nº 0803428-33.2017.8.02.0…
5138.html<=>0806311-16.2018.8.02.0000<=>-<=>1ª Câmara Cível<=>27/02/2019<=>-<=>Des. Fábio José Bittencourt Araújo<=>AGRAVO DE INSTRUMENTO EM AÇÃO DE EXECUÇÃO DE CÉDULA DE CRÉDITO RURAL. JUÍZO A QUO QUE, POR ENTENDER PELA DEFLAGRAÇÃO DA PRESCRIÇÃO INTERCORRENTE, DETERMINOU O ARQUIVAMENTO DA EXECUÇÃO, COM FULCRO NO ART. 921, §§ 3º E 4º, DO CPC/15. INSTITUIÇÃO FINANCEIRA AGRAVANTE QUE DEFENDE A NECE…
5742.html<=>0700531-34.2016.8.02.0202<=>-<=>1ª Câmara Cível<=>13/02/2019<=>-<=>Des. Fábio José Bittencourt Araújo<=>DIREITO ADMINISTRATIVO. URV. APELAÇÃO CÍVEL EM AÇÃO ORDINÁRIA QUE VISA À OBTENÇÃO DE RECOMPOSIÇÃO REMUNERATÓRIA NA ORDEM DE 11,98% (ONZE INTEIROS E NOVENTA E OITO DÉCIMOS POR CENTO), EM DECORRÊNCIA DAS PERDAS SOFRIDAS EM VIRTUDE DA CONVERSÃO SALARIAL EM UNIDADE REAL DE VALOR - URV. …
546.html<=>0500020-39.2019.8.02.0000<=>-<=>3ª Câmara Cível<=>11/03/2019<=>-<=>Des. Alcides Gusmão da Silva<=>CONFLITO NEGATIVO DE COMPETÊNCIA. AÇÃO DE RESCISÃO CONTRATUAL. COMPANHIA ALAGOANA DE RECURSOS HUMANOS E PATRIMONIAIS CARHP. SOCIEDADE DE ECONOMIA MISTA. ADMINISTRAÇÃO INDIRETA. DIREITO PRIVADO. INEXISTÊNCIA DE INTERESSE DA FAZENDA PÚBLICA ESTADUAL. COMPETÊNCIA DA 11ª VARA CÍVEL DA CAPITAL.…
3821.html<=>0704469-97.2012.8.02.0001<=>-<=>3ª Câmara Cível<=>22/03/2019<=>-<=>Des. Alcides Gusmão da Silva<=>EMBARGOS DE DECLARAÇÃO EM APELAÇÃO. OMISSÃO. FIXAÇÃO DOS HONORÁRIOS ADVOCATÍCIOS. PROLAÇÃO DA SENTENÇA NA ÉGIDE DO CPC 1973. PEDIDO DE MAJORAÇÃO DE SUCUMBÊNCIA RECURSAL NEGADO. RECURSO PARCIALMENTE PROVIDO. ENUNCIADO ADMINISTRATIVO Nº 02 DO STJ. ACLARATÓRIOS CONHECIDOS E PARCIALMENTE ACOL…
9404.html<=>0017766-04.2001.8.02.0001<=>-<=>1ª Câmara Cível<=>06/02/2019<=>-<=>Des. Fábio José Bittencourt Araújo<=>EXECUÇÃO FISCAL. PRESCRIÇÃO INTERCORRENTE DO CRÉDITO TRIBUTÁRIO. NÃO CONFIGURADA. SENTENÇA QUE NÃO OBSERVOU O PROCEDIMENTO DO ART. 40, DA LEI N.º 6.830/80. AUSÊNCIA DE SUSPENSÃO DO FEITO EXECUTIVO POR UM ANO, FINDO O QUAL SE INICIARIA O PRAZO DA PRESCRIÇÃO INTERCORRENTE. RECURSO CON…
9056.html<=>0805343-83.2018.8.02.0000<=>-<=>1ª Câmara Cível<=>17/12/2018<=>-<=>Desembargador Fernando Tourinho de Omena Souza<=>AGRAVO DE INSTRUMENTO. CÓDIGO DE DEFESA DO CONSUMIDOR. DESCONTOS REALIZADOS NO SALÁRIO DA PARTE AGRAVANTE. EMPRÉSTIMO. AUSÊNCIA DE REDUÇÃO DO SALDO DEVEDOR. NECESSIDADE DE SUSPENSÃO DAS DEDUÇÕES. NECESSIDADE DE APLICAÇÃO DE MULTA POR DESCONTO REALIZADO. 01 - Observa-se a…
2875.html<=>0803941-64.2018.8.02.0000<=>-<=>3ª Câmara Cível<=>18/12/2018<=>-<=>Des. Celyrio Adamastor Tenório Accioly<=>AGRAVO DE INSTRUMENTO. AÇÃO DECLARATÓRIA DE INEXISTÊNCIA DE DÉBITO C/C INDENIZAÇÃO POR DANOS MORAIS. RELAÇÃO DE CONSUMO. EMPRÉSTIMO CONSIGNADO NA MODALIDADE CARTÃO DE CRÉDITO. DECISÃO QUE DEFERIU A TUTELA DE URGÊNCIA DETERMINANDO A SUSPENSÃO DOS DESCONTOS EM FOLHA DE PAGAMENTO. …
5081.html<=>0800099-36.2018.8.02.9002<=>-<=>Câmara Criminal<=>17/12/2018<=>-<=>Des. João Luiz Azevedo Lessa<=>PENAL. PROCESSUAL PENAL. HABEAS CORPUS. PRISÃO PREVENTIVA. ROUBO MAJORADO. ALEGAÇÃO DE AUSÊNCIA DOS REQUISITOS NECESSÁRIOS A JUSTIFICAR A CUSTÓDIA CAUTELAR. CONDIÇÕES FAVORÁVEIS À SOLTURA DO PACIENTE. CONCESSÃO DE LIBERDADE PROVISÓRIA NA ORIGEM. ART. 659 DO CPP. PERDA DO OBJETO. MATÉRIA P…
1138.html<=>0805821-91.2018.8.02.0000<=>-<=>1ª Câmara Cível<=>13/02/2019<=>-<=>Des. Fábio José Bittencourt Araújo<=>DIREITO PROCESSUAL CIVIL. AGRAVO DE INSTRUMENTO EM AÇÃO DE EXECUÇÃO DE TÍTULO EXTRAJUDICIAL. DECISUM AGRAVADO QUE REJEITOU OS EMBARGOS DECLARATÓRIOS OPOSTOS PELO ORA RECORRENTE, MANTENDO INCÓLUME A DECISÃO INTERLOCUTÓRIA QUE INDEFERIU O PEDIDO DE ARBITRAMENTO JUDICIAL DE HONORÁRIOS …
4735.html<=>0039319-29.2009.8.02.0001<=>-<=>1ª Câmara Cível<=>14/12/2018<=>-<=>Desembargador Fernando Tourinho de Omena Souza<=>APELAÇÃO CÍVEL. EXECUÇÃO FISCAL. IPTU. LANÇAMENTO TRIBUTÁRIO DE OFÍCIO. CONSTITUIÇÃO DEFINITIVA DO CRÉDITO COM A ENTREGA DO CARNÊ AO CONTRIBUINTE E TRANSCURSO DO PRAZO PARA PAGAMENTO VOLUNTÁRIO. CRÉDITOS TRIBUTÁRIOS PRESCRITOS QUANDO DO AJUIZAMENTO DA DEMANDA. 01 Nas exe…
8636.html<=>0734913-74.2016.8.02.0001<=>-<=>3ª Câmara Cível<=>11/02/2019<=>-<=>Des. Domingos de Araújo Lima Neto<=>APELAÇÕES CÍVEIS. DIREITO ADMINISTRATIVO E PROCESSUAL. AÇÃO REVISIONAL DE CÁLCULOS DA URV C/C PAGAMENTO DE DIFERENÇAS SALARIAIS E RECOMPOSIÇÃO SALARIAL. JUSTIÇA GRATUITA DEFERIDA NESTE GRAU DE JURISDIÇÃO. COMPROVAÇÃO DA INVIABILIDADE ECONÔMICA. SERVIDORA PÚBLICA APOSENTADA DO ESTADO …
4596.html<=>0707375-26.2013.8.02.0001<=>-<=>3ª Câmara Cível<=>17/12/2018<=>-<=>Des. Celyrio Adamastor Tenório Accioly<=>APELAÇÃO CÍVEL. REVISIONAL DE CONTRATO BANCÁRIO. RELAÇÃO CONSUMERISTA. OBSERVÂNCIA AO ART. 6º, VIII DO CDC. INVERSÃO DO ÔNUS DA PROVA. JUNTADA DO INSTRUMENTO CONTRATUAL, PELO BANCO, POSTERIOR À PROLAÇÃO DA SENTENÇA. IMPOSSIBILIDADE. NÃO CARACTERIZAÇÃO DE DOCUMENTO NOVO. EXIGÊNCI…
8536.html<=>AL<=>-<=>Câmara Criminal<=>22/03/2019<=>-<=>nan<=>nan<=>nan<=>nan<=>nan<=>nan<=>nan<=>nan
nan<=>Des. Washington Luiz D. Freitas<=>-<=>None<=>PROCESSO PENAL. DESAFORAMENTO. RECEIO QUANTO À PARCIALIDADE DOS JURADOS. INCIDENTE PROCESSUAL ARGUIDO PELO MAGISTRADO SINGULAR E PELO MINISTÉRIO PÚBLICO. RÉU E VÍTIMA MUITO CONHECIDOS NA REGIÃO. INFORMAÇÃO, PRESTADA PELO MAGISTRADO SINGULAR, DE QUE ALGUNS JURADOS FORAM PROCURADOS PARA NÃO COMPARECEREM AO JULGAMENTO. INDAGADOS, ESTES EXPRESSARAM N…
6550.html<=>0800302-38.2018.8.02.0000<=>-<=>Câmara Criminal<=>01/03/2019<=>-<=>Des. Sebastião Costa Filho<=>PENAL E PROCESSO PENAL. EMBARGOS DE DECLARAÇÃO EM PEDIDO DE DESAFORAMENTO DE JULGAMENTO. ALEGAÇÃO DE OMISSÃO NO DECISUM EMBARGADO, EM RELAÇÃO À TESE DEFENSIVA SUSTENTADA NO PEDIDO. MATÉRIA JÁ ENFRENTADA NO ACÓRDÃO EMBARGADO. PRETENDIDA A REDISCUSSÃO DO MÉRITO. IMPOSSIBILIDADE. AUSÊNCIA DE O…
709.html<=>0002897-05.2014.8.02.0058<=>-<=>1ª Câmara Cível<=>14/12/2018<=>-<=>Desembargador Fernando Tourinho de Omena Souza<=>APELAÇÃO CÍVEL. AÇÃO ORDINÁRIA. SERVIDORA PÚBLICA ESTADUAL. ADICIONAL DE INSALUBRIDADE. COMPATIBILIDADE DO RECEBIMENTO DO BENEFÍCIO COM O REGIME DE SUBSÍDIO. DIREITO SOCIAL DOS TRABALHADORES URBANOS E RURAIS EXTENSÍVEL AOS SERVIDORES PÚBLICOS. BASE DE CÁLCULO DO ADICIONAL…
1681.html<=>0000119-44.2013.8.02.0043<=>-<=>3ª Câmara Cível<=>18/12/2018<=>-<=>Des. Celyrio Adamastor Tenório Accioly<=>APELAÇÃO CÍVEL. AÇÃO DE COBRANÇA DO SEGURO DPVAT. TESES DE ILEGITIMIDADE PASSIVA E FALTA DE INTERESSE DA PARTE RECORRIDA AFASTADAS. ALEGAÇÃO DE INEXISTÊNCIA DE DESPESAS A SEREM RESSARCIDAS. INSUBSISTÊNCIA. DEMANDANTE/APELADO COMPROVOU NOS AUTOS AS DESPESAS QUE DESPENDEU COM O AC…
4163.html<=>0715473-92.2016.8.02.0001<=>-<=>2ª Câmara Cível<=>15/02/2019<=>-<=>Des. Klever Rêgo Loureiro<=>EMBARGOS DE DECLARAÇÃO EM APELAÇÃO CÍVEL. INOCORRÊNCIA DOS VÍCIOS ELENCADOS NO ARTIGO 1.022 DO CÓDIGO DE PROCESSO CIVIL. MATÉRIA DEVIDAMENTE DELINEADA NO ACÓRDÃO RECORRIDO, SEM A PRESENÇA DE OMISSÃO. EMBARGOS CONHECIDOS E REJEITADOS. DECISÃO UNÂNIME.<=>None<=>EMBARGOS DE DECLARAÇÃO EM APELAÇ…
9739.html<=>0700074-76.2017.8.02.0069<=>-<=>Câmara Criminal<=>14/02/2019<=>-<=>Des. Washington Luiz D. Freitas<=>PENAL E PROCESSUAL PENAL. APELAÇÃO CRIMINAL. TRÁFICO DE DROGAS. PLEITO ABSOLUTÓRIO. CONJUNTO PROBATÓRIO ROBUSTO E HARMÔNICO COM OS ELEMENTOS INQUISITORIAIS. CIRCUNSTÂNCIAS DO FLAGRANTE INDICATIVAS DA TRAFICÂNCIA. IMPOSSIBILIDADE DE DECLASSIFICAÇÃO PARA CRIME DE CONSUMO PRÓPRIO. APELO C…
740.html<=>0702244-41.2011.8.02.0001<=>-<=>3ª Câmara Cível<=>14/12/2018<=>-<=>Des. Alcides Gusmão da Silva<=>APELAÇÃO CÍVEL. MUNICÍPIO DE MACEIÓ. AÇÃO COMINATÓRIA. PLEITO PARA FORNECIMENTO DE MEDICAMENTOS. HIPOSSUFICIÊNCIA DA PACIENTE COMPROVADA. DESNECESSIDADE DE EXAURIMENTO DA VIA ADMINISTRATIVA. COMPROVAÇÃO DE REQUERIMENTO JUNTO À ADMINISTRAÇÃO PÚBLICA QUE RESTOU INDEFERIDO. TEORIA DA RESERVA …
8292.html<=>0720115-74.2017.8.02.0001<=>-<=>1ª Câmara Cível<=>06/02/2019<=>-<=>Des. Fábio José Bittencourt Araújo<=>DIREITO CIVIL E DO CONSUMIDOR. APELAÇÕES INTERPOSTAS NO BOJO DE AÇÃO INTENTADA COM O FIM DE DISCUTIR CONTRATO DE CARTÃO DE CRÉDITO CONSIGNADO. BANCO QUE PRETENDE A REFORMA DA SENTENÇA HOSTILIZADA PARA QUE SEJAM JULGADOS TOTALMENTE IMPROCEDENTES OS PEDIDOS INICIAIS, PUGNANDO, SUBSIDI…
1792.html<=>0727216-65.2017.8.02.0001<=>-<=>2ª Câmara Cível<=>25/03/2019<=>-<=>Des. Klever Rêgo Loureiro<=>MANDADO DE SEGURANÇA. REMESSA NECESSÁRIA. APREENSÃO DE MERCADORIAS. INADMISSIBILIDADE DE APREENSÃO DE MERCADORIAS COMO MEIO COERCITIVO PARA PAGAMENTO DE TRIBUTOS. SANÇÃO POLÍTICA. FISCO POSSUI MEIO PRÓPRIO PARA COBRANÇA DE SEUS CRÉDITOS. DECISÃO EM CONSONÂNCIA COM JURISPRUDÊNCIA DOMINANTE E …
8159.html<=>0000305-61.2013.8.02.0045<=>-<=>Câmara Criminal<=>26/03/2019<=>-<=>Des. José Carlos Malta Marques<=>PENAL. PROCESSUAL PENAL. APELAÇÃO. CRIME DE FURTO QUALIFICADO PELO ABUSO DE CONFIANÇA. ART. 155, § 4º, INCISO II, DO CP. PLEITO DE ANULAÇÃO DA SENTENÇA PARA CONDENAR O RÉU. INVIABILIDADE. MANUTENÇÃO DA ABSOLVIÇÃO. NÃO COMPROVAÇÃO DA EXISTÊNCIA DO FATO. INTELIGÊNCIA DO ART. 386, II, DO C…
6102.html<=>0701425-35.2017.8.02.0053<=>-<=>1ª Câmara Cível<=>13/02/2019<=>-<=>Des. Fábio José Bittencourt Araújo<=>APELAÇÃO CÍVEL EM EMBARGOS À EXECUÇÃO FISCAL. JUÍZO A QUO QUE JULGOU IMPROCEDENTE A PRETENSÃO AUTORAL. ALEGAÇÃO DE PRESCRIÇÃO DO CRÉDITO TRIBUTÁRIO. ACOLHIDA. A CONSTITUIÇÃO DEFINITIVA DO CRÉDITO TRIBUTÁRIO, QUANDO NÃO APRESENTADA DEFESA ADMINISTRATIVA PELO CONTRIBUINTE, OCORRE APÓS…
156.html<=>0001773-37.2009.8.02.0001<=>-<=>3ª Câmara Cível<=>14/12/2018<=>-<=>Des. Alcides Gusmão da Silva<=>APELAÇÃO CÍVEL EM AÇÃO DE IMPROBIDADE ADMINISTRATIVA. JULGAMENTO ANTECIPADO DO MÉRITO. SENTENÇA DE IMPROCEDÊNCIA BASEADA NA ABSOLUTA FALTA DE EVIDÊNCIAS. ALEGAÇÃO DE NULIDADE DO "DECISUM". AUSÊNCIA ESGOTAMENTO DA INSTRUÇÃO PROBATÓRIA. VIOLAÇÃO AO PRINCÍPIO DO DEVIDO PROCESSO LEGAL. NECESSI…
6903.html<=>0701496-43.2017.8.02.0051<=>-<=>1ª Câmara Cível<=>06/02/2019<=>-<=>Des. Fábio José Bittencourt Araújo<=>APELAÇÃO CÍVEL EM EXECUÇÃO FISCAL. JUÍZO DE PRIMEIRO GRAU QUE EXTINGUIU O FEITO EXECUTIVO EM DECORRÊNCIA DO ÍNFIMO VALOR DO CRÉDITO TRIBUTÁRIO PERSEGUIDO. IMPOSSIBILIDADE. O CANCELAMENTO OU REMISSÃO DOS DÉBITOS TRIBUTÁRIOS É PRERROGATIVA DA FAZENDA PÚBLICA, SENDO VEDADO AO JUDICIÁRI…
3939.html<=>0730901-17.2016.8.02.0001<=>-<=>3ª Câmara Cível<=>01/03/2019<=>-<=>Des. Domingos de Araújo Lima Neto<=>APELAÇÃO CÍVEL. AÇÃO REVISIONAL DE CONTRATO. EXTINÇÃO DA AÇÃO SEM JULGAMENTO DE MÉRITO. INDEFERIMENTO DA INICIAL. DEPÓSITO DO VALOR INCONTROVERSO PREVISTO NO ART. 330, § 3º, DO CPC NÃO É ESSENCIAL PARA A PROPOSITURA DA DEMANDA. EXORDIAL QUE PREENCHE OS REQUISITOS DO ART. 319, DO CPC.…
208.html<=>0702452-54.2013.8.02.0001<=>-<=>Câmara Criminal<=>11/02/2019<=>-<=>Des. Sebastião Costa Filho<=>PENAL. PROCESSO PENAL. APELAÇÃO CRIMINAL. HOMICÍDIO SIMPLES. ALEGAÇÃO DE JULGAMENTO CONTRÁRIO ÀS PROVA DOS AUTOS. IMPOSSIBILIDADE. CONDENAÇÃO BASEADA EM SUFICIENTE CONJUNTO PROBATÓRIO. SOBERANIA DOS VEREDITOS. APELAÇÃO CONHECIDA E IMPROVIDA. I As provas carreadas aos autos são suficientes pa…
6094.html<=>0806625-59.2018.8.02.0000<=>-<=>1ª Câmara Cível<=>21/02/2019<=>-<=>Des. Otávio Leão Praxedes<=>AGRAVO DE INSTRUMENTO. DIREITO DO CONSUMIDOR. AÇÃO DECLARATÓRIA DE INEXISTÊNCIA DE DÉBITO COM PEDIDO LIMINAR C/C OBRIGAÇÃO DE FAZER E INDENIZAÇÃO POR DANOS MORAIS E MATERIAIS. DECISÃO DE PRIMEIRO GRAU QUE DEFERIU O PEDIDO DE LIMINAR DETERMINANDO A SUSPENSÃO DOS DESCONTOS EM FOLHA DE PAGAMENT…
2771.html<=>0804630-11.2018.8.02.0000<=>-<=>2ª Câmara Cível<=>22/03/2019<=>-<=>Des. Pedro Augusto Mendonça de Araújo<=>AGRAVO DE INSTRUMENTO. AÇÃO DE OBRIGAÇÃO DE FAZER E DE NÃO FAZER COM PEDIDO DE TUTELA ANTECIPADA (TUTELA DE EVIDÊNCIA E DE URGÊNCIA) C/C ANULATÓRIA DE AUTUAÇÕES E PROCEDIMENTOS FISCALIZATÓRIOS E ADMINISTRATIVOS, REPETIÇÃO DE INDÉBITO E PERDAS E DANOS MATERIAIS E MORAIS. RECURSO C…
397.html<=>0802695-33.2018.8.02.0000<=>-<=>2ª Câmara Cível<=>15/02/2019<=>-<=>Des. Klever Rêgo Loureiro<=>AGRAVO DE INSTRUMENTO. AÇÃO DECLARATÓRIA DE NULIDADE DE NEGÓCIO JURÍDICO C/C DANOS MORAIS C/ PEDIDO DE TUTELA ANTECIPADA. SUSPENSÃO DE DESCONTOS REALIZADOS NA FOLHA DE PAGAMENTO. APLICAÇÃO DE MULTA DIÁRIA EM CASO DE DESCUMPRIMENTO. CARÁTER COERCITIVO. GARANTIA DE EFICÁCIA DAS DECISÕES JUDICIA…
2341.html<=>0805685-94.2018.8.02.0000<=>-<=>Câmara Criminal<=>14/02/2019<=>-<=>Des. Washington Luiz D. Freitas<=>PENAL E PROCESSO PENAL. HABEAS CORPUS. EXTORSÃO. ASSOCIAÇÃO CRIMINOSA. ALEGAÇÃO DE DESNECESSIDADE DA PRISÃO PREVENTIVA, REQUERENDO ADOÇÃO DE MEDIDAS CAUTELARES MENOS GRAVOSAS. RESTA DEMONSTRADO QUE A SOLTURA DO PACIENTE CAUSARIA RISCO A ORDEM PÚBLICA. CÁRCERE INDISPENSÁVEL NESTE MOMENT…
5780.html<=>0500176-61.2018.8.02.0000<=>-<=>2ª Câmara Cível<=>15/02/2019<=>-<=>Des. Klever Rêgo Loureiro<=>CONFLITO NEGATIVO DE COMPETÊNCIA. SOCIEDADE DE ECONOMIA MISTA VINCULADA AO ESTADO DE ALAGOAS. INEXISTÊNCIA DE INTERESSE DA FAZENDA PÚBLICA ESTADUAL. NATUREZA DE DIREITO PRIVADO. CONFLITO CONHECIDO, DETERMINANDO QUE O JUÍZO DE DIREITO DA 10ª VARA CÍVEL DA CAPITAL (SUSCITANTE) PROCESSE E JULGU…
8538.html<=>0800084-73.2019.8.02.0000<=>-<=>3ª Câmara Cível<=>22/03/2019<=>-<=>Des. Alcides Gusmão da Silva<=>AGRAVO DE INSTRUMENTO. AÇÃO DECLARATÓRIA DE NULIDADE DE NEGÓCIO JURÍDICO C/C INDENIZAÇÃO POR DANOS MORAIS. CONSUMIDOR. EMPRÉSTIMO CONSIGNADO. DECISÃO QUE DETERMINOU A SUSPENSÃO DOS DESCONTOS EM FOLHA. INCIDÊNCIA DO CDC. INDÍCIOS QUE DEMONSTRAM POSSÍVEL CONDUTA IRREGULAR DA INSTITUIÇÃO FIN…
8961.html<=>0724925-29.2016.8.02.0001<=>-<=>2ª Câmara Cível<=>22/02/2019<=>-<=>Desa. Elisabeth Carvalho Nascimento<=>APELAÇÃO CÍVEL. MANDADO DE SEGURANÇA. CORPO DE BOMBEIROS MILITAR DE ALAGOAS. PROMOÇÃO À PATENTE DE CABO. CONSIDERAÇÃO DO TEMPO PRESTADO EM ÓRGÃO PÚBLICO, ANTES DO INGRESSO NA CORPORAÇÃO, COMO SERVIÇO EFETIVAMENTE PRESTADO. INAPLICABILIDADE DA LEI N. 5.346/1992 ESTATUTO DA POLÍCIA M…
1394.html<=>0702789-04.2017.8.02.0001<=>-<=>3ª Câmara Cível<=>01/03/2019<=>-<=>Des. Domingos de Araújo Lima Neto<=>APELAÇÃO CÍVEL. DIREITO ADMINISTRATIVO. PROMOÇÃO DE MILITAR À PATENTE DE MAJOR. PROMOÇÃO ESPECIAL DE RESSARCIMENTO POR PRETERIÇÃO. OCORRÊNCIA DE OMISSÃO ADMINISTRATIVA EM PROMOVER O MILITAR EM TEMPO RAZOÁVEL. PRETERIÇÃO CONFIGURADA. CABIMENTO DE PROMOÇÃO ESPECIAL POR RESSARCIMENTO DE…
9810.html<=>0806860-26.2018.8.02.0000<=>-<=>Câmara Criminal<=>01/03/2019<=>-<=>Des. José Carlos Malta Marques<=>HABEAS CORPUS. TENTATIVA DE HOMICÍDIO QUALIFICADO (ART. 121, § 2º, INCISO II, C/C ART. 14, INCISO II, TODOS DO CÓDIGO PENAL) ALEGAÇÃO DE EXCESSO DE PRAZO PARA A FORMAÇÃO DA CULPA. NÃO VERIFICAÇÃO. INSTRUÇÃO CONCLUÍDA. EXCESSO DE PRAZO SUPERADO. SÚMULA Nº 52 DO STJ. RESTRIÇÃO DA LIBERDAD…
7789.html<=>0726692-34.2018.8.02.0001<=>-<=>1ª Câmara Cível<=>13/02/2019<=>-<=>Des. Fábio José Bittencourt Araújo<=>PROCESSO CIVIL. APELAÇÃO CÍVEL. AÇÃO COMINATÓRIA C/C PEDIDO DE ANTECIPAÇÃO DE TUTELA AJUIZADA PARA ASSEGURAR DIREITO À SAÚDE À PARTE CARENTE E IDOSA. SENTENÇA PELO INDEFERIMENTO DA PETIÇÃO INICIAL EM RAZÃO DA ILEGITIMIDADE PASSIVA DO ESTADO DE ALAGOAS. ALEGAÇÃO DE RESPONSABILIDADE S…
6898.html<=>0803683-54.2018.8.02.0000<=>-<=>2ª Câmara Cível<=>19/03/2019<=>-<=>Des. Pedro Augusto Mendonça de Araújo<=>AGRAVO DE INSTRUMENTO. DIREITO PREVIDENCIÁRIO. AUXÍLIO-DOENÇA PREVIDENCIÁRIO. PEDIDO DE REATIVAÇÃO DE BENEFÍCIO. DECISÃO AGRAVADA QUE CONCEDEU A TUTELA ANTECIPADA DETERMINANDO QUE A AUTARQUIA, ORA AGRAVANTE, RESTABELEÇA EM FAVOR DA PARTE AUTORA O BENEFÍCIO DO AUXÍLIO-DOENÇA ACIDE…
1224.html<=>0806235-89.2018.8.02.0000<=>-<=>Câmara Criminal<=>07/02/2019<=>-<=>Des. José Carlos Malta Marques<=>HABEAS CORPUS. TRÁFICO DE DROGAS. PEDIDO DE REVOGAÇÃO DA PRISÃO PREVENTIVA. DECRETO REVOGADO PELO JUIZ A QUO. PERDA SUPERVENIENTE DO OBJETO. ART. 659 DO CPP. ORDEM PREJUDICADA. UNÂNIME.<=>None<=>HABEAS CORPUS. TRÁFICO DE DROGAS. PEDIDO DE REVOGAÇÃO DA PRISÃO PREVENTIVA. DECRETO REVOGADO…
6512.html<=>0712286-76.2016.8.02.0001<=>-<=>3ª Câmara Cível<=>19/12/2018<=>-<=>Des. Celyrio Adamastor Tenório Accioly<=>APELAÇÕES CÍVEIS. SERVIDORES PÚBLICOS ESTADUAIS. SECRETARIA DA FAZENDA. UNIDADE REAL DE VALOR (URV). REVISÃO DOS CÁLCULOS DE CONVERSÃO DA REMUNERAÇÃO EM URV EM 1994, IMPLANTAÇÃO DA DIFERENÇA EVENTUALMENTE APURADA E PAGAMENTO DE VALORES RETROATIVOS. SENTENÇA DE IMPROCEDÊNCIA. REC…
1975.html<=>0800611-25.2019.8.02.0000<=>-<=>Câmara Criminal<=>27/03/2019<=>-<=>Des. Sebastião Costa Filho<=>HABEAS CORPUS. EXECUÇÃO PENAL. PACIENTE COM SENTENÇA PENAL TRANSITADA EM JULGADO PELA PRÁTICA DO CRIME DE ESTUPRO DE VULNERÁVEL. ALEGAÇÃO DE EXCESSO DE PRAZO PARA CONCLUSÃO DE EXAME CRIMINOLÓGICO. SUPERAÇÃO. LAUDO PERICIAL ACOSTADO AOS AUTOS DE ORIGEM. PERICULOSIDADE INCONTESTE DIANTE DA AC…
8121.html<=>0806693-09.2018.8.02.0000<=>-<=>Câmara Criminal<=>30/01/2019<=>-<=>Des. João Luiz Azevedo Lessa<=>PENAL. PROCESSUAL PENAL. HABEAS CORPUS. FURTO. AEMAÇA. PORTE DE DROGAS. PACIENTE RESPONDE A OUTROS PROCESSOS. RISCO DE REITERAÇÃO DELITIVA. DECISÃO DE DECRETAÇÃO E MANUTENÇÃO DA SEGREGAÇÃO CAUTELAR DEVIDAMENTE FUNDAMENTADA COM ELEMENTOS IDÔNEOS. GARANTIA DA ORDEM PÚBLICA. GRAVIDADE CONCRE…
2689.html<=>0802530-83.2018.8.02.0000<=>-<=>3ª Câmara Cível<=>08/02/2019<=>-<=>Des. Celyrio Adamastor Tenório Accioly<=>TRIBUTÁRIO. EXCEÇÃO DE PRÉ-EXECUTIVIDADE. EXECUÇÃO FISCAL. IPTU. ALEGAÇÃO DE TRANSFERÊNCIA DA PROPRIEDADE. BEM IMÓVEL. TRANSFERÊNCIA QUE SE APERFEIÇOA SOMENTE COM O REGISTRO PERANTE O CARTÓRIO DE IMÓVEIS. AUSÊNCIA DE PROVA. INEXISTÊNCIA DE ALTERAÇÃO DO REGISTRO IMOBILIÁRIO. RESP…
4775.html<=>0806000-25.2018.8.02.0000<=>-<=>Câmara Criminal<=>07/02/2019<=>-<=>Des. Washington Luiz D. Freitas<=>HABEAS CORPUS. PENAL. PROCESSO PENAL. TENTATIVA DE FEMINICÍDIO. REQUISITOS DA PRISÃO PREVENTIVA. DECISUM DEVIDAMENTE FUNDAMENTADO. ELEMENTOS FÁTICOS SUFICIENTEMENTE DEMONSTRADOS A PARTIR DAS CIRCUNSTÂNCIAS DO CASO CONCRETO. REITERAÇÃO DELITIVA QUE EVIDENCIA A NECESSIDADE DO CÁRCERE. IN…
5684.html<=>0802458-96.2018.8.02.0000<=>-<=>3ª Câmara Cível<=>13/03/2019<=>-<=>Des. Celyrio Adamastor Tenório Accioly<=>EMBARGOS DE DECLARAÇÃO EM AGRAVO DE INSTRUMENTO. INEXISTÊNCIA DO ERRO MATERIAL APONTADO. RECURSO DE FUNDAMENTAÇÃO VINCULADA. RECURSO QUE SE PRESTA A VERIFICAR VÍCIOS NO DECISUM. FIM DE REDISCUTIR MATÉRIA. AUSENTES OS VÍCIOS DO ART. 1.022 DO NCPC. EMBARGOS MANIFESTAMENTE PROTELAT…
8772.html<=>0806825-66.2018.8.02.0000<=>-<=>1ª Câmara Cível<=>21/03/2019<=>-<=>Des. Otávio Leão Praxedes<=>AGRAVO DE INSTRUMENTO. DIREITO DO CONSUMIDOR. AÇÃO DECLARATÓRIA DE INEXISTÊNCIA DE DÉBITO COM PEDIDO LIMINAR C/C OBRIGAÇÃO DE FAZER E INDENIZAÇÃO POR DANOS MORAIS E MATERIAIS. DECISÃO DE PRIMEIRO GRAU QUE DEFERIU O PEDIDO DE LIMINAR DETERMINANDO A SUSPENSÃO DOS DESCONTOS EM FOLHA DE PAGAMENT…
2226.html<=>0806824-81.2018.8.02.0000<=>-<=>Câmara Criminal<=>14/02/2019<=>-<=>Des. José Carlos Malta Marques<=>HABEAS CORPUS. ROUBO SIMPLES. PEDIDO DE REVOGAÇÃO DA PRISÃO PREVENTIVA. SEGREGAÇÃO CAUTELAR REVOGADA PELO JUIZ A QUO. PERDA SUPERVENIENTE DO OBJETO. INTELIGÊNCIA DO ART. 659 DO CPP. ORDEM CONHECIDA E PREJUDICADA. UNÂNIME.<=>None<=>HABEAS CORPUS. ROUBO SIMPLES. PEDIDO DE REVOGAÇÃO DA PRI…
9907.html<=>0800455-37.2019.8.02.0000<=>-<=>Câmara Criminal<=>14/03/2019<=>-<=>Des. José Carlos Malta Marques<=>HABEAS CORPUS. TENTATIVA DE FURTO (ART. 155 C/C ART. 14 DO CÓDIGO PENAL). LIBERDADE PROVISÓRIA CONCEDIDA MEDIANTE FIANÇA. IMPOSSIBILIDADE ECONÔMICA DO ACUSADO. PLEITO DE DISPENSA DA FIANÇA. PRISÃO REVOGADA PELO JUIZ A QUO. FIANÇA DISPENSADA. PERDA DO OBJETO. ART. 659 DO CPP. ORDEM PREJU…
6575.html<=>0800488-27.2019.8.02.0000<=>-<=>Câmara Criminal<=>18/03/2019<=>-<=>Des. Sebastião Costa Filho<=>HABEAS CORPUS. PENAL. PROCESSO PENAL. TENTATIVA DE ROUBO MAJORADO PELO USO DE ARMA DE FOGO. PRISÃO PREVENTIVA. QUESTIONADA A PRESENÇA DE SEUS REQUISITOS AUTORIZADORES. PREENCHIMENTO. CUSTÓDIA CAUTELAR NECESSÁRIA PARA A GARANTIA DA ORDEM PÚBLICA. GRAVIDADE ACENTUADA DA CONDUTA E RISCO CONCRE…
7449.html<=>0806548-50.2018.8.02.0000<=>-<=>Câmara Criminal<=>24/01/2019<=>-<=>Des. João Luiz Azevedo Lessa<=>PENAL. PROCESSO PENAL. HOMICÍDIO. PRISÃO PREVENTIVA. HABEAS CORPUS. ALEGAÇÃO DE CONSTRANGIMENTO ILEGAL POR INIDONEIDADE DA FUNDAMENTAÇÃO DO DECRETO DE PRISÃO PREVENTIVA. INSUBSISTÊNCIA. NECESSIDADE DE PRISÃO PREVENTIVA PARA RESGUARDAR A ORDEM PÚBLICA, AMEAÇADA PELA GRAVIDADE CONCRETA DA C…
411.html<=>0150841-37.2004.8.02.0001<=>-<=>1ª Câmara Cível<=>14/12/2018<=>-<=>Desembargador Fernando Tourinho de Omena Souza<=>APELAÇÃO CÍVEL. EXECUÇÃO FISCAL. RECONHECIMENTO DA PRESCRIÇÃO INTERCORRENTE. INOCORRÊNCIA. NECESSIDADE DE OBSERVÂNCIA AOS DITAMES DO ART. 40, CAPUT E PARÁGRAFOS DA LEI Nº 6.830/80. LANÇAMENTO DE OFÍCIO. CRÉDITOS TRIBUTÁRIOS PARCIALMENTE PRESCRITOS QUANDO DO AJUIZAMENTO DA…
1934.html<=>0071255-43.2007.8.02.0001<=>-<=>Câmara Criminal<=>17/12/2018<=>-<=>Des. Washington Luiz D. Freitas<=>APELAÇÃO CRIMINAL. PENAL E PROCESSO PENAL. CRIME DE ATENTANDO VIOLENTO AO PUDOR COM VIOLÊNCIA PRESUMIDA. SENTENÇA ABSOLUTÓRIA. RECURSO DO MP. RECORRIDO MENOR DE 21 (VINTE E UM) ANOS NA DATA DO SUPOSTO DELITO. REDUÇÃO DO PRAZO PRESCIONAL PELA METADE. ART. 115 DO CÓDIGO PENAL. RECURSO CO…
2383.html<=>0000564-62.2013.8.02.0043<=>-<=>2ª Câmara Cível<=>22/02/2019<=>-<=>Des. Pedro Augusto Mendonça de Araújo<=>DIREITO CONSTITUCIONAL E ADMINISTRATIVO. AÇÃO ORDINÁRIA DE COBRANÇA COM PEDIDO DE TUTELA ANTECIPADA. SERVIDOR PÚBLICO. REDUÇÃO JORNADA DE TRABALHO E PAGAMENTO DAS DIFERENÇAS REMUNERATÓRIAS. SENTENÇA PELA PROCEDÊNCIA. APELAÇÃO CÍVEL. INCONSTITUCIONALIDADE DA LEI DE Nº. 973/2009. O…
8629.html<=>0800721-24.2019.8.02.0000<=>-<=>3ª Câmara Cível<=>27/03/2019<=>-<=>Des. Alcides Gusmão da Silva<=>AGRAVO DE INSTRUMENTO. AÇÃO DECLARATÓRIA DE INEXISTÊNCIA DE DÉBITO C/C INDENIZAÇÃO POR DANOS MORAIS COM PEDIDO DE ANTECIPAÇÃO DA TUTELA. CONSUMIDOR. EMPRÉSTIMO CONSIGNADO. DECISÃO QUE DETERMINOU A SUSPENSÃO DOS DESCONTOS EM FOLHA, SOB PENA DE MULTA DE R$3.000,00 (TRÊS MIL REAIS) A CADA DE…
3393.html<=>0700410-55.2017.8.02.0045<=>-<=>3ª Câmara Cível<=>18/12/2018<=>-<=>Des. Celyrio Adamastor Tenório Accioly<=>APELAÇÕES CÍVEIS. AÇÃO DE INDENIZAÇÃO POR DANOS MORAIS. INSCRIÇÃO INDEVIDA EM CADASTRO DE DEVEDORES INADIMPLENTES. RECURSO DA AUTORA PLEITEANDO A MAJORAÇÃO DA VERBA INDENIZATÓRIA. PRETENSÃO ACOLHIDA. RECURSO DA RÉ. TESE DE LEGALIDADE DA CONTRATAÇÃO. NÃO ACOLHIDA. SERVIÇO DE LIGA…
6201.html<=>0806551-05.2018.8.02.0000<=>-<=>Câmara Criminal<=>07/02/2019<=>-<=>Des. Washington Luiz D. Freitas<=>PENAL E PROCESSO PENAL. HABEAS CORPUS. ACUSAÇÃO DE TRÁFICO DE DROGAS. PREENCHIMENTO DOS REQUISITOS NECESSÁRIOS PARA O DECRETO PRISIONAL. GARANTIA DA ORDEM PÚBLICA. CONSTRANGIMENTO ILEGAL NÃO EVIDENCIADO. REQUISITOS DA PRISÃO PREVENTIVA PREENCHIDOS. 1 É certa a presença dos indícios de …
5325.html<=>0806564-04.2018.8.02.0000<=>-<=>Câmara Criminal<=>07/02/2019<=>-<=>Des. Sebastião Costa Filho<=>PENAL. PROCESSO PENAL. HABEAS CORPUS. PACIENTE ACUSADO DE TENTATIVA DE ROUBO. GRAVIDADE CONCRETA DO DELITO. NECESSIDADE DA PRISÃO COMO GARANTIA DA ORDEM PÚBLICA. ORDEM CONHECIDA E DENEGADA. I No caso concreto, entendo que essas circunstâncias fazem com que a liberdade do paciente cause temo…
2699.html<=>0713352-33.2012.8.02.0001<=>-<=>2ª Câmara Cível<=>15/03/2019<=>-<=>Des. Klever Rêgo Loureiro<=>APELAÇÃO CÍVEL. MANDADO DE SEGURANÇA PREVENTIVO. TRIBUTÁRIO. ICMS. VIA ELEITA ADEQUADA. PRELIMINAR REJEITADA. EMPRESA LOCADORA DE VEÍCULOS. DESLOCAMENTO E VENDA DE BENS DO ATIVO FIXO. ATO DE MERCANCIA NÃO CONFIGURADO. PRECEDENTES JURISPRUDÊNCIAS. DISPENSA DO REEXAME NECESSÁRIO. RECURSO CONHE…
9274.html<=>0700380-36.2015.8.02.0030<=>-<=>Câmara Criminal<=>17/12/2018<=>-<=>Des. Washington Luiz D. Freitas<=>RECURSO EM SENTIDO ESTRITO. PENAL. PROCESSUAL PENAL. DECISÃO DE PRONÚNCIA. HOMICÍDIO QUALIFICADO. MATERIALIDADE COMPROVADA. INDÍCIOS SUFICIENTES DE AUTORIA. CONSTITUCIONALIDADE DO PRINCÍPIO IN DUBIO PRO SOCIETATE. DÚVIDAS QUANTO À LEGÍTIMA DEFESA E O DOLO DO ACUSADO. RECURSO CONHECIDO …
3300.html<=>0734273-71.2016.8.02.0001<=>-<=>2ª Câmara Cível<=>11/02/2019<=>-<=>Desa. Elisabeth Carvalho Nascimento<=>APELAÇÃO CÍVEL. SENTENÇA QUE EXTINGUIU O FEITO SEM RESOLUÇÃO DE MÉRITO COM BASE NO ART. 485, V DO CPC. AUTOR BENEFICIÁRIO DA JUSTIÇA GRATUITA. CONDENAÇÃO EM CUSTAS PROCESSUAIS. POSSIBILIDADE. NECESSIDADE DE APLICAÇÃO DA CONDIÇÃO SUSPENSIVA DISPOSTA NO ART. 98, § 3º DO CPC. RECURSO …
1364.html<=>0805024-18.2018.8.02.0000<=>-<=>2ª Câmara Cível<=>15/02/2019<=>-<=>Desa. Elisabeth Carvalho Nascimento<=>AGRAVO DE INSTRUMENTO. EXECUÇÃO DE TÍTULO EXTRAJUDICIAL. PENHORA DE PERCENTUAL DE SALÁRIO. RELATIVIZAÇÃO DA REGRA DE IMPENHORABILIDADE. IMPOSSIBILIDADE. NECESSIDADE DE SE AFERIR A HIPÓTESE CONCRETA DOS AUTOS. PRECEDENTES DO STJ. BLOQUEIO DE PARTE DA REMUNERAÇÃO QUE, NO CASO, PREJUD…
8370.html<=>0001207-15.2012.8.02.0056<=>-<=>3ª Câmara Cível<=>24/01/2019<=>-<=>Des. Celyrio Adamastor Tenório Accioly<=>REMESSA NECESSÁRIA. AÇÃO COMINATÓRIA CUMULADA COM PEDIDO DE TUTELA PROVISÓRIA DE URGÊNCIA. DIREITO À SAÚDE. FORNECIMENTO DE EXAME. HIPÓTESE DE CABIMENTO DO PRESENTE REEXAME. SENTENÇA ILÍQUIDA. Art. 496 DO CPC/2015. REEXAME CONHECIDO. SENTENÇA DE PRIMEIRO GRAU MANTIDA. UNANIMIDAD…
2385.html<=>0806584-92.2018.8.02.0000<=>-<=>3ª Câmara Cível<=>22/02/2019<=>-<=>Des. Alcides Gusmão da Silva<=>AGRAVO DE INSTRUMENTO. AÇÃO DECLARATÓRIA DE INEXISTÊNCIA DE DÉBITO C/C PEDIDO LIMINAR C/C OBRIGAÇÃO DE FAZER E INDENIZAÇÃO POR DANOS MORAIS E MATERIAIS. CONSUMIDOR. DECISÃO QUE DETERMINOU A SUSPENSÃO DOS DESCONTOS EM FOLHA, SOB PENA DE MULTA DIÁRIA. INDÍCIOS DE IRREGULARIDADES NA PACTUAÇÃ…
459.html<=>0803060-87.2018.8.02.0000<=>-<=>Câmara Criminal<=>28/03/2019<=>-<=>Des. João Luiz Azevedo Lessa<=>PENAL. PROCESSUAL PENAL. HABEAS CORPUS. AUSÊNCIA DE FUNDAMENTAÇÃO NO DECRETO PRISIONAL. EXCESSO DE PRAZO NA FORMAÇÃO DA CULPA. SENTENÇA CONDENATÓRIA MANTEVE A PRISÃO DO PACIENTE POR NOVOS FUNDAMENTOS. PERDA DO OBJETO. PEDIDO JULGADO PREJUDICADO. UNANIMIDADE.<=>None<=>PENAL. PROCESSUAL PENA…
4885.html<=>0031535-98.2009.8.02.0001<=>-<=>Câmara Criminal<=>28/03/2019<=>-<=>Des. Sebastião Costa Filho<=>PENAL. PROCESSO PENAL. HOMICÍDIO CULPOSO E LESÃO CORPORAL CULPOSA NA DIREÇÃO DE VEÍCULO AUTOMOTOR MAJORADOS PELO EXERCÍCIO DE ATIVIDADE PROFISSIONAL DOS ENVOLVIDOS. ARTS. 302, IV E 303, PARÁGRAFO ÚNICO DO CÓDIGO DE TRÂNSITO BRASILEIRO (ANTIGA REDAÇÃO). PRESCRIÇÃO DA PRETENSÃO PUNITIVA DO ÚL…
39.html<=>0730931-57.2013.8.02.0001<=>-<=>2ª Câmara Cível<=>29/03/2019<=>-<=>Des. Pedro Augusto Mendonça de Araújo<=>DIREITO CIVIL. AÇÃO DE INDENIZAÇÃO POR DANOS MORAIS E MATERIAIS E LUCRO CESSANTES C/C PEDIDO DE TUTELA ANTECIPADA. APELAÇÕES CÍVEIS. DO APELO INTERPOSTO PELO BANCO DO BRASIL. TESE. I) AUSÊNCIA DE CONDUTA ILÍCITA TENDENTE A CARACTERIZAR O DEVER DE INDENIZAR A PESSOA JURÍDICA E O AUT…
8825.html<=>0802255-71.2017.8.02.0000<=>-<=>3ª Câmara Cível<=>22/01/2019<=>-<=>Des. Celyrio Adamastor Tenório Accioly<=>EMBARGOS DE DECLARAÇÃO EM AGRAVO DE INSTRUMENTO. EXISTÊNCIA DA OMISSÃO APONTADA. AUSÊNCIA DE ANÁLISE ACERCA DA CONEXÃO APONTADA NO ART. 55, § 3º DO CPC. NÃO VERIFICAÇÃO DE RISCO DE PROLAÇÃO DE DECISÕES CONFLITANTES OU CONTRADITÓRIAS CASO JULGADAS SEPARADAMENTE. DEFESAS DISTINTAS…
2405.html<=>0806103-32.2018.8.02.0000<=>-<=>3ª Câmara Cível<=>11/02/2019<=>-<=>Des. Domingos de Araújo Lima Neto<=>AGRAVO DE INSTRUMENTO. AÇÃO DE REVISÃO DE DÉBITO DE CARTÃO DE CRÉDITO OU ANULATÓRIA DE CARTÃO DE CRÉDITO C/C REPARAÇÃO POR DANOS MORAIS C/C ANTECIPAÇÃO DE TUTELA. SUSPENSÃO DOS DESCONTOS REALIZADOS NA FOLHA DE PAGAMENTO DA AGRAVADA. AUSÊNCIA DE DEMONSTRAÇÃO DE LEGITIMIDADE DOS DESCON…
2555.html<=>0800503-93.2019.8.02.0000<=>-<=>Câmara Criminal<=>29/03/2019<=>-<=>Des. Sebastião Costa Filho<=>HABEAS CORPUS. PENAL. PROCESSO PENAL. ROUBOS MAJORADOS PELO CONCURSO DE AGENTES E USO DE ARMA DE FOGO EM CONTINUIDADE DELITIVA. SUSCITADA A EXISTÊNCIA DE EXCESSO DE PRAZO PARA CONCLUSÃO DA INSTRUÇÃO PROCESSUAL. NÃO CONSTATAÇÃO. PECULIARIDADES DO FEITO QUE JUSTIÇAM A DELONGA NA MARCHA PROCES…
2116.html<=>0805686-79.2018.8.02.0000<=>-<=>3ª Câmara Cível<=>14/12/2018<=>-<=>Des. Alcides Gusmão da Silva<=>AGRAVO DE INSTRUMENTO. EXECUÇÃO FISCAL. DECISÃO QUE DETERMINOU O DESBLOQUEIO DE VALORES PENHORADOS EM CONTA POUPANÇA. ALEGADO DESVIRTUAMENTO NA UTILIZAÇÃO DESSA MODALIDADE. PRETENSÃO DE MITIGAÇÃO DA IMPENHORABILIDADE LEGAL COM BASE EM PRECEDENTE DESTA CÂMARA. HIPÓTESE QUE NÃO SE ASSEMELHA…
997.html<=>0805714-47.2018.8.02.0000<=>-<=>1ª Câmara Cível<=>13/02/2019<=>-<=>Des. Fábio José Bittencourt Araújo<=>AGRAVO DE INSTRUMENTO EM AÇÃO DE EXECUÇÃO DE TÍTULO EXECUTIVO EXTRAJUDICIAL, FUNDADA EM CONTRATO ADMINISTRATIVO DE PRESTAÇÃO DE SERVIÇOS DE TRANSPORTE. INSTRUMENTO QUE ESTÁ SENDO OBJETO DE AÇÃO DE IMPROBIDADE ADMINISTRATIVA, EM TRÂMITE PERANTE A JUSTIÇA FEDERAL. PROLAÇÃO DE SENTENÇA …
9599.html<=>0000401-89.2012.8.02.0052<=>-<=>2ª Câmara Cível<=>20/03/2019<=>-<=>Desa. Elisabeth Carvalho Nascimento<=>APELAÇÃO CÍVEL. REVISIONAL DE CONTRATO. INSTRUMENTO PARTICULAR JUNTADO AOS AUTOS. AUSÊNCIA DE CONHECIMENTO RECURSAL QUANTO AO PONTO NÃO DEBATIDO NA SENTENÇA. AUSÊNCIA DE PREVISÃO DE COBRANÇA DE COMISSÃO DE PERMANÊNCIA E DE TAXA DE ABERTURA DE CRÉDITO NO CONTRATO. POSSIBILIDADE DE C…
5186.html<=>0715949-67.2015.8.02.0001<=>-<=>2ª Câmara Cível<=>14/12/2018<=>-<=>Des. Pedro Augusto Mendonça de Araújo<=>APELAÇÃO CÍVEL. AÇÃO DE IMISSÃO DE POSSE. EXTINÇÃO EM RAZÃO DA ILEGITIMIDADE DA PARTE AUTORA. POSSIBILIDADE DE O HERDEIRO NECESSÁRIO BUSCAR TUTELA JURISDICIONAL PARA SALVAGUARDAR O PATRIMÔNIO DEIXADO PELO GENITOR. ANULAÇÃO DA SENTENÇA. NECESSIDADE DE RETORNO DOS AUTOS À VARA DE O…
7287.html<=>0731331-71.2013.8.02.0001<=>-<=>Câmara Criminal<=>28/03/2019<=>-<=>Des. José Carlos Malta Marques<=>RECURSO EM SENTIDO ESTRITO. CALÚNIA (ART. 138 DO CÓDIGO PENAL). PLEITO DE ANULAÇÃO E INTEGRAÇÃO DA DECISÃO QUE SUSPENDEU O ANDAMENTO DO FEITO. ALEGAÇÃO DE EMISSÃO DE PRONUNCIAMENTO JUDICIAL SEM FUNDAMENTAÇÃO ALGUMA. JUÍZO DE RETRATAÇÃO DO MAGISTRADO PROFERIDO POSTERIORMENTE. ESGOTAMENTO…
6131.html<=>0442313-66.2001.8.02.0058<=>-<=>3ª Câmara Cível<=>14/12/2018<=>-<=>Des. Alcides Gusmão da Silva<=>APELAÇÃO CÍVEL. AÇÃO CAUTELAR VISANDO AFASTAR A INCIDÊNCIA DE ICMS SOBRE PRODUTOS E SERVIÇOS ADQUIRIDOS PELO MUNICÍPIO DE ARAPIRACA. NÃO AJUIZAMENTO DA AÇÃO PRINCIPAL EM 30 DIAS. ARTIGO 806 DO CPC/73. EXTINÇÃO DO FEITO SEM RESOLUÇÃO DO MÉRITO. RECURSO CONHECIDO E PROVIDO.<=>None<=>APELAÇÃ…
2750.html<=>0805515-25.2018.8.02.0000<=>-<=>1ª Câmara Cível<=>06/02/2019<=>-<=>Des. Fábio José Bittencourt Araújo<=>PROCESSUAL CIVIL E ADMINISTRATIVO. AGRAVO DE INSTRUMENTO. INSURGÊNCIA CONTRA DECISÃO DE PRIMEIRO GRAU QUE INDEFERIU O PEDIDO LIMINAR PARA A IMEDIATA PROMOÇÃO DOS MILITARES INDICADOS NO BGO N.º 096, DE 23 DE MAIO DE 2018, À GRADUAÇÃO DE 2º SARGENTO. VEDAÇÃO DE ANTECIPAÇÃO DA TUTELA E…
9222.html<=>0014593-88.2009.8.02.0001<=>-<=>2ª Câmara Cível<=>21/02/2019<=>-<=>Des. Klever Rêgo Loureiro<=>APELAÇÃO CÍVEL. AÇÃO DE OBRIGAÇÃO DE FAZER. CONCESSÃO DE PENSÃO POR MORTE. PRINCÍPIO TEMPUS REGIT ACTUM. APLICA-SE A LEI VIGENTE À ÉPOCA DA MORTE. SÚMULA N. 340 DO STJ. BENEFICIÁRIOS DESCRITOS NO ROL TAXATIVO DO ART. 9º DA LEI Nº 6.288/2002. AUSÊNCIA DE PREVISÃO DE SOBRINHA FIGURAR COMO BENE…
2636.html<=>0806668-93.2018.8.02.0000<=>-<=>2ª Câmara Cível<=>15/02/2019<=>-<=>Desa. Elisabeth Carvalho Nascimento<=>AGRAVO DE INSTRUMENTO. AÇÃO DE COBRANÇA COM REPETIÇÃO DE INDÉBITO C/C DANOS MORAIS. CARTÃO DE CRÉDITO CONSIGNADO. DESCONTOS NÃO AUTORIZADOS EM FOLHA DE PAGAMENTO. INDÍCIOS DE VENDA CASADA. PRÁTICA DA MODALIDADE PROIBIDA PELO ART. 39, I, DO CDC. FORTES INDICAÇÕES DE FALTA DE INFORMA…
5706.html<=>0800009-91.2019.8.02.9002<=>-<=>Câmara Criminal<=>11/03/2019<=>-<=>Des. Sebastião Costa Filho<=>HABEAS CORPUS. PENAL. PROCESSO PENAL. TRÁFICO DE DROGAS. PRISÃO PREVENTIVA. REQUISITOS AUTORIZADORES. PREENCHIMENTO. ÉDITO PRISIONAL BEM FUNDAMENTADO, COM ARRIMO NOS AUTOS. CUSTÓDIA CAUTELAR NECESSÁRIA PARA A GARANTIA DA ORDEM PÚBLICA, DIANTE DA PERICULOSIDADE QUE É ATRIBUÍDA AO PACIENTE. G…
8661.html<=>0800617-32.2019.8.02.0000<=>-<=>3ª Câmara Cível<=>26/03/2019<=>-<=>Des. Alcides Gusmão da Silva<=>AGRAVO DE INSTRUMENTO. AÇÃO DECLARATÓRIA DE INEXISTÊNCIA DE DÉBITO C/C INDENIZAÇÃO POR DANOS MORAIS COM PEDIDO DE ANTECIPAÇÃO DA TUTELA. CONSUMIDOR. DECISÃO QUE DETERMINOU A SUSPENSÃO DOS DESCONTOS EM FOLHA, SOB PENA DE MULTA DIÁRIA. PRETENSÃO RECURSAL DE AFASTAMENTO DAS ASTREINTES, OU DE…
6684.html<=>0806013-24.2018.8.02.0000<=>-<=>3ª Câmara Cível<=>17/12/2018<=>-<=>Des. Domingos de Araújo Lima Neto<=>AGRAVO DE INSTRUMENTO. AÇÃO DECLARATÓRIA DE INEXISTÊNCIA DE DÉBITO COM PEDIDO LIMINAR C/C OBRIGAÇÃO DE FAZER E INDENIZAÇÃO POR DANOS MORAIS E MATERIAIS. SUSPENSÃO DOS DESCONTOS REALIZADOS NA FOLHA DE PAGAMENTO DO AGRAVANTE. AUSÊNCIA DE DEMONSTRAÇÃO DE LEGITIMIDADE DOS DESCONTOS. PRES…
8868.html<=>0805504-93.2018.8.02.0000<=>-<=>3ª Câmara Cível<=>14/12/2018<=>-<=>Des. Alcides Gusmão da Silva<=>AGRAVO DE INSTRUMENTO. REVISIONAL DE CONTRATO. AFASTAMENTO DA MORA. NECESSIDADE DE DEPÓSITO DO VALOR INTEGRAL DAS PARCELAS CONTRATADAS. AUSÊNCIA DE VEROSSIMILHANÇA, NESSE MOMENTO, DA PRETENSÃO DE PAGAMENTO DE VALORES QUE TÊM POR BASE CÁLCULOS APRESENTADOS DE FORMA UNILATERAL. RECURSO CONH…
4792.html<=>0715344-92.2013.8.02.0001<=>-<=>3ª Câmara Cível<=>19/12/2018<=>-<=>Des. Celyrio Adamastor Tenório Accioly<=>APELAÇÃO CÍVEL EM AÇÃO REVISIONAL DE CONTRATO BANCÁRIO. DIREITO CIVIL. DIREITO DO CONSUMIDOR. RELATIVIZAÇÃO DO PACTA SUNT SERVANDA. POSSIBILIDADE DE REVISÃO DAS CLÁUSULAS ABUSIVAS. JUROS REMUNERATÓRIOS. PACTUAÇÃO EXPRESSA. ABUSIVIDADE APENAS QUANDO ULTRAPASSAR UMA VEZ E MEIA A T…
7765.html<=>0804806-87.2018.8.02.0000<=>-<=>2ª Câmara Cível<=>21/03/2019<=>-<=>Des. Pedro Augusto Mendonça de Araújo<=>AGRAVO DE INSTRUMENTO. PROCESSO CIVIL. ASTREINTES. INSURGE-SE A AGRAVANTE CONTRA A DECISÃO QUE REDUZIU O VALOR COMINADO A TÍTULO DE ASTREINTES. MULTA QUE ALCANÇOU O MONTANTE DE R$ 4.244.000,00 (QUATRO MILHÕES, DUZENTOS E QUARENTA E QUATRO MIL REAIS). ASTREINTE MINORADA PARA O VAL…
1757.html<=>0806687-02.2018.8.02.0000<=>-<=>Câmara Criminal<=>14/02/2019<=>-<=>Des. José Carlos Malta Marques<=>HABEAS CORPUS. TRÁFICO DE DROGAS (ART. 33 DA LEI 11.343/06). ESTUPRO DE VULNERÁVEL (ART. 217-A DO CÓDIGO PENAL). ALEGAÇÃO DE EXCESSO DE PRAZO. INOCORRÊNCIA. MARCHA PROCESSUAL DENTRO DA RAZOABILIDADE. AUDIÊNCIA DE INSTRUÇÃO E JULGAMENTO DESIGNADA PARA DATA PRÓXIMA. CONSTRANGIMENTO ILEGAL…
4390.html<=>0725097-10.2012.8.02.0001<=>-<=>2ª Câmara Cível<=>15/03/2019<=>-<=>Des. Pedro Augusto Mendonça de Araújo<=>DIREITO CIVIL. AÇÃO DECLARATÓRIA DE INEXISTÊNCIA DE RELAÇÃO JURÍDICA C/C DANOS MORAIS. CONSTITUIÇÃO DE SOCIEDADE EMPRESÁRIA EM NOME DO AUTOR PERANTE A JUNTA COMERCIAL MEDIANTE FRAUDE. NEGATIVA DE ABERTURA DE CONTA CORRENTE JUNTO AO BANCO DO BRASIL, ANTE A EXISTÊNCIA DE DÉBITOS EM…
9969.html<=>0733377-28.2016.8.02.0001<=>-<=>3ª Câmara Cível<=>09/02/2019<=>-<=>Des. Celyrio Adamastor Tenório Accioly<=>EMBARGOS DE DECLARAÇÃO EM APELAÇÃO CÍVEL. OMISSÃO E CONTRADIÇÃO. INEXISTÊNCIA. INCONFORMISMO DA PARTE COM O JULGAMENTO. REDISCUSSÃO DA MATÉRIA. IMPOSSIBILIDADE. INTUITO PROTELATÓRIO. APLICAÇÃO DE MULTA. EMBARGOS DE DECLARAÇÃO CONHECIDOS E REJEITADOS.<=>None<=>EMBARGOS DE DECLARA…
9072.html<=>0000421-09.2017.8.02.0019<=>-<=>Câmara Criminal<=>21/03/2019<=>-<=>Des. João Luiz Azevedo Lessa<=>APELAÇÃO CRIMINAL. PENAL. PROCESSUAL PENAL. TRÁFICO DE DROGAS. PEDIDO DE ABSOLVIÇÃO. IMPROCEDÊNCIA. CONJUNTO PROBATÓRIO CONVINCENTE. PROVAS NOS AUTOS DE QUE O RÉU PRATICOU O DELITO DE TRÁFICO DE DROGAS. AFASTADA A VALORAÇÃO DESFAVORÁVEL DA CONDUTA SOCIAL POR AUSÊNCIA DE FUNDAMENTOS. EXIST…
4462.html<=>0711723-19.2015.8.02.0001<=>-<=>2ª Câmara Cível<=>22/02/2019<=>-<=>Des. Pedro Augusto Mendonça de Araújo<=>PROCESSO CIVIL E ADMINISTRATIVO. AÇÃO ORDINÁRIA COM PEDIDO DE TUTELA ANTECIPADA. SENTENÇA PELO PROCEDÊNCIA DO PEDIDO. APELAÇÃO CÍVEL. PLEITO PARA QUE OS EFEITOS FINANCEIROS DA AVERBAÇÃO DO TEMPO DE SERVIÇO SEJAM CONTADOS A PARTIR DA DATA EM O APELANTE PROTOCOLOU O REQUERIMENTO NA…
5629.html<=>0500961-34.2008.8.02.0045<=>-<=>Câmara Criminal<=>20/02/2019<=>-<=>Des. João Luiz Azevedo Lessa<=>PENAL. PROCESSO PENAL. RECURSO EM SENTIDO ESTRITO. HOMICÍDIO DOLOSO. INDÍCIOS DE QUE O CRIME FOI COMETIDO MEDIANTE MOTIVO FÚTIL. QUALIFICADORA QUE CONSTA NA DENÚNCIA E FOI DEVIDAMENTE FUNDAMENTADA NA PRONÚNCIA, DEVENDO SER MANTIDA. TRIBUNAL DO JÚRI É O ÓRGÃO COMPETENTE PARA APRECIAR O AFA…
2103.html<=>0719821-95.2012.8.02.0001<=>-<=>2ª Câmara Cível<=>25/03/2019<=>-<=>Des. Klever Rêgo Loureiro<=>APELAÇÃO CÍVEL INTERPOSTA PELA DEFENSORIA PÚBLICA DO ESTADO DE ALAGOAS. PLEITO PARA MAJORAÇÃO DE HONORÁRIOS ADVOCATÍCIOS EM FAVOR DA INSTITUIÇÃO QUE ASSISTE A PARTE AUTORA. POSSIBILIDADE. ARBITRAMENTO NO IMPORTE DE R$ 475,00 (QUATROCENTOS E SETENTA E CINCO REAIS). RECURSO CONHECIDO E PARCIAL…
8128.html<=>0800040-54.2019.8.02.0000<=>-<=>Câmara Criminal<=>30/01/2019<=>-<=>Des. João Luiz Azevedo Lessa<=>PENAL. PROCESSUAL PENAL. HABEAS CORPUS. ASSOCIAÇÃO PARA O TRÁFICO. TRÁFICO DE DROGAS. ALEGAÇÃO DE EXCESSO DE PRAZO NA FORMAÇÃO DA CULPA. SENTENÇA CONDENATÓRIA SUPERVENIENTE. ALEGAÇÃO DE EXCESSO DE PRAZO PREJUDICADA. DECISÃO DE DECRETAÇÃO E MANUTENÇÃO DA SEGREGAÇÃO CAUTELAR DEVIDAMENTE FUN…
8789.html<=>0702351-64.2018.8.02.0058<=>-<=>3ª Câmara Cível<=>19/02/2019<=>-<=>Des. Domingos de Araújo Lima Neto<=>APELAÇÃO CÍVEL. AÇÃO DE INDENIZAÇÃO POR DANOS MORAIS. RELAÇÃO DE CONSUMO. RESPONSABILIDADE OBJETIVA. TRAVAMENTO DA PORTA. ABORDAGEM INDEVIDA. MAGISTRADA. PORTE DE ARMA. MÁ PRESTAÇÃO DE SERVIÇOS POR PARTE DO SEGURANÇA E DO GERENTE DO BANCO. DANO MORAL CONFIGURADO. REDUÇÃO DO QUANTUM I…
8221.html<=>0700570-86.2017.8.02.0043<=>-<=>3ª Câmara Cível<=>26/03/2019<=>-<=>Des. Domingos de Araújo Lima Neto<=>APELAÇÃO CÍVEL. AÇÃO DE ABSTENÇÃO DE COBRANÇA C/C INDENIZATÓRIA POR DANOS MORAIS. DÍVIDA INEXISTENTE. INCLUSÃO DO NOME DO RECORRIDO NO CADASTRO DE INADIMPLENTES. APONTAMENTO PREEXISTENTE EM NOME DO RECORRENTE. DANO MORAL AFASTADO. INTELIGÊNCIA DA SÚMULA 385 DO STJ. CANCELAMENTO DA IN…
4226.html<=>0706439-64.2014.8.02.0001<=>-<=>3ª Câmara Cível<=>17/12/2018<=>-<=>Des. Domingos de Araújo Lima Neto<=>APELAÇÃO CÍVEL. SUCESSÕES. AÇÃO DE PRESTAÇÃO DE CONTAS. DIVERGÊNCIA ENTRE OS HERDEIROS. DEVER DE DEMONSTRAR AS CONTAS PERTINENTES AOS FRUTOS E RENDIMENTOS DOS BENS DO ESPÓLIO. NECESSIDADE DE PRESTAÇÃO DE CONTAS PELA INVENTARIANTE. MANUTENÇÃO DA DECISÃO. RECURSO CONHECIDO E NÃO PROVID…
7278.html<=>0724596-56.2012.8.02.0001<=>-<=>3ª Câmara Cível<=>18/03/2019<=>-<=>Des. Celyrio Adamastor Tenório Accioly<=>PROCESSO CIVIL. EMBARGOS DE DECLARAÇÃO EM APELAÇÃO CÍVEL. AÇÃO ORDINÁRIA. INDENIZATÓRIA POR DANOS MORAIS E MATERIAIS. ALEGAÇÃO DE OMISSÃO. INOCORRÊNCIA. IMPOSSIBILIDADE DE REDISCUSSÃO DA MATÉRIA. DESNECESSIDADE DE PRÉ-QUESTIONAMENTO DE DISPOSITIVOS LEGAIS. DECLARATÓRIOS CONHECID…
9801.html<=>0002556-13.2013.8.02.0058<=>-<=>3ª Câmara Cível<=>01/03/2019<=>-<=>Des. Domingos de Araújo Lima Neto<=>APELAÇÃO CÍVEL. AÇÃO DECLARATÓRIA DE INEXISTÊNCIA DE DÉBITO C/C INDENIZAÇÃO POR DANOS MORAIS C/C PEDIDO DE ANTECIPAÇÃO DE TUTELA. APREENSÃO DE VEÍCULO PELO ESTADO. COBRANÇA DE DIÁRIAS INDEVIDAS. OMISSÃO DE INFORMAÇÃO DO ESTADO. OCORRÊNCIA DE ERRO MATERIAL CORRIGIDO. DANO MORAL NÃO CO…
2671.html<=>0700389-72.2014.8.02.0049<=>-<=>1ª Câmara Cível<=>06/02/2019<=>-<=>Des. Fábio José Bittencourt Araújo<=>PROCESSUAL CIVIL. AÇÃO DE INDENIZAÇÃO POR DANOS MORAIS. SENTENÇA QUE, RECONHECENDO A OCORRÊNCIA DE LITISPENDÊNCIA, JULGOU O FEITO EXTINTO SEM EXAME DE MÉRITO, NOS TERMOS DO ART. 485, INCISO V, C/C, OS ARTS. 502 E 503, TODOS DO CPC/15. APELAÇÃO CÍVEL. TESE SEGUNDO A QUAL O MAGISTRADO…
7340.html<=>0700280-77.2017.8.02.0041<=>-<=>3ª Câmara Cível<=>26/02/2019<=>-<=>Des. Domingos de Araújo Lima Neto<=>APELAÇÃO CÍVEL. DIREITO ADMINISTRATIVO. DIREITO CONSTITUCIONAL. SERVIDOR PÚBLICO DO MUNICÍPIO DE CAPELA. UNIDADE REAL DE VALOR-URV. LEI FEDERAL N. 8.880/94. INTERRUPÇÃO DO PROCESSO HIPERINFLACIONÁRIO MEDIANTE A CONVERSÃO DA MOEDA CORROÍDA POR UM NOVO PADRÃO MONETÁRIO. ESTABELECIMENTO…
8373.html<=>0805847-89.2018.8.02.0000<=>-<=>1ª Câmara Cível<=>06/02/2019<=>-<=>Des. Fábio José Bittencourt Araújo<=>DIREITO PROCESSUAL CIVIL. AGRAVO DE INSTRUMENTO EM SEDE DE AÇÃO ORDINÁRIA DE INDENIZAÇÃO SECURITÁRIA. PRELIMINAR DE NÃO CABIMENTO SUSCITADA EM CONTRARRAZÕES. REJEITADA. DECISÃO INTERLOCUTÓRIA CUJO TEOR ACOLHE PEDIDO DE INGRESSO NO FEITO FORMULADO PELA CAIXA ECONÔMICA FEDERAL, RECONH…
9748.html<=>0806790-09.2018.8.02.0000<=>-<=>3ª Câmara Cível<=>22/02/2019<=>-<=>Des. Alcides Gusmão da Silva<=>AGRAVO DE INSTRUMENTO. AÇÃO DE COBRANÇA. DECISÃO QUE DENEGOU O BENEFÍCIO DA JUSTIÇA GRATUITA EM PROVEITO DA AUTORA E POSSIBILITOU O PAGAMENTO DAS CUSTAS PROCESSUAIS AO FINAL DA DEMANDA. ART. 99 E SS., DO CPC/15. REQUERENTE QUE NÃO LOGROU ÊXITO EM COMPROVAR SUA HIPOSSUFICIÊNCIA FINANCEIRA.…
2522.html<=>0804760-98.2018.8.02.0000<=>-<=>2ª Câmara Cível<=>15/02/2019<=>-<=>Des. Pedro Augusto Mendonça de Araújo<=>AGRAVO DE INSTRUMENTO. CONCURSO PÚBLICO. PROVIMENTO DE CARGO DE AGENTE DA POLÍCIA CIVIL DO ESTADO DE ALAGOAS. CANDIDATO PORTADOR DE NECESSIDADES ESPECIAIS. ELIMINAÇÃO DO CERTAME EM RAZÃO DE TESTE DE APTIDÃO FÍSICA. ATO ILEGAL. EXIGÊNCIA QUE NECESSITA DE PREVISÃO NO EDITAL E NA LE…
9564.html<=>0723650-45.2016.8.02.0001<=>-<=>1ª Câmara Cível<=>27/02/2019<=>-<=>Des. Fábio José Bittencourt Araújo<=>DIREITO ADMINISTRATIVO. URV. APELAÇÃO CÍVEL EM AÇÃO ORDINÁRIA QUE VISA À OBTENÇÃO DE RECOMPOSIÇÃO REMUNERATÓRIA NA ORDEM DE 11,98% (ONZE INTEIROS E NOVENTA E OITO DÉCIMOS POR CENTO), EM DECORRÊNCIA DAS PERDAS SOFRIDAS EM VIRTUDE DA CONVERSÃO SALARIAL EM UNIDADE REAL DE VALOR - URV. …
5662.html<=>0002219-55.2000.8.02.0001<=>-<=>Câmara Criminal<=>14/03/2019<=>-<=>Des. José Carlos Malta Marques<=>RECURSO EM SENTIDO ESTRITO. HOMICÍDIO QUALIFICADO TENTADO MEDIANTE RECURSO QUE IMPOSSIBILITOU A DEFESA DA VÍTIMA (ART. 121, § 2º, INCISO IV, C/C ART. 14, INCISO II, DO CÓDIGO PENAL). PLEITO DE DESCLASSIFICAÇÃO. TESE DE QUE A RECORRENTE NÃO AGIU COM ANIMUS NECANDI. VERSÃO APRESENTADA PEL…
3803.html<=>0801972-14.2018.8.02.0000<=>-<=>2ª Câmara Cível<=>01/04/2019<=>-<=>Des. Klever Rêgo Loureiro<=>AGRAVO DE INSTRUMENTO. AÇÃO REVISIONAL DE CONTRATO. DEPÓSITO DO VALOR INCONTROVERSO. IMPOSSIBILIDADE NO PRESENTE CASO. NÃO PREENCHIMENTO DOS REQUISITOS PELA AGRAVANTE. MANUTENÇÃO NA POSSE DO BEM E ABSTENÇÃO DE INSCRIÇÃO DO NOME DA AGRAVANTE NOS ÓRGÃOS DE PROTEÇÃO AO CRÉDITO MEDIANTE O DEPÓSI…
4568.html<=>0000334-61.2011.8.02.0052<=>-<=>1ª Câmara Cível<=>27/03/2019<=>-<=>Des. Fábio José Bittencourt Araújo<=>APELAÇÃO CÍVEL. ADMINISTRATIVO E CONSTITUCIONAL. AÇÃO DE COBRANÇA. SERVIDORA PÚBLICA DO MUNICÍPIO DE SÃO JOSÉ DA LAJE. AGENTE COMUNITÁRIO DE SAÚDE. PEDIDO DE REFORMA DA SENTENÇA QUE CONDENOU O ENTE MUNICIPAL AO PAGAMENTO, EM FAVOR DA SERVIDORA, DE ADICIONAL DE INSALUBRIDADE NO PERCE…
4.html<=>0700433-41.2016.8.02.0043<=>-<=>Câmara Criminal<=>17/12/2018<=>-<=>Des. Washington Luiz D. Freitas<=>PENAL E PROCESSO PENAL. APELAÇÃO CRIMINAL. FURTO QUALIFICADO. PEDIDO DE DESCLASSIFICAÇÃO PARA O CRIME DE RECEPTAÇÃO. IMPOSSIBILIDADE. AGENTE CAPTURADO LOGO APÓS O CRIME COM A RES FURTIVA. RECONHECIMENTO POR MEIO DE CÂMERAS DE SEGURANÇA. ACERVO PROBATÓRIO ROBUSTO. PEDIDO DE DECOTE DAS QUAL…
7042.html<=>0700850-18.2017.8.02.0056<=>-<=>Câmara Criminal<=>05/02/2019<=>-<=>Des. Sebastião Costa Filho<=>PENAL. PROCESSO PENAL. APELAÇÃO CRIMINAL. ROUBO CONSUMADO E TENTATIVA DE ROUBO. CONDENAÇÃO. DOSIMETRIA DA PENA. PLEITO DE APLICAÇÃO DA REGRA DO CÚMULO MATERIAL BENÉFICO, EM DETRIMENTO DO SISTEMA DE CÁLCULO DO CRIME CONTINUADO. ACOLHIMENTO. SOMA DAS PENAS QUE SE REVELA MAIS FAVORÁVEL AO RÉU …
9335.html<=>0718307-34.2017.8.02.0001<=>-<=>1ª Câmara Cível<=>11/03/2019<=>-<=>Des. Fábio José Bittencourt Araújo<=>PROCESSUAL CIVIL. APELAÇÃO CÍVEL. SENTENÇA QUE FIXOU OS HONORÁRIOS ADVOCATÍCIOS DE FORMA EQUITATIVA, COM FULCRO NO ART. 85, § 8º DO CPC/15. HIPÓTESE QUE SOMENTE ACONTECE NAS CAUSAS EM QUE O PROVEITO ECONÔMICO É INESTIMÁVEL OU IRRISÓRIO, OU QUANDO O VALOR DA CAUSA FOR MUITO BAIXO. PL…
4942.html<=>0714835-64.2013.8.02.0001<=>-<=>Câmara Criminal<=>28/03/2019<=>-<=>Des. Washington Luiz D. Freitas<=>PROCESSO PENAL. EMBARGOS DE DECLARAÇÃO EM APELAÇÃO. ALEGAÇÃO DE OMISSÃO NO JULGADO. PLEITO DE DESCLASSIFICAÇÃO DE FURTO QUALIFICADO PARA APROPRIAÇÃO INDÉBITA. NÃO VERIFICAÇÃO. DOSIMETRIA DA PENA EM RELAÇÃO AO CRIME DE ASSOCIAÇÃO CRIMINOSA. AFASTAMENTO DA VALORAÇÃO NEGATIVA DO COMPORTAM…
7261.html<=>0715773-59.2013.8.02.0001<=>-<=>2ª Câmara Cível<=>21/02/2019<=>-<=>Des. Klever Rêgo Loureiro<=>AÇÃO REVISIONAL DE CONTRATO BANCÁRIO. SENTENÇA DE PARCIAL PROCEDÊNCIA. ENCARGOS CONTRATUAIS AFASTADOS. APELAÇÃO DA INSTITUIÇÃO FINANCEIRA. PRELIMINAR DE SENTENÇA ULTRA PETITA. ACOLHIMENTO. AFASTAMENTO DA PARTE QUE EXCEDE AO PLEITO AUTORAL. ALEGAÇÃO DE VALIDADE DOS JUROS CONTRATUAIS E DA CAPI…
7000.html<=>0805254-60.2018.8.02.0000<=>-<=>3ª Câmara Cível<=>14/12/2018<=>-<=>Des. Alcides Gusmão da Silva<=>AGRAVO DE INSTRUMENTO. AÇÃO DECLARATÓRIA DE INEXISTÊNCIA DE DÉBITO C/C INDENIZAÇÃO POR DANOS MORAIS COM PEDIDO DE ANTECIPAÇÃO DA TUTELA. CONSUMIDOR. DECISÃO QUE DETERMINOU A SUSPENSÃO DOS DESCONTOS EM FOLHA, SOB PENA DE MULTA DIÁRIA. INDÍCIOS DE IRREGULARIDADES NA CONTRATAÇÃO DOS SERVIÇOS…
651.html<=>0803417-04.2017.8.02.0000<=>-<=>Tribunal Pleno<=>19/12/2018<=>-<=>Des. Domingos de Araújo Lima Neto<=>RECLAMAÇÃO. TRIBUNAL PLENO. PROCESSO CIVIL. RESOLUÇÃO N. 3/2016 DO SUPERIOR TRIBUNAL DE JUSTIÇA. DELEGAÇÃO DE COMPETÊNCIA AOS TRIBUNAIS DE JUSTIÇA PARA PROCESSAR E JULGAR RECLAMAÇÃO ACERCA DE DECISÃO DA TURMA RECURSAL. DESNECESSIDADE DA SUSCITAÇÃO DO CONFLITO DE COMPETÊNCIA ANTE PROLAÇ…
4317.html<=>0800029-25.2019.8.02.0000<=>-<=>3ª Câmara Cível<=>22/03/2019<=>-<=>Des. Alcides Gusmão da Silva<=>AGRAVO DE INSTRUMENTO. AÇÃO DECLARATÓRIA DE NULIDADE DE NEGÓCIO JURÍDICO C/C INDENIZAÇÃO POR DANOS MORAIS COM PEDIDO LIMINAR. CONSUMIDOR. DECISÃO QUE DETERMINOU A SUSPENSÃO DOS DESCONTOS EM FOLHA, SOB PENA DE MULTA DIÁRIA. INDÍCIOS DE IRREGULARIDADES NA PACTUAÇÃO DOS SERVIÇOS DE EMPRÉSTIM…
4898.html<=>0700126-92.2018.8.02.0051<=>-<=>3ª Câmara Cível<=>12/03/2019<=>-<=>Des. Alcides Gusmão da Silva<=>APELAÇÃO CÍVEL. EXECUÇÃO FISCAL. EXTINÇÃO DO FEITO SEM RESOLUÇÃO DE MÉRITO POR AUSÊNCIA DE INTERESSE DE AGIR. VALOR IRRISÓRIO DO DÉBITO. LEI MUNICIPAL N. 1.775/2017. FUNDAMENTO NOVO. OFENSA AOS PRINCÍPIOS DO CONTRADITÓRIO E DA AMPLA DEFESA. INCIDÊNCIA DO ART. 10 DO CPC/15 INOBSERVÂNCIA AO…
64.html<=>0700510-24.2017.8.02.0202<=>-<=>2ª Câmara Cível<=>21/02/2019<=>-<=>Des. Klever Rêgo Loureiro<=>EMBARGOS DE DECLARAÇÃO EM APELAÇÃO CÍVEL. INOCORRÊNCIA DOS VÍCIOS ELENCADOS NO ARTIGO 1.022 DO CÓDIGO DE PROCESSO CIVIL. MATÉRIA DEVIDAMENTE DELINEADA NO ACÓRDÃO RECORRIDO, SEM A PRESENÇA DE OMISSÃO. EMBARGOS CONHECIDOS E REJEITADOS. DECISÃO UNÂNIME.<=>None<=>EMBARGOS DE DECLARAÇÃO EM APELAÇÃO…
5501.html<=>0502117-97.2007.8.02.0043<=>-<=>2ª Câmara Cível<=>19/03/2019<=>-<=>Des. Pedro Augusto Mendonça de Araújo<=>APELAÇÃO CÍVEL. AÇÃO DE ANULAÇÃO DE CONTRATO C/C INDENIZAÇÃO POR DANOS MORAIS E MATERIAIS. CRÉDITO INDEVIDAMENTE COBRADO, TENDO EM VISTA O NÃO RECEBIMENTO DO EMPRÉSTIMO SOLICITADO. APLICAÇÃO DO CDC. RESPONSABILIDADE DA INSTITUIÇÃO FINANCEIRA. NEGATIVAÇÃO. INSCRIÇÃO INDEVIDA EM ÓR…
9045.html<=>0800089-95.2019.8.02.0000<=>-<=>Câmara Criminal<=>25/03/2019<=>-<=>Des. Washington Luiz D. Freitas<=>PROCESSUAL PENAL. HABEAS CORPUS. ROUBO MAJORADO. ALEGAÇÃO DE AUSÊNCIA DE DECISÃO JUDICIAL QUE DETERMINE A REGRESSÃO DO REGIME IMPOSTO PARA O FECHADO. LIBERDADE CONCEDIDA PELO MAGISTRADO SINGULAR. PERDA SUPERVENIENTE DO INTERESSE DE AGIR. WRIT JULGADO PREJUDICADO. 1- Evidenciado, antes …
8144.html<=>0700459-10.2012.8.02.0001<=>-<=>1ª Câmara Cível<=>20/02/2019<=>-<=>Des. Fábio José Bittencourt Araújo<=>PROCESSUAL CIVIL. APELAÇÃO INTERPOSTA EM SEDE DE AÇÃO DE COBRANÇA DE DIFERENÇA DE SEGURO OBRIGATÓRIO/DPVAT. SENTENÇA CUJO TEOR JULGOU PROCEDENTE O PEDIDO FORMULADO NA INICIAL, CONDENANDO A DEMANDADA AO PAGAMENTO DA QUANTIA DE R$ 3.780,00, DECORRENTE DE PERDA ANATÔMICA E/OU FUNCIONAL…
5375.html<=>0000111-24.2015.8.02.0067<=>-<=>Câmara Criminal<=>21/03/2019<=>-<=>Des. João Luiz Azevedo Lessa<=>PENAL. APELAÇÃO CRIMINAL. ROUBO MAJORADO. PLEITO DE ABSOLVIÇÃO POR AUSÊNCIA DE PROVAS. NÃO ACOLHIMENTO. CONJUNTO PROBATÓRIO SUFICIENTE PARA O RECONHECIMENTO DA CONDENAÇÃO. PEDIDO DE RECONHECIMENTO DE CRIME TENTADO. INVIABILIDADE. CRIME DE ROUBO SE CONSUMA NO MOMENTO EM QUE O AGENTE OBTÉM …
5104.html<=>0005408-50.2014.8.02.0001<=>-<=>Câmara Criminal<=>14/03/2019<=>-<=>Des. José Carlos Malta Marques<=>APELAÇÃO CRIMINAL. RECEPTAÇÃO QUALIFICADA PELA ATIVIDADE COMERCIAL DE APARELHO CELULAR. PEDIDO DE ABSOLVIÇÃO POR INSUFICIÊNCIA PROBATÓRIA. TESE NÃO ACOLHIDA. PRESENÇA DO DOLO EVENTUAL. MATERIALIDADE E AUTORIA COMPROVADAS. CONDENAÇÃO MANTIDA. RECURSO CONHECIDO E IMPROVIDO.<=>None<=>APELA…
3452.html<=>0705733-52.2012.8.02.0001<=>-<=>2ª Câmara Cível<=>08/02/2019<=>-<=>Des. Klever Rêgo Loureiro<=>APELAÇÃO CÍVEL. MILITAR. AÇÃO ORDINÁRIA. PROMOÇÃO À GRADUAÇÃO DE 3º SARGENTO. OMISSÃO DO ESTADO. POSSIBILIDADE DE CONTROLE JUDICIAL SOBRE O MÉRITO DO ATO ADMINISTRATIVO. DEMONSTRADA, IN CASU, A PRETERIÇÃO À PROMOÇÃO. VIOLAÇÃO AO PRINCÍPIO DA ISONOMIA. PREENCHIMENTO DOS REQUISITOS LEGAIS. COM…
2051.html<=>0806153-58.2018.8.02.0000<=>-<=>Câmara Criminal<=>14/12/2018<=>-<=>Des. Sebastião Costa Filho<=>HABEAS CORPUS. PENAL. PROCESSO PENAL. ROUBO MAJORADO. CONCURSO DE AGENTES. EMPREGO DE ARMA DE FOGO. PRISÃO PREVENTIVA. ALEGAÇÃO DE AUSÊNCIA DE FUNDAMENTAÇÃO IDÔNEA. NÃO CONSTATAÇÃO. ÉDITO PRISIONAL SATISFATORIAMENTE FUNDAMENTADO E COM AMPLO ARRIMO NOS AUTOS. GRAVIDADE ACENTUADA DA CONDUTA E…
4005.html<=>0805987-26.2018.8.02.0000<=>-<=>3ª Câmara Cível<=>11/02/2019<=>-<=>Des. Domingos de Araújo Lima Neto<=>AGRAVO DE INSTRUMENTO. AÇÃO DECLARATÓRIA DE NULIDADE DE NEGÓCIO JURÍDICO C/C INDENIZAÇÃO POR DANOS MORAIS COM PEDIDO DE LIMINAR. SUSPENSÃO DOS DESCONTOS REALIZADOS NA FOLHA DE PAGAMENTO DA AGRAVADA. AUSÊNCIA DE DEMONSTRAÇÃO DE LEGITIMIDADE DOS DESCONTOS. PRESENÇA DE FUMUS BONI IURIS …
9924.html<=>0026308-93.2010.8.02.0001<=>-<=>2ª Câmara Cível<=>19/03/2019<=>-<=>Des. Klever Rêgo Loureiro<=>APELAÇÃO CÍVEL. DIREITO PROCESSUAL CIVIL. BUSCA E APREENSÃO. BEM VENDIDO NO CURSO DA DEMANDA. AUSÊNCIA DE AUTORIZAÇÃO. PREEXISTÊNCIA DE AÇÃO REVISIONAL. PARCELAS VENCIDAS DEPOSITADAS EM JUÍZO. DETERMINAÇÃO DE DEVOLUÇÃO DO BEM AO ADQUIRENTE. IMPOSSIBILIDADE EM FUNÇÃO DA VENDA PELO BANCO. DEMA…
756.html<=>0805275-36.2018.8.02.0000<=>-<=>3ª Câmara Cível<=>17/12/2018<=>-<=>Des. Domingos de Araújo Lima Neto<=>AGRAVO DE INSTRUMENTO. AÇÃO DECLARATÓRIA DE INEXISTÊNCIA DE DÉBITO COM PEDIDO LIMINAR C/C OBRIGAÇÃO DE FAZER E INDENIZAÇÃO POR DANOS MORAIS E MATERIAIS. SUSPENSÃO DOS DESCONTOS REALIZADOS NA FOLHA DE PAGAMENTO DO AGRAVANTE. AUSÊNCIA DE DEMONSTRAÇÃO DE LEGITIMIDADE DOS DESCONTOS. PRESE…
4450.html<=>0500082-16.2018.8.02.0000<=>-<=>3ª Câmara Cível<=>09/02/2019<=>-<=>Des. Celyrio Adamastor Tenório Accioly<=>CONFLITO NEGATIVO DE COMPETÊNCIA. AÇÃO DE EXECUÇÃO DE TÍTULO EXTRAJUDICIAL PROPOSTA PELA COMPANHIA ALAGOANA DE RECURSOS HUMANOS E PATRIMONIAIS CARHP. SOCIEDADE DE ECONOMIA MISTA VINCULADA AO ESTADO DE ALAGOAS. RECONHECIMENTO DA NATUREZA JURÍDICA DE DIREITO PRIVADO. INEXISTÊNCIA …
4011.html<=>0708152-45.2012.8.02.0001<=>-<=>2ª Câmara Cível<=>01/04/2019<=>-<=>Desa. Elisabeth Carvalho Nascimento<=>AÇÃO DECLARATÓRIA DE INEXISTÊNCIA DE DÉBITO C/C INDENIZAÇÃO POR DANOS MORAIS. SENTENÇA QUE JULGOU PROCEDENTE OS PEDIDOS FORMULADOS NA INICIAL. APELAÇÃO CÍVEL. APLICAÇÃO DO CDC. INSTITUIÇÃO DE ENSINO. ALEGAÇÃO DE CULPA EXCLUSIVA DA VÍTIMA . AFASTADA. CONDENAÇÃO EM DANOS MORAIS. INSC…
3046.html<=>0700025-25.2017.8.02.0040<=>-<=>Câmara Criminal<=>28/02/2019<=>-<=>Des. Washington Luiz D. Freitas<=>PENAL. PROCESSO PENAL. APELAÇÃO. CRIME DE HOMICÍDIO. TRIBUNAL DO JÚRI. APELAÇÃO DO MINISTÉRIO PÚBLICO QUANTO À ABSOLVIÇÃO DO ACUSADO. ALEGAÇÃO DE DECISÃO PROFERIDA EM DESCONFORMIDADE COM AS PROVAS DOS AUTOS. PLEITO DE NULIDADE AFASTADO. CONSELHO DE SENTENÇA QUE, NÃO OBSTANTE TER RECONH…
1270.html<=>0500253-70.2018.8.02.0000<=>-<=>3ª Câmara Cível<=>11/02/2019<=>-<=>Des. Domingos de Araújo Lima Neto<=>CONFLITO NEGATIVO DE COMPETÊNCIA. AÇÃO DE RESCISÃO CONTRATUAL C/C REINTEGRAÇÃO DE POSSE. CONSTATAÇÃO DE AUSÊNCIA DE INTERESSE AGRÍCOLA NO CASO. LEI ESTADUAL N. 6.895/07. VARA ESPECIALIZADA CRIADA PARA A SOLUÇÃO DE CONFLITOS AGRÁRIOS. CONFLITO CONHECIDO PARA DETERMINAR A COMPETÊNCIA D…
2777.html<=>0033892-51.2009.8.02.0001<=>-<=>Câmara Criminal<=>22/03/2019<=>-<=>Des. Washington Luiz D. Freitas<=>PENAL E PROCESSUAL PENAL. APELAÇÃO CRIMINAL. ROUBO SEGUIDO DE MORTE. MATERIALIDADE E AUTORIA DEVIDAMENTE DEMONSTRADAS. PEDIDO DE ABSOLVIÇÃO. NÃO VERIFICAÇÃO. DOSIMETRIA DA PENA. REFORMA. REDIMENSIONAMENTO DA PENA-BASE. CULPABILIDADE E CONDUTA SOCIAL. FUNDAMENTAÇÃO RASA. PENA DE MULTA P…
528.html<=>0000142-98.2015.8.02.0049<=>-<=>Câmara Criminal<=>07/02/2019<=>-<=>Des. Washington Luiz D. Freitas<=>PENAL E PROCESSO PENAL. APELAÇÃO CRIMINAL. PORTE ILEGAL DE ARMA. PLEITO DE REANÁLISE DA DOSIMETRIA DA PENA. INSURGÊNCIA QUANTO À EXASPERAÇÃO DAS CIRCUNSTÂNCIAS, CONFORME ART. 59 DO CÓDIGO PENAL. AFASTAMENTO DA CULPABILIDADE E DAS CONSEQUÊNCIAS DO CRIME. REDIMENSIONAMENTO DA PENA. 1 Desc…
6513.html<=>0713408-27.2016.8.02.0001<=>-<=>3ª Câmara Cível<=>19/12/2018<=>-<=>Des. Celyrio Adamastor Tenório Accioly<=>DIREITO PROCESSUAL CIVIL. EMBARGOS DE DECLARAÇÃO EM APELAÇÃO CÍVEL. CONCURSO PÚBLICO. ALEGAÇÃO DE OMISSÃO. REFUTADA. INEXISTÊNCIA DOS VÍCIOS ELENCADOS NO ARTIGO 1.022 DO CPC. ACÓRDÃO EMBARGADO QUE ANALISOU TODOS OS PONTOS NECESSÁRIOS AO DESLINDE DA QUAESTIO. PLEITO DE PREQUESTIO…
3055.html<=>0701187-41.2018.8.02.0001<=>-<=>3ª Câmara Cível<=>17/12/2018<=>-<=>Des. Alcides Gusmão da Silva<=>APELAÇÃO CÍVEL EM AÇÃO DECLARATÓRIA DE INEXISTÊNCIA DE DÉBITO C/C INDENIZAÇÃO POR DANO MATERIAL E MORAL. SENTENÇA QUE DECLAROU A NULIDADE DE CONTRATO E CONDENOU O DEMANDADO A REPARAÇÃO MORAL E MATERIAL. INCONFORMISMO DO RECORRENTE QUE NÃO MERECE PROSPERAR. CONSTATAÇÃO DE ABUSIVIDADE NA PA…
9863.html<=>0806545-95.2018.8.02.0000<=>-<=>Câmara Criminal<=>01/03/2019<=>-<=>Des. José Carlos Malta Marques<=>HABEAS CORPUS. PORTE ILEGAL DE ARMA DE FOGO DE USO PERMITIDO. DECRETO DE PRISÃO PREVENTIVA GENÉRICO. REVOGAÇÃO DA PRISÃO PELA AUTORIDADE DITA COATORA. WRIT PREJUDICADO. ORDEM CONHECIDA E JULGADA PREJUDICADA.<=>None<=>HABEAS CORPUS. PORTE ILEGAL DE ARMA DE FOGO DE USO PERMITIDO. DECRETO …
1659.html<=>0002219-55.2000.8.02.0001<=>-<=>Câmara Criminal<=>14/03/2019<=>-<=>Des. José Carlos Malta Marques<=>RECURSO EM SENTIDO ESTRITO. HOMICÍDIO QUALIFICADO TENTADO MEDIANTE RECURSO QUE IMPOSSIBILITOU A DEFESA DA VÍTIMA (ART. 121, § 2º, INCISO IV, C/C ART. 14, INCISO II, DO CÓDIGO PENAL). PLEITO DE DESCLASSIFICAÇÃO. TESE DE QUE A RECORRENTE NÃO AGIU COM ANIMUS NECANDI. VERSÃO APRESENTADA PEL…
9389.html<=>0806154-43.2018.8.02.0000<=>-<=>Câmara Criminal<=>28/02/2019<=>-<=>Des. Washington Luiz D. Freitas<=>HABEAS CORPUS. PROCESSO PENAL. TRÁFICO DE DROGAS. ALEGAÇÃO DE EXCESSO DE PRAZO. SUPERVENIÊNCIA DE SENTENÇA QUE CONDENOU O PACIENTE A 08 (OITO) ANOS, 11 (ONZE) MESES E 23 (VINTE E TRÊS) DIAS DE RECLUSÃO E NEGOU O DIREITO DE RECORRER EM LIBERDADE POR FUNDAMENTO DIVERSO DA DECISÃO QUE DEC…
7786.html<=>0704973-06.2012.8.02.0001<=>-<=>1ª Câmara Cível<=>13/02/2019<=>-<=>Des. Fábio José Bittencourt Araújo<=>DIREITO DO CONSUMIDOR. APELAÇÃO INTERPOSTA EM SEDE DE AÇÃO DE REVISÃO DE CONTRATO BANCÁRIO COM ALIENAÇÃO FIDUCIÁRIA EM GARANTIA. PARTE RÉ QUE NÃO POSSUI INTERESSE DE AGIR EM RELAÇÃO À TARIFA DE ABERTURA DE CRÉDITO (TAC) E À TARIFA DE EMISSÃO DE CARNÊ (TEC), PORQUE NENHUMA DELAS FOI …
6501.html<=>0716127-16.2015.8.02.0001<=>-<=>1ª Câmara Cível<=>21/03/2019<=>-<=>Des. Paulo Barros da Silva Lima<=>EMBARGOS DE DECLARAÇÃO EM APELAÇÃO CÍVEL. SERVIDOR PÚBLICO DO PODER JUDICIÁRIO DE ALAGOAS. PROGRESSÃO VERTICAL DISCIPLINADA PELA LEI ESTADUAL N.º 7.210/2010. AUSÊNCIA DE AVALIAÇÃO DE DESEMPENHO. ALEGAÇÃO DE OBSCURIDADE. NÃO ACOLHIDA. ERROR IN PROCEDENDO. MATÉRIA DE ORDEM PÚBLICA. APLIC…
6708.html<=>0722119-50.2018.8.02.0001<=>-<=>3ª Câmara Cível<=>08/03/2019<=>-<=>Des. Alcides Gusmão da Silva<=>APELAÇÃO CÍVEL. EMBARGOS À EXECUÇÃO JULGADOS EXTINTOS. PARTE EXECUTADA QUE EFETUOU O DEPÓSITO NO VALOR DA DÍVIDA REQUERENDO O ARQUIVAMENTO E BAIXA DOS AUTOS E POSTERIORMENTE OPÔS EMBARGOS À EXECUÇÃO. CONDUTA CONTRADITÓRIA. PRECLUSÃO LÓGICA ART. 507 DO CPC. OFENSA AO PRINCIPIO NON VENIRE C…
6013.html<=>0700138-24.2017.8.02.0025<=>-<=>2ª Câmara Cível<=>22/02/2019<=>-<=>Des. Pedro Augusto Mendonça de Araújo<=>CONSTITUCIONAL E ADMINISTRATIVO. MANDADO DE SEGURANÇA. PLEITO DE RESTABELECIMENTO DO SALÁRIO E CARGA HORÁRIA PREVISTOS NA LEI 788/15. A ADMINISTRAÇÃO PÚBLICA DEVE-SE PAUTAR PELO PRINCÍPIO DA LEGALIDADE - POSTULADO CONSTITUCIONAL SEGUNDO O QUAL NÃO É CONFERIDA AO ADMINISTRADOR A P…
7908.html<=>0700094-48.2015.8.02.0001<=>-<=>1ª Câmara Cível<=>20/03/2019<=>-<=>Des. Fábio José Bittencourt Araújo<=>PROCESSUAL CIVIL. APELAÇÃO INTERPOSTA EM SEDE DE AÇÃO DE COBRANÇA DE DIFERENÇA DE SEGURO OBRIGATÓRIO/DPVAT. SENTENÇA CUJO TEOR JULGOU PROCEDENTE O PEDIDO FORMULADO NA INICIAL, CONDENANDO A DEMANDADA AO PAGAMENTO DA QUANTIA DE R$ 7. 762,50 (sete mil, setecentos e sessenta e dois reai…
7026.html<=>0724290-82.2015.8.02.0001<=>-<=>1ª Câmara Cível<=>13/02/2019<=>-<=>Des. Paulo Barros da Silva Lima<=>APELAÇÃO CÍVEL. DIREITO CIVIL E PROCESSUAL CIVIL. AÇÃO DE BUSCA A APREENSÃO. EXTINÇÃO DO PROCESSO, SEM RESOLUÇÃO DE MÉRITO, EX VI DOS ARTS. 321, PARÁGRAFO ÚNICO; E, 485, INCISO I, TODOS DO NCPC. NOS CONTRATOS DE ALIENAÇÃO FIDUCIÁRIA, PARA A COMPROVAÇÃO DA MORA, É NECESSÁRIO QUE A NOTIF…
2293.html<=>0805410-82.2017.8.02.0000<=>-<=>1ª Câmara Cível<=>18/12/2018<=>-<=>Des. Tutmés Airan de Albuquerque Melo<=>AGRAVO DE INSTRUMENTO. AÇÃO DE REPETIÇÃO DE INDÉBITO C/C INDENIZATÓRIA POR DANOS MORAIS E MATERIAIS. CONTRATO DE FINANCIAMENTO COM DESCONTO EM FOLHA. REALIZAÇÃO DE PAGAMENTO PARCIAL POR PARTE DO AGRAVANTE. ALEGAÇÃO DE MODIFICAÇÃO DO CONTRATO. REFINANCIAMENTO OCORRIDO QUANDO HOUVE…
1649.html<=>0705498-51.2013.8.02.0001<=>-<=>3ª Câmara Cível<=>21/01/2019<=>-<=>Des. Celyrio Adamastor Tenório Accioly<=>EMBARGOS DE DECLARAÇÃO EM APELAÇÃO CÍVEL. AÇÃO COMINATÓRIA CUMULADA COM PEDIDO DE ANTECIPAÇÃO DOS EFEITOS DA TUTELA PRETENDIDA. MEDICAMENTO. DIREITO À SAÚDE. SUPOSTA OMISSÃO QUANTO AO ART. 996 DO CPC, ILEGITIMIDADE DA PARTE ASSISTIDA EM PLEITEAR HONORÁRIOS. NÃO ACOLHIDA. LEGITIM…
9414.html<=>0800319-40.2019.8.02.0000<=>-<=>3ª Câmara Cível<=>26/03/2019<=>-<=>Des. Domingos de Araújo Lima Neto<=>AGRAVO DE INSTRUMENTO. AÇÃO DECLARATÓRIA DE NULIDADE DE NEGÓCIO JURÍDICO C/C INDENIZAÇÃO POR DANOS MORAIS COM PEDIDO DE LIMINAR. SUSPENSÃO DOS DESCONTOS REALIZADOS NA FOLHA DE PAGAMENTO DA AGRAVADA. AUSÊNCIA DE DEMONSTRAÇÃO DE LEGITIMIDADE DOS DESCONTOS. PRESENÇA DE FUMUS BONI IURIS …
1717.html<=>0000774-39.2011.8.02.0058<=>-<=>2ª Câmara Cível<=>19/03/2019<=>-<=>Des. Klever Rêgo Loureiro<=>APELAÇÃO CÍVEL EM AÇÃO DE REINTEGRAÇÃO DE POSSE DE VEÍCULO AUTOMOTOR. NÃO CARACTERIZAÇÃO DA MORA. DEMANDADO QUE COMPROVOU O PAGAMENTO TEMPESTIVO DE TODAS AS PARCELAS REFERENTES AO CONTRATO. REQUISITO DE CONSTITUIÇÃO E DESENVOLVIMENTO VÁLIDO E REGULAR DO PROCESSO. EXTINÇÃO DA AÇÃO COMO MEDIDA…
4635.html<=>0000491-04.2015.8.02.0049<=>-<=>Câmara Criminal<=>07/02/2019<=>-<=>Des. José Carlos Malta Marques<=>APELAÇÃO CRIMINAL. PENAL E PROCESSO PENAL. ROUBO MAJORADO EMPREGO DE ARMA E AMEAÇA (ART. 157, § 2º, I E ART. 147, AMBOS DO CP). PLEITO DE ABSOLVIÇÃO DO CRIME DE AMEAÇA. AUSÊNCIA DE REPRESENTAÇÃO DA VÍTIMA. PRECEDENTES DAS CORTES SUPERIORES. INVIABILIDADE. DESNECESSIDADE DE RIGORISMO FOR…
1116.html<=>0800881-83.2018.8.02.0000<=>-<=>2ª Câmara Cível<=>25/03/2019<=>-<=>Des. Klever Rêgo Loureiro<=>AGRAVO DE INSTRUMENTO. SENTENÇA COM RESOLUÇÃO DO MÉRITO PROFERIDA PELO MAGISTRADO DE PRIMEIRO GRAU. PERDA SUPERVENIENTE DO OBJETO. JULGAMENTO PREJUDICADO. RECURSO NÃO CONHECIDO. UNANIMIDADE.<=>None<=>AGRAVO DE INSTRUMENTO. SENTENÇA COM RESOLUÇÃO DO MÉRITO PROFERIDA PELO MAGISTRADO DE PRIMEIR…
8009.html<=>0003260-60.2012.8.02.0058<=>-<=>2ª Câmara Cível<=>25/02/2019<=>-<=>Des. Pedro Augusto Mendonça de Araújo<=>APELAÇÃO CÍVEL. DIREITO CONSTITUCIONAL E ADMINISTRATIVO. CONCURSO PÚBLICO PARA PROVIMENTO DO CARGO EFETIVO DE ENGENHEIRO AGRÔNOMO DO MUNICÍPIO DE ARAPIRACA. CANDIDATO APROVADO FORA DO NÚMERO DE VAGAS. AUSÊNCIA COMPROVAÇÃO DE CARGOS VAGOS. Recurso Extraordinário com repercussão ge…
2099.html<=>0732328-20.2014.8.02.0001<=>-<=>3ª Câmara Cível<=>22/02/2019<=>-<=>Des. Alcides Gusmão da Silva<=>APELAÇÃO CÍVEL. AÇÃO CIVIL PÚBLICA. IRRESIGNAÇÃO DO ESTADO QUANTO À CONDENAÇÃO EM HONORÁRIOS ADVOCATÍCIOS. EMENDA CONSTITUCIONAL 80/2014. ART. 134, § 4º DA CF/88. HONORÁRIOS ADVOCATÍCIOS EM FAVOR DA DEFENSORIA PÚBLICA ESTADUAL. SUCUMBÊNCIA DA EDILIDADE. POSSIBILIDADE. PRECEDENTES DO STF. …
3417.html<=>0711489-71.2014.8.02.0001<=>-<=>3ª Câmara Cível<=>19/02/2019<=>-<=>Des. Domingos de Araújo Lima Neto<=>APELAÇÕES CÍVEIS. SERVIDORES PÚBLICOS DO ESTADO. ADICIONAL DE INSALUBRIDADE. INCONSTITUCIONALIDADE AFASTADA. COMPATIBILIDADE DO RECEBIMENTO DO SUBSÍDIO COM OUTRAS ESPÉCIES REMUNERATÓRIAS, DESDE QUE PREVISTO EM LEI ESPECÍFICA. BASE DE CÁLCULO PREVISTA EM LEI ESTADUAL. SUBSÍDIO MÍNIMO …
3457.html<=>0803564-30.2017.8.02.0000<=>-<=>2ª Câmara Cível<=>08/02/2019<=>-<=>Des. Klever Rêgo Loureiro<=>AGRAVO DE INSTRUMENTO. AÇÃO DE RESCISÃO CONTRATUAL C/C INDENIZAÇÃO POR DANOS MATERIAIS E MORAIS. ANTECIPAÇÃO DE TUTELA DEFERIDA EM PRIMEIRA INSTÂNCIA. SUSTAÇÃO DOS EFEITOS DE PROTESTO. PECULIARIDADES DO CASO CONCRETO. POSSIBILIDADE. DECISUM HOSTILIZADO MANTIDO INCÓLUME. RECURSO CONHECIDO E N…
7757.html<=>0802808-84.2018.8.02.0000<=>-<=>1ª Câmara Cível<=>14/12/2018<=>-<=>Des. Tutmés Airan de Albuquerque Melo<=>AGRAVO DE INSTRUMENTO. AÇÃO DE EXECUÇÃO FISCAL. BLOQUEIO, PELA INSTITUIÇÃO BANCÁRIA, DE VALORES EM CONTA CORRENTE DO DEVEDOR DE IPTU. IMPENHORABILIDADE DAS VERBAS ALIMENTARES. MANUTENÇÃO DO BLOQUEIO DE 30% DO VALOR. DESBLOQUEIO DO RESTANTE. RECURSO CONHECIDO E PARCIALMENTE PROVID…
8906.html<=>0000026-13.2011.8.02.0056<=>-<=>3ª Câmara Cível<=>26/03/2019<=>-<=>Des. Domingos de Araújo Lima Neto<=>APELAÇÕES CÍVEIS. DIREITO CIVIL E PROCESSUAL CIVIL. CÉDULA DE CRÉDITO COMERCIAL. PRESTAÇÃO SUCESSIVA. PRESCRIÇÃO. TERMO INICIAL DO PRAZO OCORRE NO VENCIMENTO DA ÚLTIMA PARCELA CONTRATUAL. PRECEDENTES DO STJ. INTERRUPÇÃO DA PRESCRIÇÃO POR PROTESTO. PRETENSÃO NÃO ALCANÇADA PELO PRAZO P…
8333.html<=>0800009-34.2019.8.02.0000<=>-<=>Câmara Criminal<=>30/01/2019<=>-<=>Des. João Luiz Azevedo Lessa<=>DIREITO PROCESSUAL PENAL. EXECUÇÃO PENAL. HABEAS CORPUS. CONDENAÇÃO À PENA DE 08 (OITO) ANOS E 03 (TRÊS) MESES DE RECLUSÃO, EM REGIME INICIAL FECHADO. PLEITO DE PROGRESSÃO PARA O REGIME SEMIABERTO. ALEGAÇÃO DE DIREITO À PROGRESSÃO DE REGIME FUNDAMENTADA EM EXCESSO DE PRAZO, PELO JUÍZO IMP…
5700.html<=>0700068-33.2016.8.02.0060<=>-<=>1ª Câmara Cível<=>07/02/2019<=>-<=>Des. Paulo Barros da Silva Lima<=>APELAÇÃO CÍVEL. PROCESSO CIVIL. ADMINISTRATIVO. CONCURSO PÚBLICO PARA O PROVIMENTO DE CARGOS EFETIVOS DO MUNICÍPIO DE LAGOA DA CANOA/AL. CANDIDATO = APELANTE APROVADO NA RESERVA TÉCNICA PARA O CARGO DE AGENTE DE PORTARIA. SUPERVENIENTE NOMEAÇÃO ADMINISTRATIVA, COM POSTERIOR RATIFICAÇÃO…
7211.html<=>0806175-19.2018.8.02.0000<=>-<=>Câmara Criminal<=>28/03/2019<=>-<=>Des. João Luiz Azevedo Lessa<=>PENAL. PROCESSUAL PENAL. HABEAS CORPUS. CRIME DE PORTE DE ARMA DE FOGO. ALEGAÇÃO DE FUNDAMENTAÇÃO GENÉRICA NA DECISÃO QUE DECRETOU A PRISÃO PREVENTIVA. ARGUMENTO SUPERADO. ART. 659 DO CPP. PERDA DO OBJETO. PEDIDO JULGADO PREJUDICADO. UNANIMIDADE.<=>None<=>PENAL. PROCESSUAL PENAL. HABEAS C…
3640.html<=>0800238-85.2018.8.02.9002<=>-<=>2ª Câmara Cível<=>22/02/2019<=>-<=>Desa. Elisabeth Carvalho Nascimento<=>AGRAVO DE INSTRUMENTO. NEGATIVA DE COBERTURA DO PLANO DE SAÚDE PARA CUSTEAR PARTO A TERMO. CLÁUSULA DE CARÊNCIA EXPRESSA NO CONTRATO PACTUADO PELAS PARTES. IMPOSSIBILIDADE DE MITIGAÇÃO DO PRAZO NO CASO ESPECÍFICO DOS AUTOS. RECURSO CONHECIDO E NÃO PROVIDO. À UNANIMDADE.<=>None<=>AG…
3985.html<=>0702260-42.2016.8.02.0058<=>-<=>2ª Câmara Cível<=>26/03/2019<=>-<=>Desa. Elisabeth Carvalho Nascimento<=>APELAÇÃO CÍVEL. AÇÃO COMINATÓRIA. FORNECIMENTO DE MEDICAMENTO. ANTECIPAÇÃO DA TUTELA DEFERIDA. SENTENÇA DE PRIMEIRO GRAU QUE CONFIRMOU A ANTECIPAÇÃO DA TUTELA E CONDENOU A FAZENDA PÚBLICA MUNICIPAL EM HONORÁRIOS SUCUMBENCIAIS E CUSTAS PROCESSUAIS. PRELIMINAR DE ILEGITIMIDADE PASSIV…
8496.html<=>0500248-48.2018.8.02.0000<=>-<=>2ª Câmara Cível<=>22/02/2019<=>-<=>Desa. Elisabeth Carvalho Nascimento<=>CONFLITO NEGATIVO DE COMPETÊNCIA. AÇÃO ORDINÁRIA. CONCURSO PÚBLICO. DISCUSSÃO ACERCA DA COMPETÊNCIA DO JUIZADO DA FAZENDA PÚBLICA ESTADUAL E MUNICIPAL PARA PROCESSAR E JULGAR O FEITO. CAUSA DE MAIOR COMPLEXIDADE. ART. 2º, § 1º, DA LEI N.º 12.153/2009. ART. 98, I, DA CF/88. CONFLITO…
2429.html<=>0802024-10.2018.8.02.0000<=>-<=>Câmara Criminal<=>01/03/2019<=>-<=>Des. João Luiz Azevedo Lessa<=>PENAL. PROCESSUAL PENAL. HABEAS CORPUS. TRÁFICO DE DROGAS. PORTE ILEGAL DE ARMA. ALEGADO CONSTRANGIMENTO ILEGAL DECORRENTE DO EXCESSO DE PRAZO PARA A CONCLUSÃO DA INSTRUÇÃO PROCESSUAL. PLEITO DE CONVERSÃO DA PRISÃO PREVENTIVA EM DOMICILIAR. SUPERVENIÊNCIA DA SENTENÇA CONDENATÓRIA. FIXAÇÃO…
4078.html<=>0725415-51.2016.8.02.0001<=>-<=>2ª Câmara Cível<=>25/03/2019<=>-<=>Des. Klever Rêgo Loureiro<=>APELAÇÃO CÍVEL. AÇÃO ORDINÁRIA. INTERPOSIÇÃO DO RECURSO APÓS LAPSO TEMPORAL. INTEMPESTIVIDADE MANIFESTA. NÃO PREENCHIMENTO DE PRESSUPOSTO EXTRÍNSECO DE ADMISSIBILIDADE. RECURSO NÃO CONHECIDO. DECISÃO UNÂNIME.<=>None<=>APELAÇÃO CÍVEL. AÇÃO ORDINÁRIA. INTERPOSIÇÃO DO RECURSO APÓS LAPSO TEMPORA…
4483.html<=>0806247-06.2018.8.02.0000<=>-<=>3ª Câmara Cível<=>11/02/2019<=>-<=>Des. Alcides Gusmão da Silva<=>AGRAVO DE INSTRUMENTO. AÇÃO DE OBRIGAÇÃO DE FAZER C/C PEDIDO DE ANTECIPAÇÃO DE TUTELA. PLANO DE SAÚDE. NEGATIVA DE FORNECIMENTO DE FÁRMACO. DECISÃO QUE DETERMINOU A AUTORIZAÇÃO/CUSTEIO DO TRATAMENTO INDICADO PELO MÉDICO ASSISTENTE. USUÁRIO DIAGNOSTICADO COM ESCLEROSE MÚLTIPLA PROGRESSIVA.…
105.html<=>0700093-57.2017.8.02.0045<=>-<=>2ª Câmara Cível<=>22/02/2019<=>-<=>Desa. Elisabeth Carvalho Nascimento<=>APELAÇÃO CÍVEL. AÇÃO DE COBRANÇA. DIREITO ADMINISTRATIVO. DIREITO CONSTITUCIONAL. SERVIDORES PÚBLICOS. UNIDADE REAL DE VALOR-URV. LEI FEDERAL Nº 8.880/94. INTERRUPÇÃO DO PROCESSO HIPERINFLACIONÁRIO. ESTABELECIMENTO DE ISONOMIA ENTRE O CRUZEIRO REAL E A URV COM ALICERCE NA PERDA DO P…
3833.html<=>0711908-28.2013.8.02.0001<=>-<=>1ª Câmara Cível<=>06/02/2019<=>-<=>Des. Fábio José Bittencourt Araújo<=>PROCESSO CIVIL. APELAÇÃO CÍVEL. AÇÃO COMINATÓRIA C/C PEDIDO DE TUTELA ANTECIPADA AJUIZADA PARA ASSEGURAR O DIREITO À SAÚDE À PARTE CARENTE. PEDIDO DE REFORMA DA SENTENÇA NO PONTO EM QUE O JUÍZO A QUO FIXOU VERBA HONORÁRIA EM FAVOR DA DEFENSORIA PÚBLICA ESTADUAL NO VALOR DE R$ 300,00…
8724.html<=>0731137-32.2017.8.02.0001<=>-<=>3ª Câmara Cível<=>19/12/2018<=>-<=>Des. Celyrio Adamastor Tenório Accioly<=>RECURSO DE APELAÇÃO. DEFENSORIA PÚBLICA. AÇÃO DE PRECEITO COMINATÓRIO COM PEDIDO DE TUTELA DE URGÊNCIA. DIREITO À SAÚDE. FORNECIMENTO DE MEDICAMENTO. PLEITO DE FIXAÇÃO DE HONORÁRIOS ADVOCATÍCIOS A FAVOR DA DEFENSORIA PÚBLICA. SÚMULA 421 DO STJ. INAPLICABILIDADE. PRECEDENTE RECEN…
4034.html<=>0804130-42.2018.8.02.0000<=>-<=>1ª Câmara Cível<=>14/12/2018<=>-<=>Desembargador Fernando Tourinho de Omena Souza<=>AGRAVO DE INSTRUMENTO. MANDADO DE SEGURANÇA. PRÁTICA DA INFRAÇÃO PREVISTA NO ART. 231, INCISO VIII DO CÓDIGO DE TRÂNSITO BRASILEIRO. MULTA EM VALOR SUPERIOR ÀQUELE PREVISTO NO CÓDIGO DE TRÂNSITO BRASILEIRO. ATO ILEGAL CONFIGURADO. AÇÃO DIRETA DE INCONSTITUCIONALIDADE JUL…
693.html<=>0732684-15.2014.8.02.0001<=>-<=>3ª Câmara Cível<=>01/03/2019<=>-<=>Des. Domingos de Araújo Lima Neto<=>EMBARGOS DE DECLARAÇÃO EM APELAÇÃO CÍVEL. CONTRADIÇÃO E OBSCURIDADE. NÃO VISLUMBRADO QUALQUER VÍCIO NO JULGADO. PREQUESTINAMENTO. DESNECESSIDADE. IMPOSSIBILIDADE DE REDISCUSSÃO DA MATÉRIA. RECURSO COM O INTUITO MANIFESTAMENTE PROTELATÓRIO. APLICAÇÃO DE MULTA. ART. 1.026, § 2º, DO CPC.…
3731.html<=>0725378-63.2012.8.02.0001<=>-<=>Câmara Criminal<=>17/12/2018<=>-<=>Des. João Luiz Azevedo Lessa<=>PENAL. PROCESSO PENAL. APELAÇÃO CRIMINAL. PORTE IRREGULAR DE ARMA DE FOGO DE USO RESTRITO. ALEGAÇÃO DE NULIDADE DA SENTENÇA POR VIOLAÇÃO DO PRINCÍPIO DA CORRELAÇÃO ENTRE ACUSAÇÃO E SENTENÇA. AUSÊNCIA DE NULIDADE. NÃO HÁ OFENSA AO PRINCÍPIO DA CORRELAÇÃO QUANDO A SENTENÇA FOI PROFERIDA NOS…
6603.html<=>0806876-77.2018.8.02.0000<=>-<=>Câmara Criminal<=>01/03/2019<=>-<=>Des. José Carlos Malta Marques<=>HABEAS CORPUS. HOMICÍDIO QUALIFICADO (ART. 121, § 2º DO CÓDIGO PENAL). ALEGAÇÃO DE EXCESSO DE PRAZO. PACIENTE PRESO HÁ CERCA DE 03 (TRÊS) ANOS. SUPOSTO ATRASO INJUSTIFICADO DO PROCESSO. NÃO CONFIGURAÇÃO DE INÉRCIA DO PODER JUDICIÁRIO. TRÂMITE REGULAR DO FEITO. ANÁLISE DO CASO SOB A ÓTIC…
7742.html<=>0000350-10.2013.8.02.0031<=>-<=>2ª Câmara Cível<=>22/02/2019<=>-<=>Desa. Elisabeth Carvalho Nascimento<=>EMBARGOS DE DECLARAÇÃO EM APELAÇÃO CÍVEL. ARGUIÇÃO DE MATÉRIAS DE ORDEM PÚBLICA. TESE DE DECADÊNCIA. REJEITADA. TESE DE ILEGITIMIDADE ATIVA. REJEITADA. TESE INOVAÇÃO RECURSAL. AUSÊNCIA DE OMISSÃO. MATÉRIA ENFRENTADA NO ACÓRDÃO ATACADO. PREQUESTIONAMENTO FICTO. ART. 1.025 DO CPC/201…
7896.html<=>0712845-96.2017.8.02.0001<=>-<=>3ª Câmara Cível<=>09/02/2019<=>-<=>Des. Celyrio Adamastor Tenório Accioly<=>REMESSA NECESSÁRIA. MANDADO DE SEGURANÇA. SERVIDOR PÚBLICO MUNICIPAL. AGENTE DE FISCALIZAÇÃO DE TRÂNSITO. MUNICÍPIO DE MACEIÓ. PROGRESSÃO NA CARREIRA POR TITULAÇÃO. CONCLUSÃO DE CURSO SUPERIOR QUE EXCEDE AO NÍVEL DE ESCOLARIDADE EXIGIDO PARA INVESTIDURA NO CARGO. ART. 20, VII, I…
3397.html<=>0030581-52.2009.8.02.0001<=>-<=>3ª Câmara Cível<=>18/12/2018<=>-<=>Des. Celyrio Adamastor Tenório Accioly<=>CIVIL. PROCESSUAL CIVIL. AÇÃO ANULATÓRIA DE DÉBITO. ENERGIA ELÉTRICA. FALHA NO MEDIDOR. AUSÊNCIA DE PROVA PERICIAL. DESCUMPRIMENTO AO ART. 72, INCISO II DA RESOLUÇÃO DA ANEEL N.º 456/00. LEVANTAMENTO DE IRREGULARIDADE DE FORMA UNILATERAL. IMPOSSIBILIDADE. DÉBITOS QUE NÃO PODEM S…
9668.html<=>0800002-42.2019.8.02.0000<=>-<=>Câmara Criminal<=>30/01/2019<=>-<=>Des. João Luiz Azevedo Lessa<=>PENAL. PROCESSO PENAL. HABEAS CORPUS. PRISÃO PREVENTIVA. ALEGAÇÕES DE CARÊNCIA NA FUNDAMENTAÇÃO DO DECRETO PRISIONAL E EXCESSO DE PRAZO PARA INÍCIO DA INSTRUÇÃO PROCESSUAL. INSUBSISTÊNCIA. DECISÃO JUDICIAL QUE APONTA CONCRETAMENTE A NECESSIDADE DA PRISÃO PREVENTIVA. PACIENTE É RÉU EM OUTR…
9700.html<=>0731132-44.2016.8.02.0001<=>-<=>2ª Câmara Cível<=>26/02/2019<=>-<=>Des. Klever Rêgo Loureiro<=>APELAÇÃO CÍVEL. SERVIDORES PÚBLICOS. UNIDADE REAL DE VALOR (URV). LEI FEDERAL Nº 8.880/1994. CONVERSÃO DA REMUNERAÇÃO. PEDIDO DE IMPLANTAÇÃO DA DIFERENÇA APURADA COM A PERDA FINANCEIRA E DE PAGAMENTO DE VALORES RETROATIVOS. SENTENÇA DE IMPROCEDÊNCIA. PRELIMINAR DE REVOGAÇÃO DOS BENEFÍCIOS DA…
3239.html<=>0804263-84.2018.8.02.0000<=>-<=>2ª Câmara Cível<=>22/02/2019<=>-<=>Desa. Elisabeth Carvalho Nascimento<=>AGRAVO INTERNO CONTRA DECISÃO QUE INDEFERIU O PEDIDO DE EFEITO SUSPENSIVO À APELAÇÃO. A SUSPENSÃO DOS EFEITOS DA SENTENÇA RECORRIDA NÃO TEM O CONDÃO DE ALCANÇAR O OBJETIVO PRETENDIDO PELO REQUERENTE. PEDIDO QUE TEM NATUREZA DE TUTELA ANTECIPADA. PECULIARIDADES DO CASO. PEDIDO DO RE…
2209.html<=>0713318-58.2012.8.02.0001<=>-<=>3ª Câmara Cível<=>17/12/2018<=>-<=>Des. Domingos de Araújo Lima Neto<=>APELAÇÃO CÍVEL. DIREITO ADMINISTRATIVO. PROMOÇÃO DE MILITAR. REVOGAÇÃO DO BENEFÍCIO DA JUSTIÇA GRATUITA. IMPOSSIBILIDADE. PRECLUSÃO. VEDAÇÃO DE TUTELA PROVISÓRIA EM FACE DA FAZENDA PÚBLICA. INEXISTÊNCIA DE CONCESSÃO DE PLEITO ANTECIPATÓRIO NOS AUTOS. ALEGAÇÃO DE LITISCONSÓRCIO NECESS…
7556.html<=>0700079-07.2016.8.02.0046<=>-<=>3ª Câmara Cível<=>25/01/2019<=>-<=>Des. Celyrio Adamastor Tenório Accioly<=>APELAÇÃO CÍVEL. CONSTITUCIONAL. ADMINISTRATIVO. CIVIL. RESPONSABILIDADE OBJETIVA DO DAS EMPRESAS DE DIREITO PRIVADO PRESTADORAS DE SERVIÇO PÚBLICO. TEORIA DO RISCO ADMINISTRATIVO. OMISSÃO ESPECÍFICA. INTELIGÊNCIA DO ART. 37, § 6º DA CF. MODIFICAÇÃO DE OFÍCIO. MATÉRIA DE ORDEM PÚ…
3537.html<=>0800762-88.2019.8.02.0000<=>-<=>3ª Câmara Cível<=>03/04/2019<=>-<=>Des. Domingos de Araújo Lima Neto<=>AGRAVO DE INSTRUMENTO. AÇÃO DECLARATÓRIA DE INEXISTÊNCIA DE DÉBITO C/C REVISÃO DE CONTRATO DE CONSUMO C/C DANOS MORAIS C/C REPETIÇÃO DE INDÉBITO C/C PEDIDO DE TUTELA DE URGÊNCIA. SUSPENSÃO DOS DESCONTOS REALIZADOS NA FOLHA DE PAGAMENTO DA AGRAVADA. AUSÊNCIA DE DEMONSTRAÇÃO DE LEGITIM…
8302.html<=>0800064-82.2019.8.02.0000<=>-<=>Câmara Criminal<=>18/03/2019<=>-<=>Des. Sebastião Costa Filho<=>HABEAS CORPUS. PENAL. PROCESSO PENAL. ESTUPRO. HOMICÍDIO QUALIFICADO. OCULTAÇÃO DE CADÁVER. PRISÃO PREVENTIVA. SUSCITADA A EXISTÊNCIA DE EXCESSO DE PRAZO PARA CONCLUSÃO DO FEITO ORIGINÁRIO. NÃO CONSTATAÇÃO. FEITO EM MARCHA REGULAR. JÚRI DESIGNADO. TEMPO DE CUSTÓDIA CAUTELAR COMPATÍVEL E PRO…
9691.html<=>0700218-44.2016.8.02.0050<=>-<=>1ª Câmara Cível<=>27/02/2019<=>-<=>Des. Fábio José Bittencourt Araújo<=>DIREITO CONSTITUCIONAL E ADMINISTRATIVO. APELAÇÕES CÍVEIS. APELAÇÃO INTERPOSTA PELO MUNICÍPIO DE PORTO CALVO: SENTENÇA QUE CONDENA O ENTE PÚBLICO AO PAGAMENTO DO ACRÉSCIMO DE 1/3 DAS FÉRIAS GOZADAS DE 2011, 2012, 2013, 2014 E 2015 (PROPORCIONAL), BEM COMO DAS FÉRIAS INDENIZADAS NOS …
4911.html<=>0806183-93.2018.8.02.0000<=>-<=>3ª Câmara Cível<=>01/03/2019<=>-<=>Des. Domingos de Araújo Lima Neto<=>AGRAVO DE INSTRUMENTO. AÇÃO DECLARATÓRIA DE INEXISTÊNCIA DE NEGÓCIO JURÍDICO C/C INDENIZAÇÃO POR DANOS MORAIS E MATERIAIS COM PEDIDO DE LIMINAR. SUSPENSÃO DOS DESCONTOS REALIZADOS NA FOLHA DE PAGAMENTO DA PARTE AGRAVANTE. AUSÊNCIA DE DEMONSTRAÇÃO DE LEGITIMIDADE DOS DESCONTOS. PRESEN…
4434.html<=>0806147-51.2018.8.02.0000<=>-<=>2ª Câmara Cível<=>20/03/2019<=>-<=>Desa. Elisabeth Carvalho Nascimento<=>AGRAVO DE INSTRUMENTO. DIREITO DE FAMÍLIA. DECISÃO QUE CONCEDEU A GUARDA PROVISÓRIA DAS CRIANÇAS À AVÓ MATERNA. CRIANÇAS QUE VIVIAM EM SITUAÇÃO DE RISCO. GENITORA INTERNADA PARA TRATAMENTO PSIQUIÁTRICO. CONSTATAÇÃO DA VONTADE DAS CRIANÇAS DE NÃO PERMANECER COM O GENITOR. ALEGAÇÃO D…
4499.html<=>0700416-47.2017.8.02.0050<=>-<=>3ª Câmara Cível<=>15/03/2019<=>-<=>Des. Celyrio Adamastor Tenório Accioly<=>DIREITO PROCESSUAL CIVIL E ADMINISTRATIVO. APELAÇÃO CÍVEL. AÇÃO ORDINÁRIA. NEGATIVA DE FORNECIMENTO DE ENERGIA ELÉTRICA. INADIMPLÊNCIA DA MUNICIPALIDADE. PRÉDIOS DESTINADOS A SERVIÇOS PÚBLICOS DE EDUCAÇÃO E SAÚDE. PRESTAÇÃO DE SERVIÇO PÚBLICO ESSENCIAL À POPULAÇÃO. ILEGITIMIDADE…
5527.html<=>0805408-78.2018.8.02.0000<=>-<=>2ª Câmara Cível<=>15/03/2019<=>-<=>Des. Pedro Augusto Mendonça de Araújo<=>DIREITO DO CONSUMIDOR. AGRAVO DE INSTRUMENTO. PEDIDO DE REFORMA DA DECISÃO QUE NEGOU O PEDIDO DE SUSTAÇÃO DOS DESCONTOS EM FOLHA DE PAGAMENTO DA RECORRENTE, BEM COMO A ABSTENÇÃO DE INSCREVER O SEU NOME NOS ÓRGÃOS DE PROTEÇÃO AO CRÉDITO. AUSÊNCIA DE INFORMAÇÕES PRECISAS ACERCA DA …
7121.html<=>0709833-74.2017.8.02.0001<=>-<=>3ª Câmara Cível<=>17/12/2018<=>-<=>Des. Celyrio Adamastor Tenório Accioly<=>APELAÇÃO CÍVEL. SERVIDORAS PÚBLICAS. MUNICÍPIO DE MACEIÓ. PROFISISONAIS DA SAÚDE E DO MAGISTÉRIO. UNIDADE REAL DE VALOR (URV). DIFERENÇA DA CONVERSÃO DA REMUNERAÇÃO EM URV. REESTRUTURAÇÃO REMUNERATÓRIA DAS CARREIRAS. FATOS INCONTROVERSOS. MARCO INICIAL DA PRESCRIÇÃO. REESTRUTURA…
5327.html<=>0700657-18.2017.8.02.0051<=>-<=>1ª Câmara Cível<=>07/02/2019<=>-<=>Des. Otávio Leão Praxedes<=>APELAÇÃO CÍVEL. EXECUÇÃO FISCAL. EXTINÇÃO DO FEITO SEM RESOLUÇÃO DE MÉRITO. RECONHECIMENTO, EX OFFICIO, DA AUSÊNCIA DE INTERESSE DE AGIR. LEI MUNICIPAL N. 1.775/2017. VALOR IRRISÓRIO. FUNDAMENTO NOVO. AUSÊNCIA DE PRÉVIA INTIMAÇÃO DA PARTE INTERESSADA. VIOLAÇÃO AO PRINCÍPIO DA VEDAÇÃO À DECIS…
2224.html<=>0800305-50.2018.8.02.9002<=>-<=>Câmara Criminal<=>14/02/2019<=>-<=>Des. José Carlos Malta Marques<=>HABEAS CORPUS. ROUBO MAJORADO. PEDIDO DE CUMPRIMENTO DE LIMINAR ANTERIORMENTE DEFERIDA. MEDIDA DE URGÊNCIA DEVIDAMENTE CUMPRIDA. PERDA SUPERVENIENTE DO OBJETO. INTELIGÊNCIA DO ART. 659 DO CPP. ORDEM CONHECIDA E PREJUDICADA. UNÂNIME.<=>None<=>HABEAS CORPUS. ROUBO MAJORADO. PEDIDO DE CUMP…
960.html<=>0803901-82.2018.8.02.0000<=>-<=>Câmara Criminal<=>17/12/2018<=>-<=>Des. João Luiz Azevedo Lessa<=>PENAL. PROCESSO PENAL. HABEAS CORPUS. HOMICÍDIO QUALIFICADO. PRISÃO TEMPORÁRIA CONVERTIDA EM PREVENTIVA. ILEGALIDADE DECORRENTE DO SUPOSTO CERCEAMENTO DE DEFESA. NEGATIVA DE ACESSO AO INQUÉRITO POLICIAL. LEVANTAMENTO DO SIGILO EXTERNO PELO MAGISTRADO. QUESTÃO SUPERADA. CONSTRANGIMENTO NÃO …
9109.html<=>0027165-76.2009.8.02.0001<=>-<=>2ª Câmara Cível<=>25/02/2019<=>-<=>Des. Pedro Augusto Mendonça de Araújo<=>APELAÇÃO CÍVEL. RESPONSABILIDADE CIVIL. EMPRESA DE TELEFONIA. AÇÃO DE INDENIZAÇÃO POR DANOS MORAIS CUMULADA COM PEDIDO DE ANTECIPAÇÃO DE TUTELA. INSCRIÇÃO EM CADASTROS DE RESTRIÇÃO AO CRÉDITO APÓS RESCISÃO DE CONTRATO DE LINHA TELEFÔNICA E DE INTERNET. INSCRIÇÃO INDEVIDA AMPARADA…
7681.html<=>0806154-43.2018.8.02.0000<=>-<=>Câmara Criminal<=>28/02/2019<=>-<=>Des. Washington Luiz D. Freitas<=>HABEAS CORPUS. PROCESSO PENAL. TRÁFICO DE DROGAS. ALEGAÇÃO DE EXCESSO DE PRAZO. SUPERVENIÊNCIA DE SENTENÇA QUE CONDENOU O PACIENTE A 08 (OITO) ANOS, 11 (ONZE) MESES E 23 (VINTE E TRÊS) DIAS DE RECLUSÃO E NEGOU O DIREITO DE RECORRER EM LIBERDADE POR FUNDAMENTO DIVERSO DA DECISÃO QUE DEC…
7885.html<=>0801925-40.2018.8.02.0000<=>-<=>3ª Câmara Cível<=>11/03/2019<=>-<=>Des. Alcides Gusmão da Silva<=>AGRAVO DE INSTRUMENTO. NUNCIAÇÃO DE OBRA NOVA. ALEGAÇÃO DE QUE IMÓVEL INTEGRA O PATRIMÔNIO HISTÓRICO MUNICIPAL. AUSÊNCIA DE DEMONSTRAÇÃO DE TOMBAMENTO. CONSTRUÇÃO DE MURO QUE DIFICULTA A VENTILAÇÃO E A LUMINOSIDADE. POSSIBILIDADE. ARTIGO 1.032, PARÁGRAFO ÚNICO, DO CÓDIGO CIVIL. PREJUÍZOS …
496.html<=>0800015-56.2017.8.02.0050<=>-<=>1ª Câmara Cível<=>17/12/2018<=>-<=>Desembargador Fernando Tourinho de Omena Souza<=>APELAÇÃO CÍVEL. IMPROBIDADE ADMINISTRATIVA. SENTENÇA CONDENATÓRIA FUNDADA EM VIOLAÇÃO DOS PRINCÍPIOS DA ADMINISTRAÇÃO PÚBLICA. ART. 11, INCISO V DA LEI 8.429/92. APLICAÇÃO DA LEI DE IMPROBIDADE AOS AGENTES POLÍTICOS DENTRE OS QUAIS SE INSEREM OS PREFEITOS. CONTRATAÇÃO TEM…
604.html<=>0501606-74.2008.8.02.0040<=>-<=>3ª Câmara Cível<=>17/12/2018<=>-<=>Des. Celyrio Adamastor Tenório Accioly<=>AÇÃO DE COBRANÇA. SERVIDOR PÚBLICO MUNICIPAL. MUNICÍPIO DE ATALAIA. NÃO PAGAMENTO DE REMUNERAÇÃO, DÉCIMO TERCEIRO SALÁRIO E ADICIONAIS DE FÉRIAS. SENTENÇA PROCEDENTE. PRELIMINAR RECURSAL. INÉPCIA DA INICIAL. PEDIDO GENÉRICO. REJEIÇÃO. MÉRITO RECURSAL. ALEGAÇÃO DE NÃO COMPROVAÇÃO …
6335.html<=>0726917-25.2016.8.02.0001<=>-<=>2ª Câmara Cível<=>18/03/2019<=>-<=>Desa. Elisabeth Carvalho Nascimento<=>APELAÇÃO CÍVEL. AÇÃO MONITÓRIA. SENTENÇA PELA EXTINÇÃO DA DEMANDA SEM RESOLUÇÃO DO MÉRITO. REQUERIMENTO DE SUSPENSÃO DO FEITO EM FACE DAS TRATATIVAS ADMINISTRATIVAS DE NEGOCIAÇÃO DO DÉBITO. SOBREVEIO PEDIDO DE HOMOLOGAÇÃO DE ACORDO FIRMADO EXTRAJUDICIALMENTE. AUSÊNCIA DE CITAÇÃO DA…
4955.html<=>0800251-84.2018.8.02.9002<=>-<=>Câmara Criminal<=>01/02/2019<=>-<=>Des. José Carlos Malta Marques<=>HABEAS CORPUS. TRÁFICO DE DROGAS (ART. 33, DA LEI Nº 11.343/2006). PACIENTE SEGREGADO CAUTELARMENTE PARA GARANTIR A ORDEM PÚBLICA. FUNDAMENTAÇÃO IDÔNEA PARA DECRETAÇÃO DA PRISÃO PREVENTIVA. GRAVIDADE CONCRETA DA CONDUTA. CONJUNTO DE APETRECHOS E CONSIDERÁVEL QUANTIDADE DE ENTORPECENTES …
7021.html<=>0701150-77.2017.8.02.0056<=>-<=>1ª Câmara Cível<=>13/02/2019<=>-<=>Des. Paulo Barros da Silva Lima<=>APELAÇÃO CÍVEL. AÇÃO DECLARATÓRIA DE INEXIGIBILIDADE DE DÉBITO C/C INDENIZATÓRIA POR DANOS MORAIS C/C TUTELA DE URGÊNCIA. SENTENÇA QUE JULGOU IMPROCEDENTES OS PEDIDOS AUTORAIS. EMPRÉSTIMO CONSIGNADO. BENEFÍCIO PREVIDENCIÁRIO. CONTRATAÇÃO POR ANALFABETO. INEXISTÊNCIA DE CONTRATAÇÃO POR …
8472.html<=>0704051-86.2017.8.02.0001<=>-<=>1ª Câmara Cível<=>06/02/2019<=>-<=>Des. Fábio José Bittencourt Araújo<=>DIREITO TRIBUTÁRIO. REEXAME NECESSÁRIO EM MANDADO DE SEGURANÇA. SENTENÇA QUE DETERMINOU A LIBERAÇÃO DAS MERCADORIAS APREENDIDAS PELO FISCO ESTADUAL, EM DECORRÊNCIA DO DOCUMENTO FISCAL DOS PRODUTOS TRANSPORTADOS SE ENCONTRAR VENCIDO. A RETENÇÃO ORIUNDA DA FISCALIZAÇÃO ESTADUAL DEVE D…
6042.html<=>0804316-65.2018.8.02.0000<=>-<=>Câmara Criminal<=>21/02/2019<=>-<=>Des. Washington Luiz D. Freitas<=>ECA. AGRAVO DE INSTRUMENTO. ATO INFRACIONAL ANÁLOGO AO CRIME DE LATROCÍNIO TENTADO. INTERNAÇÃO EM CURSO. DECISÃO DEFERINDO A CONVERSÃO PARA O REGIME DE SEMILIBERDADE. ALEGAÇÃO DE QUE O RELATÓRIO AVALIATIVO TERIA INDICADO EVOLUÇÃO COMPORTAMENTAL E PESSOAL DO ADOLESCENTE, SUGERINDO A MED…
9085.html<=>0014715-33.2011.8.02.0001<=>-<=>2ª Câmara Cível<=>15/03/2019<=>-<=>Des. Pedro Augusto Mendonça de Araújo<=>PROCESSUAL CIVIL. TRIBUTÁRIO. EXECUÇÃO FISCAL. CDA. DESCUMPRIMENTO AO ART. 2º, § 5º, III e VI DA LEI Nº 6.830/80. AUSÊNCIA DE FUNDAMENTAÇÃO LEGAL QUE FERE O DIREITO AO CONTRADITÓRIO DO CONTRIBUINTE. NULIDADE. SUBSTITUIÇÃO DO TÍTULO. IMPOSSIBILIDADE. RECURSO CONHECIDO E NÃO PROVID…
2300.html<=>0700046-84.2016.8.02.0056<=>-<=>3ª Câmara Cível<=>18/12/2018<=>-<=>Des. Celyrio Adamastor Tenório Accioly<=>APELAÇÃO CÍVEL. REVISIONAL DE CONTRATO BANCÁRIO. RELATIVIZAÇÃO DO PACTA SUNT SERVANDA. POSSIBILIDADE. APLICAÇÃO DO CDC. CAPITALIZAÇÃO DE JUROS. PREVISÃO ANUAL SUPERIOR AO DUODÉCUPLO MENSAL. CONFIGURAÇÃO DE PREVISÃO EXPRESSA. TAXA DE ABERTURA DE CRÉDITO TAC. TAXA DE EMISSÃO DE CA…
4575.html<=>0800066-52.2019.8.02.0000<=>-<=>Câmara Criminal<=>25/03/2019<=>-<=>Des. Washington Luiz D. Freitas<=>PENAL E PROCESSO PENAL. HABEAS CORPUS. ESTUPRO DE VULNERÁVEL. ALEGAÇÃO DE NÃO PREENCHIMENTO DOS REQUISITOS DA SEGREGAÇÃO E FUNDAMENTAÇÃO GENÉRICA DO DECRETO PRISIONAL. INOCORRÊNCIA. TAUTOLOGIA. DECISÃO SUFICIENTEMENTE FUNDAMENTADA. GRAVIDADE EM CONCRETO. PACIENTE QUE AMEAÇA TESTEMUNHAS…
4700.html<=>0000566-32.2013.8.02.0043<=>-<=>2ª Câmara Cível<=>22/03/2019<=>-<=>Des. Pedro Augusto Mendonça de Araújo<=>APELAÇÃO CÍVEL. DIREITO ADMINISTRATIVO. AÇÃO DE COBRANÇA. SERVIDOR PÚBLICO MUNICIPAL. AUMENTO DA JORNADA DE TRABALHO. MANUTENÇÃO DA CONTRAPRESTAÇÃO REMUNERATÓRIA. VIOLAÇÃO AO PRINCÍPIO DA IRREDUTIBILIDADE DOS SUBSÍDIOS. INCONSTITUCIONALIDADE DO ART. 1º DA LEI MUNICIPAL N. 973/09.…
2143.html<=>0705775-22.2015.8.02.0058<=>-<=>2ª Câmara Cível<=>18/03/2019<=>-<=>Desa. Elisabeth Carvalho Nascimento<=>APELAÇÃO CÍVEL. DIREITO ADMINISTRATIVO. DIREITO CONSTITUCIONAL. SERVIDORES PÚBLICOS. UNIDADE REAL DE VALOR-URV. LEI FEDERAL N. 8.880/94. INTERRUPÇÃO DO PROCESSO HIPERINFLACIONÁRIO. ESTABELECIMENTO DE ISONOMIA ENTRE O CRUZEIRO REAL E A URV COM ALICERCE NA PERDA DO PODER AQUISITIVO D…
2039.html<=>0804914-19.2018.8.02.0000<=>-<=>2ª Câmara Cível<=>21/03/2019<=>-<=>Desa. Elisabeth Carvalho Nascimento<=>EMBARGOS DE DECLARAÇÃO EM AGRAVO DE INSTRUMENTO. CONTRADIÇÃO. VÍCIO NÃO CONFIGURADO. LIMITES DO ARTIGO 1.022, DO CÓDIGO DE PROCESSO CIVIL, O QUAL PREVÊ A OPOSIÇÃO DOS EMBARGOS APENAS NAS HIPÓTESES DE OMISSÃO, CONTRADIÇÃO, OBSCURIDADE E ERRO MATERIAL. INEXISTÊNCIA DE QUALQUER VÍCIO.…
8014.html<=>0714294-60.2015.8.02.0001<=>-<=>2ª Câmara Cível<=>22/03/2019<=>-<=>Des. Pedro Augusto Mendonça de Araújo<=>APELAÇÃO CÍVEL EM EMBARGOS À EXECUÇÃO. SEGURO DE VIDA. SENTENÇA QUE JULGOU PROCEDENTES OS EMBARGOS, PARA DECLARAR A ILEGITIMIDADE PASSIVA DA ORA APELADA. MANUTENÇÃO DA SENTENÇA. SINISTRO OCORRIDO NA VIGÊNCIA DE CONTRATO ANTERIOR, FIRMADO COM SEGURADORA DIVERSA. PRECEDENTES JURISP…
2983.html<=>0804754-91.2018.8.02.0000<=>-<=>3ª Câmara Cível<=>15/02/2019<=>-<=>Des. Alcides Gusmão da Silva<=>AGRAVO DE INSTRUMENTO. AÇÃO DE COBRANÇA DE HONORÁRIOS ADVOCATÍCIOS CONTRATUAIS. VERBA FUNDEB (ANTIGO FUNDEF). COMPETÊNCIA DA JUSTIÇA ESTADUAL PARA JULGAMENTO. VINCULAÇÃO CONSTITUCIONAL DA VERBA. IMPRESCINDÍVEL A SUA APLICAÇÃO TOTAL PARA O DESENVOLVIMENTO E MANUTENÇÃO DO ENSINO, EFETIVANDO…
4791.html<=>0004843-46.2013.8.02.0058<=>-<=>3ª Câmara Cível<=>19/12/2018<=>-<=>Des. Celyrio Adamastor Tenório Accioly<=>RECURSO DE APELAÇÃO. MUNICÍPIO DE ARAPIRACA. AÇÃO COMINATÓRIA COM PEDIDO DE ANTECIPAÇÃO DE TUTELA. DIREITO À SAÚDE. FORNECIMENTO DE MEDICAMENTO. ALEGAÇÃO PRELIMINAR DE NULIDADE DA SENTENÇA PELA AUSÊNCIA DE FUNDAMENTAÇÃO COMPATÍVEL COM A MATÉRIA. PLEITO NÃO ACOLHIDO. ALEGAÇÃO DE …
4583.html<=>0702165-28.2012.8.02.0001<=>-<=>3ª Câmara Cível<=>09/02/2019<=>-<=>Des. Celyrio Adamastor Tenório Accioly<=>CUMPRIMENTO DE SENTENÇA. PENSÃO POR MORTE. NATUREZA PREVIDÊNCIA. JUROS E CORREÇÃO MONETÁRIA. CÁLCULOS APRESENTADOS PELA CONTADORIA QUE NÃO REFLETEM O ENTENDIMENTO DOS TRIBUNAIS SUPERIORES. ADEQUAÇÃO DOS CÁLCULOS AO JULGAMENTO PROFERIDO PELO STJ NO RESP N.º 1492221/PR. RECURSO CO…
2797.html<=>0701036-94.2016.8.02.0082<=>-<=>Câmara Criminal<=>22/03/2019<=>-<=>Des. Washington Luiz D. Freitas<=>PENAL. PROCESSUAL PENAL. RECURSO EM SENTIDO ESTRITO. DECISÃO QUE INADMITIU O APELO. PLEITO DE APLICAÇÃO DO PRINCÍPIO DA FUNGIBILIDADE, DE FORMA QUE A APELAÇÃO SEJA RECEBIDA COMO RECURSO EM SENTIDO ESTRITO. VIABILIDADE. PRECEDENTES DO STJ E DESTA CORTE. CUMPRIMENTO DOS PRESSUPOSTOS PROC…
9588.html<=>0729185-52.2016.8.02.0001<=>-<=>2ª Câmara Cível<=>25/03/2019<=>-<=>Des. Klever Rêgo Loureiro<=>EMBARGOS DE DECLARAÇÃO EM APELAÇÃO CÍVEL. INOCORRÊNCIA DOS VÍCIOS ELENCADOS NO ARTIGO 1.022 DO CÓDIGO DE PROCESSO CIVIL. MATÉRIA DEVIDAMENTE ANALISADA NO ACÓRDÃO RECORRIDO. EMBARGOS CONHECIDOS E REJEITADOS. DECISÃO UNÂNIME.<=>None<=>EMBARGOS DE DECLARAÇÃO EM APELAÇÃO CÍVEL. INOCORRÊNCIA DOS …
5801.html<=>0723082-29.2016.8.02.0001<=>-<=>2ª Câmara Cível<=>11/02/2019<=>-<=>Desa. Elisabeth Carvalho Nascimento<=>EMBARGOS DE DECLARAÇÃO EM APELAÇÃO CÍVEL. ALEGAÇÃO DE OMISSÃO NÃO ACOLHIDA. TENTATIVA DE REDISCUSSÃO DA MATÉRIA POR MEIO DOS ACLARATÓRIOS. VIA INADEQUADA, FIM DIVERSO DAS HIPÓTESES PREVISTAS NO ARTIGO 1.022, DO CPC/2015. PREQUESTIONAMENTO INCABÍVEL QUANDO NÃO CONFIGURADO QUAISQUER …
3257.html<=>0806452-35.2018.8.02.0000<=>-<=>3ª Câmara Cível<=>11/02/2019<=>-<=>Des. Domingos de Araújo Lima Neto<=>AGRAVO DE INSTRUMENTO. AÇÃO DECLARATÓRIA DE NULIDADE DE DÉBITO C/C INDENIZAÇÃO POR DANOS MORAIS C/C REPETIÇÃO DE INDÉBITO C/C ANTECIPAÇÃO DE TUTELA. SUSPENSÃO DOS DESCONTOS REALIZADOS NA FOLHA DE PAGAMENTO DA AGRAVADA. AUSÊNCIA DE DEMONSTRAÇÃO DE LEGITIMIDADE DOS DESCONTOS. PRESENÇA …
9632.html<=>0007642-96.2012.8.02.0058<=>-<=>3ª Câmara Cível<=>19/12/2018<=>-<=>Des. Celyrio Adamastor Tenório Accioly<=>EMBARGOS DE DECLARAÇÃO EM APELAÇÃO CÍVEL. DIREITO PROCESSUAL CIVIL. AÇÃO REVISIONAL DE CONTRATO BANCÁRIO. VERIFICAÇÃO DE CLÁUSULAS ABUSIVAS EM SEDE DE APELAÇÃO. ALEGAÇÃO DE CONTRADIÇÃO E JULGAMENTO EXTRA PETITA. PLEITO NÃO ACOLHIDO. INCONFORMISMO DA PARTE ACERCA DA CONDENAÇÃO A …
5148.html<=>0700259-57.2016.8.02.0067<=>-<=>Câmara Criminal<=>28/02/2019<=>-<=>Des. Washington Luiz D. Freitas<=>EMBARGOS DE DECLARAÇÃO EM APELAÇÃO CRIMINAL. PROCESSO PENAL. AUSÊNCIA DE INDICAÇÃO DE QUALQUER CONTRADIÇÃO INTERNA. PRETENSÃO DE REDISCUSSÃO. ACLARATÓRIOS NAÕ CONHECIDOS NESTA PARTE. MATÉRIA DE ORDEM PÚBLICA NÃO APRECIADA NO ACÓRDÃO EMBARGADO. CONFISSÃO QUALIFICADA. NÃO UTILIZAÇÃO PARA…
7695.html<=>0000118-97.2011.8.02.0053<=>-<=>1ª Câmara Cível<=>18/12/2018<=>-<=>Des. Tutmés Airan de Albuquerque Melo<=>EMBARGOS DE DECLARAÇÃO. AÇÃO COM PEDIDO DE PAGAMENTO DE SALÁRIOS E INDENIZAÇÃO POR DANO MORAL. RECURSO DE APELAÇÃO QUE, REFORMANDO PARCIALMENTE A SENTENÇA, DEFERIU TODOS OS PEDIDOS AUTORAIS. OMISSÃO QUANTO AO PEDIDO DE FIXAÇÃO DE HONORÁRIOS. VÍCIO CORRIGIDO. FIXAÇÃO DE HONORÁRIOS…
4332.html<=>0804596-36.2018.8.02.0000<=>-<=>3ª Câmara Cível<=>18/12/2018<=>-<=>Des. Celyrio Adamastor Tenório Accioly<=>AGRAVO DE INSTRUMENTO. AÇÃO DECLARATÓRIA DE INEXISTÊNCIA DE DÉBITO C/C INDENIZAÇÃO POR DANOS MORAIS. RELAÇÃO DE CONSUMO. EMPRÉSTIMO CONSIGNADO NA MODALIDADE CARTÃO DE CRÉDITO. DECISÃO QUE DEFERIU A TUTELA DE URGÊNCIA DETERMINANDO A SUSPENSÃO DOS DESCONTOS EM FOLHA DE PAGAMENTO. …
4306.html<=>0725557-26.2014.8.02.0001<=>-<=>1ª Câmara Cível<=>20/02/2019<=>-<=>Des. Paulo Barros da Silva Lima<=>EMBARGOS DE DECLARAÇÃO EM APELAÇÃO CÍVEL. ALEGAÇÃO DE OMISSÃO. NÃO ACOLHIDA. VÍCIOS INEXISTENTES AO ART. 1.022 DO CPC/2015. SOCIEDADE DE ADVOGADOS. EXCLUSÃO DE SÓCIO. APURAÇÃO DE HAVERES. ESTABELECIMENTO DE CRITÉRIOS EM LIQUIDAÇÃO DA SENTENÇA. INTERPRETAÇÃO E INCIDÊNCIA DOS ARTS. 512, …
8976.html<=>0700238-27.2012.8.02.0001<=>-<=>3ª Câmara Cível<=>11/02/2019<=>-<=>Des. Alcides Gusmão da Silva<=>APELAÇÃO CÍVEL. HONORÁRIOS ADVOCATÍCIOS EM FAVOR DA DEFENSORIA PÚBLICA ESTADUAL NÃO FIXADOS EM 1ª INSTÂNCIA. APELO VISANDO AO SEU ESTABELECIMENTO. PROVIMENTO. VERBAS ADVOCATÍCIAS FIXADAS EM R$ 475,00 (QUATROCENTOS E SETENTA E CINCO REAIS). RECURSO CONHECIDO E PROVIDO. UNANIMIDADE.<=>None<…
3899.html<=>0805942-22.2018.8.02.0000<=>-<=>Câmara Criminal<=>24/01/2019<=>-<=>Des. João Luiz Azevedo Lessa<=>PENAL. PROCESSUAL PENAL. HABEAS CORPUS. ROUBO MAJORADO. PRISÃO PREVENTIVA. ALEGAÇÃO DE AUSÊNCIA DOS PRESSUPOSTOS AUTORIZADORES DA PRISÃO PREVENTIVA. SUPERVENIENTE CONCESSÃO AO PACIENTE, PELO JUÍZO IMPETRADO, DO DIREITO DE RESPONDER AO PROCESSO EM LIBERDADE. ARGUMENTO SUPERADO. ART. 659 DO…
8965.html<=>0700129-83.2014.8.02.0052<=>-<=>2ª Câmara Cível<=>22/02/2019<=>-<=>Desa. Elisabeth Carvalho Nascimento<=>APELAÇÃO CÍVEL. ADMINISTRATIVO. AÇÃO DE COBRANÇA DE VERBAS DE SERVIDOR PÚBLICO CONTRATADO SEM SUBMISSÃO À CONCURSO PÚBLICO. PRELIMINAR DE AUSÊNCIA DE INTERESSE DE AGIR. REJEITADA. CARACTERIZAÇÃO DE VÍNCULO TEMPORÁRIO. REGIME JURÍDICO-ADMINISTRATIVO. PRETENSÃO DE RECEBIMENTO DE VERB…
3102.html<=>0706572-72.2015.8.02.0001<=>-<=>2ª Câmara Cível<=>20/03/2019<=>-<=>Desa. Elisabeth Carvalho Nascimento<=>APELAÇÃO CÍVEL. SERVIDOR PÚBLICO. ADICIONAL DE INSALUBRIDADE. PAGAMENTO DO ADICIONAL DE INSALUBRIDADE CONCILIÁVEL COM O REGIME DE SUBSÍDIO MÍNIMO DA CATEGORIA. MATÉRIA DECIDIDA EM INCIDENTE DE UNIFORMIZAÇÃO DE JURISPRUDÊNCIA N.º 0500356-82.2015.8.02.0000. INCIDÊNCIA NO PRESENTE CAS…
1997.html<=>0001509-17.2011.8.02.0044<=>-<=>Câmara Criminal<=>22/03/2019<=>-<=>Des. Washington Luiz D. Freitas<=>APELAÇÃO CRIMINAL. PENAL. PROCESSO PENAL. ROUBO MAJORADO. AUSÊNCIA DE IMPUGNAÇÃO ESPECÍFICA EM UM DOS PONTOS DO APELO. RECONHECIMENTO PELAS VÍTIMAS. CONFISSÃO. EXISTÊNCIA DE PROVAS SUFICIENTES PARA CONDENAÇÃO. COMPROVAÇÃO DA AUTORIA DELITIVA. RECURSO CONHECIDO E NÃO PROVIDO. 1 Não deve…
8936.html<=>0700003-35.2015.8.02.0040<=>-<=>2ª Câmara Cível<=>01/04/2019<=>-<=>Desa. Elisabeth Carvalho Nascimento<=>APELAÇÃO CÍVEL. AÇÃO DE INEXISTÊNCIA DE DÉBITO C/C INDENIZAÇÃO POR DANOS MORAIS E MATERIAIS. ALEGAÇÃO DA RÉ DE EXCLUDENTE DE RESPONSABILIDADE. NÃO ACOLHIDA. CONCESSIONÁRIA DE SERVIÇO PÚBLICO. RESPONSABILIDADE OBJETIVA. ART. 37, 6º, CF. MÁ PRESTAÇÃO DO SERVIÇO. CONDUTA ILÍCITA. CONT…
72.html<=>0005478-61.2012.8.02.0058<=>-<=>3ª Câmara Cível<=>18/12/2018<=>-<=>Des. Celyrio Adamastor Tenório Accioly<=>APELAÇÃO CÍVEL. DIREITO DO CONSUMIDOR. DEMORA INJUSTIFICADA PARA BAIXAR O GRAVAME DE VEÍCULO. DANO MORAL CONFIGURADO. APLICAÇÃO DE DISPOSIÇÕES DO CONTRAN E DO CÓDIGO DE TRÂNSITO BRASILEIRO. RECURSO CONHECIDO E IMPROVIDO.<=>None<=>APELAÇÃO CÍVEL. DIREITO DO CONSUMIDOR. DEMORA INJUS…
3135.html<=>0720085-73.2016.8.02.0001<=>-<=>3ª Câmara Cível<=>18/12/2018<=>-<=>Des. Celyrio Adamastor Tenório Accioly<=>APELAÇÃO CÍVEL. PLANO DE SAÚDE. NEGATIVA DE COBERTURA DE TRATAMENTO. TRATAMENTO RECOMENDADO NÃO INSERIDO NA LISTA DA ANS. ROL MERAMENTE EXEMPLIFICATIVO. NEGATIVA DE TRATAMENTO QUE EXPÕE A RISCO A VIDA E A SAÚDE, TANTO FÍSICA QUANTO PSICOLÓGICA, DO DEMANDANTE. LIMITAÇÃO QUE CONFI…
4075.html<=>0729835-07.2013.8.02.0001<=>-<=>2ª Câmara Cível<=>25/03/2019<=>-<=>Des. Klever Rêgo Loureiro<=>APELAÇÃO CÍVEL. SAÚDE. FORNECIMENTO DE EXAME MÉDICO MEDIANTE CUMPRIMENTO DE MEDIDA LIMINAR. EXTINÇÃO DO PROCESSO SEM RESOLUÇÃO DE MÉRITO POR PERDA SUPERVENIENTE DO DIREITO DE AGIR. SENTENÇA QUE DEIXOU DE IMPUTAR HONORÁRIOS ADVOCATÍCIOS EM PROVEITO DA DEFENSORIA PÚBLICA ESTADUAL. ANULAÇÃO DA …
1180.html<=>0036137-35.2009.8.02.0001<=>-<=>3ª Câmara Cível<=>21/01/2019<=>-<=>Des. Celyrio Adamastor Tenório Accioly<=>RECURSO DE APELAÇÃO. MUNICÍPIO DE MACEIÓ. AÇÃO DE PRECEITO COMINATÓRIO COM PEDIDO DE TUTELA ANTECIPADA ESPECÍFICA. DIREITO À SAÚDE. FORNECIMENTO DE MEDICAMENTO. DENUNCIAÇÃO À LIDE DO ESTADO DE ALAGOAS E UNIÃO FEDERAL. DESNECESSIDADE. LIMITES ORÇAMENTÁRIOS NÃO OBSTAM A REALIZAÇÃO…
[truncated: 8,656 more rows]
